# Supplementary material for: Identification of long non-coding RNAs and RNA binding proteins in breast cancer subtypes
Source: Sci Rep. 2022 Jan 13;12:693. doi: 10.1038/s41598-021-04664-z (PMC8758778; doi:10.1038/s41598-021-04664-z)
Supplement: Supplementary file 2 — Supplementary Information 2. [file 41598_2021_4664_MOESM2_ESM.xlsx]

## Sheet: DEGs luminal A vs normal 
	mRNA	logFC	FDR	Tumor	Normal	Delta
SCGB2A2	SCGB2A2	1.93235	5.55607e-45	8.45404e+06	1.41476e+06	1.63362e+07
CARTPT	CARTPT	7.70488	0	1.93383e+06	3879.79	1.48999e+07
DCD	DCD	5.97149	3.89809e-263	1.29626e+06	7087.37	7.7406e+06
COX6C	COX6C	2.80529	2.29209e-84	2.18855e+06	342286	6.1395e+06
SCGB1D2	SCGB1D2	1.95736	5.43788e-46	2.62157e+06	389791	5.13134e+06
CRIP1	CRIP1	2.255	1.31208e-58	1.14113e+06	261499	2.57325e+06
TFF1	TFF1	2.86827	1.74153e-87	896650	102831	2.57183e+06
CPB1	CPB1	4.99053	9.07694e-205	370926	10162.7	1.85112e+06
AGR3	AGR3	2.77063	1.15944e-82	567126	75189.4	1.5713e+06
IFITM1	IFITM1	1.2111	8.35809e-20	1.13999e+06	528717	1.38065e+06
FABP4	FABP4	-4.45465	9.25148e-287	239469	7.65838e+06	1.06675e+06
ISG15	ISG15	2.99615	6.45846e-94	334893	41332.7	1.00339e+06
CGA	CGA	8.72774	0	114089	200.257	995735
HIST1H2AC	HIST1H2AC	1.83545	3.85115e-41	518438	142754	951567
PPDPF	PPDPF	1.06783	7.23142e-16	838642	418801	895529
MIF	MIF	1.35319	4.28946e-24	656210	251704	887977
MUCL1	MUCL1	-1.02957	2.30557e-17	850604	1.65917e+06	875757
COL1A1	COL1A1	2.46492	4.24261e-68	328920	64475.3	810762
BST2	BST2	1.20372	1.36238e-19	671286	306265	808042
IFI27	IFI27	1.37679	7.66135e-25	569371	236402	783902
RARRES3	RARRES3	1.48981	1.51133e-28	486823	165919	725275
LACRT	LACRT	3.09421	6.38415e-99	223327	8089.96	691020
ZG16B	ZG16B	1.97284	1.2797e-46	311551	72863.8	614639
S100P	S100P	4.24528	1.29494e-161	141964	7064.38	602679
FN1	FN1	3.26142	1.31224e-107	184700	21245.9	602382
CST1	CST1	6.91961	0	82595.1	615.991	571526
HIST1H2BK	HIST1H2BK	1.82911	6.79471e-41	305942	89099.4	559601
HIST1H1C	HIST1H1C	2.13476	2.18285e-53	259817	69623.3	554648
C10orf116	C10orf116	-1.41651	2.83342e-32	367304	1.18374e+06	520289
COL1A2	COL1A2	1.94519	1.69037e-45	255901	73809.6	497777
CST5	CST5	8.07657	0	54627.5	140.159	441203
SAA1	SAA1	-3.82869	9.90136e-220	115027	1.98258e+06	440403
WFDC2	WFDC2	1.13332	1.28439e-17	377978	152918	428371
COL3A1	COL3A1	1.74349	1.2828e-37	240822	80692.8	419872
PVALB	PVALB	5.56408	9.84331e-239	73960.8	1405.99	411524
CST4	CST4	9.25265	0	42031.9	56.8938	388906
HIST2H4A	HIST2H4A	2.34946	8.05707e-63	145917	29642.3	342825
UCN3	UCN3	11.662	0	27897	3.9469	325335
PSENEN	PSENEN	1.12418	2.28085e-17	279876	136385	314630
S100A7	S100A7	2.63878	2.85535e-76	118135	18198.1	311732
PYCARD	PYCARD	1.92746	8.77514e-45	161367	43756.8	311028
S100A4	S100A4	-1.44992	8.66672e-34	214449	710178	310934
BEX1	BEX1	3.34778	3.66339e-112	84056.9	7219.17	281404
FAM128B	FAM128B	1.10742	6.45856e-17	245499	119303	271870
KRT19	KRT19	1.50406	4.9773e-29	169386	59115.6	254766
ROBLD3	ROBLD3	1.25462	4.4397e-21	199020	89636.6	249695
MSMB	MSMB	4.01686	1.06068e-148	60915.7	3584.12	244690
CHGA	CHGA	8.49976	0	28298.7	134.619	240532
MMP11	MMP11	6.33134	9.02932e-285	36160.1	458.088	228942
TMEM141	TMEM141	1.13111	1.47656e-17	202155	93568.9	228661
C1orf64	C1orf64	1.76189	2.59286e-38	124971	33993.5	220185
C17orf37	C17orf37	1.17576	8.49652e-19	185586	88000.2	218205
POSTN	POSTN	2.49229	2.30154e-69	86475.8	16328.6	215523
CLEC3A	CLEC3A	5.89768	1.1296e-258	35694.4	448.186	210514
RARRES2	RARRES2	-1.54174	3.91236e-38	131375	480300	202546
SLC39A6	SLC39A6	1.97864	7.43741e-47	99669.4	24257.9	197210
C19orf33	C19orf33	2.58914	6.58345e-74	72451.4	11587.9	187587
GNG11	GNG11	-1.8716	6.33593e-56	99855.2	447373	186889
XBP1	XBP1	1.17745	7.60915e-19	154328	63071.1	181714
S100A9	S100A9	1.17098	1.15873e-18	150803	72132.8	176588
HBB	HBB	-4.59669	1.31382e-302	38245.1	1.23896e+06	175801
RAMP1	RAMP1	2.80915	1.48352e-84	61946.8	14148.8	174018
MT1X	MT1X	-2.10651	1.37429e-70	79711.9	407505	167914
SLPI	SLPI	-1.80815	3.02856e-52	92501.4	325198	167257
CCL14	CCL14	-2.49263	4.29913e-98	66318.3	461662	165307
POLR3K	POLR3K	1.52437	1.00812e-29	104174	38116.4	158800
G0S2	G0S2	-4.01066	9.94837e-239	39574.3	874567	158719
HIST1H4H	HIST1H4H	2.47657	1.23722e-68	63290.6	10684.4	156744
CKS2	CKS2	1.9386	3.12738e-45	80830.1	21437.1	156698
BGN	BGN	2.48719	3.97202e-69	61780.8	12328.5	153661
RBP4	RBP4	-4.64939	0	32083.4	1.12902e+06	149168
C4A	C4A	1.94972	1.11222e-45	76330.7	18380.5	148823
CTSD	CTSD	1.16347	1.88419e-18	127103	56846.5	147880
KRT8	KRT8	1.61273	8.0775e-33	91613.6	29634.8	147748
AGR2	AGR2	2.44981	2.1298e-67	59735.8	10465	146342
FAM128A	FAM128A	1.36581	1.71821e-24	101677	40377.9	138872
CLEC3B	CLEC3B	-3.66428	5.60157e-203	36075.3	556749	132190
LOC728264	LOC728264	-3.05549	6.5013e-145	42052	376788	128490
VIM	VIM	-1.27923	1.98961e-26	98209.5	285430	125632
C16orf13	C16orf13	1.04688	2.52402e-15	119410	61626.6	125008
HIST1H2BC	HIST1H2BC	2.92171	3.7473e-90	42159.7	5714.65	123179
UBE2T	UBE2T	2.50036	9.76226e-70	48324.1	9208.32	120828
CHGB	CHGB	6.27473	1.59672e-281	18686.7	140.655	117254
CRABP2	CRABP2	1.8222	1.2657e-40	63177.5	18187.6	115122
HBA2	HBA2	-4.53658	7.2357e-296	25361.4	776774	115054
CALML5	CALML5	1.05435	1.61939e-15	106609	41065.3	112404
PYDC1	PYDC1	5.05581	1.47529e-208	21933.2	594.947	110890
SNCG	SNCG	-2.25886	6.0024e-81	48831.7	273277	110304
C3orf14	C3orf14	1.03086	6.47506e-15	104984	48481.8	108223
IGFBP6	IGFBP6	-3.10117	5.12196e-149	32132.4	327653	99648
CCL21	CCL21	-2.42632	4.41644e-93	40811.6	246320	99022
CST2	CST2	5.7681	6.41624e-251	16955.7	280.77	97801.9
CCL2	CCL2	-1.08368	3.72797e-19	87556.4	222478	94882.9
DCN	DCN	-1.42399	1.30908e-32	66606.2	201931	94846.6
KRT18	KRT18	1.44932	3.42091e-27	64023.1	22694.9	92790.2
ALDOA	ALDOA	1.07374	5.07355e-16	84201.1	47234.6	90410.2
PTTG1	PTTG1	2.18452	1.59137e-55	39970.5	8952.95	87316.2
COL10A1	COL10A1	7.37645	0	11785.1	68.7168	86932.2
SFRP2	SFRP2	1.28982	3.89502e-22	66661.2	29305.7	85980.6
RBP7	RBP7	-2.16001	3.78017e-74	39134.1	211793	84529.8
GATA3	GATA3	1.96157	3.69314e-46	42196.1	10396.6	82770.6
IFI6	IFI6	2.33118	5.41085e-62	34674.6	6830.16	80832.8
CEACAM6	CEACAM6	4.02272	5.25409e-149	19484.9	996.345	78382.5
CA12	CA12	2.08537	2.74394e-51	35683.2	8186.13	74412.8
SERPINA3	SERPINA3	1.3706	1.21134e-24	54027.9	19748.3	74050.7
TFF3	TFF3	2.18753	1.18472e-55	33101.8	6335.93	72411.3
CCL19	CCL19	1.08211	3.05562e-16	65955.2	33965	71370.6
MUC1	MUC1	2.67555	4.96724e-78	26226.2	3829.56	70169.5
COL6A3	COL6A3	1.40646	8.58722e-26	49428.2	21223.6	69519
TSPAN13	TSPAN13	1.74862	8.27004e-38	36707.7	11102.1	64187.6
CFB	CFB	2.87926	5.07009e-88	22165.8	2902.48	63821.1
APOD	APOD	-2.31134	1.14861e-84	27418.2	140103	63372.8
C6orf129	C6orf129	1.44553	4.56661e-27	43599.1	17006	63023.9
COL11A1	COL11A1	6.87236	0	9164.58	79.3097	62982.3
TXNIP	TXNIP	-1.6357	7.42136e-43	38187.6	139122	62463.7
BIK	BIK	1.48174	2.84065e-28	41878.6	14144.9	62053.1
MAGED2	MAGED2	1.30475	1.36745e-22	47176.3	18658.5	61553.3
LOC642587	LOC642587	-1.10364	7.7193e-20	55208.7	110188	60930.8
HSPB1	HSPB1	1.24208	1.04204e-20	48381.2	23702.5	60093.2
SDF2L1	SDF2L1	1.03223	5.97772e-15	56925.1	26208.1	58760
COX7A1	COX7A1	-2.16537	1.64614e-74	26965.1	181423	58389.3
BMPR1B	BMPR1B	4.61571	7.97046e-183	12344.5	434.726	56978.6
LASS2	LASS2	1.43524	9.94187e-27	39070.4	14771.9	56075.6
BATF	BATF	1.14113	7.86905e-18	47912.1	19519.4	54673.9
NPY1R	NPY1R	2.32029	1.66758e-61	23001	5143.01	53368.9
NPY	NPY	5.9478	9.01788e-262	8948.65	100.522	53224.8
COL5A2	COL5A2	2.18385	1.70369e-55	24268.4	6038.35	52998.5
S100A14	S100A14	2.24459	3.81774e-58	23285.2	4699.88	52265.7
COL12A1	COL12A1	2.10494	4.08512e-52	24662.3	6241.33	51912.7
SPINT2	SPINT2	1.02576	8.72309e-15	49427.4	23261.8	50700.7
AEBP1	AEBP1	1.44464	4.88751e-27	34886.7	14017.3	50398.7
ESR1	ESR1	2.11083	2.31285e-52	23389.7	4924.8	49371.6
FOS	FOS	-1.62462	2.76345e-42	30161.4	112008	49000.8
CYP2A6	CYP2A6	4.10501	1.33057e-153	11599.2	414.558	47614.8
FAM173A	FAM173A	1.5244	1.00841e-29	30867.9	11606.8	47055
IGJ	IGJ	-1.82826	2.13912e-53	24865.8	98010	45461.1
SPP1	SPP1	1.97066	1.58573e-46	22780.3	5689.57	44892.1
FOXA1	FOXA1	1.98878	2.89894e-47	22107	5185.1	43966
SLC9A3R1	SLC9A3R1	1.64132	7.65288e-34	26099.3	8409.37	42837.2
PLAC9	PLAC9	-2.92932	8.64077e-134	14576	141001	42697.7
CCND1	CCND1	1.4404	6.74717e-27	29628.3	11129.5	42676.5
EGR1	EGR1	-1.95755	4.22366e-61	21632.2	97823.2	42346.3
SCGB3A1	SCGB3A1	-2.34568	3.83072e-87	18014.3	93763.5	42255.9
COMP	COMP	4.84921	1.91504e-196	8672.29	346.735	42053.8
CDKN3	CDKN3	2.21601	6.81536e-57	18679.9	4280.13	41394.9
DHCR24	DHCR24	1.04167	3.43624e-15	39709.2	18755.4	41364
SCUBE2	SCUBE2	1.55851	6.64719e-31	26507.5	8048.29	41312.1
CRABP1	CRABP1	-1.01229	8.21115e-17	40203.2	63142.4	40697.5
VCAN	VCAN	2.16907	7.40952e-55	18663.6	4606.79	40482.8
ASPN	ASPN	2.69429	6.18407e-79	14939.7	2766.47	40251.8
MARCKSL1	MARCKSL1	1.00391	3.08512e-14	40088.8	19986.2	40245.4
SCD	SCD	-1.39949	1.62075e-31	28696.8	88614.8	40160.9
SH3BGRL	SH3BGRL	1.11672	3.63535e-17	35916.4	16910.9	40108.5
CXCL17	CXCL17	1.11174	4.95223e-17	35836.8	15560.9	39841.1
MYL9	MYL9	-1.46797	1.27972e-34	27031.6	83836.2	39681.5
COL5A1	COL5A1	2.26274	6.07357e-59	17483.9	4028.02	39561.4
CSRP2	CSRP2	-1.14493	2.68575e-21	33955.7	83197.5	38876.8
C2orf40	C2orf40	-3.07697	7.77041e-147	12439	118752	38274.4
STARD10	STARD10	2.03404	3.95389e-49	18760.8	4334.52	38160.1
NAT1	NAT1	3.78345	1.07812e-135	9972.43	699.841	37730.2
TBC1D9	TBC1D9	1.43865	7.70583e-27	26178.4	9632.67	37661.5
MUC2	MUC2	9.9779	0	3754.49	2.33628	37462
HIST1H3D	HIST1H3D	3.50083	2.75856e-120	10638.7	863	37244.1
HBA1	HBA1	-4.66072	0	7981.78	280507	37200.8
LRRC15	LRRC15	4.32354	4.89916e-166	8570.39	457.195	37054.4
CYP2B7P1	CYP2B7P1	3.86404	4.02505e-140	9439.57	517.08	36474.8
ACTA2	ACTA2	-1.51421	8.4105e-37	23908.1	71952.7	36201.9
C1orf97	C1orf97	1.00194	3.4508e-14	35857.1	19285.5	35926.5
TSPAN1	TSPAN1	2.47737	1.16363e-68	14224.2	2385.55	35238.7
C4orf7	C4orf7	-2.75938	2.3399e-119	12606.4	88361.1	34785.9
SEPP1	SEPP1	-1.21243	8.36558e-24	28175.8	72081.9	34161.3
GSN	GSN	-2.1757	3.32055e-75	15544.5	83634.8	33820.2
TCTEX1D2	TCTEX1D2	1.11742	3.48481e-17	30071.2	13953.6	33602.2
KRT14	KRT14	-2.95663	3.59342e-136	11362.2	96043	33593.8
MMP14	MMP14	1.30622	1.23575e-22	25300.1	10998.6	33047.5
RLN2	RLN2	2.15761	2.32835e-54	14622	3312.9	31548.5
GPRC5A	GPRC5A	2.53777	1.78901e-71	12119	2082.49	30755.2
ZFP36	ZFP36	-1.59816	6.18633e-41	19193.3	67563.9	30673.9
CT45A1	CT45A1	8.70569	0	3428.46	9.76106	29847.1
CST6	CST6	2.48908	3.33861e-69	11963.3	2267.13	29777.7
SULF1	SULF1	2.23217	1.34919e-57	13079.2	2954.52	29195.1
NPNT	NPNT	2.36132	2.4248e-63	12348.7	2341.91	29159.2
THBS2	THBS2	1.5031	5.39356e-29	19377.7	7267.64	29126.7
HIST1H2BG	HIST1H2BG	2.28563	6.01804e-60	12677.9	2383.38	28977
SLC40A1	SLC40A1	1.12383	2.33574e-17	25749	12573.3	28937.5
SLC7A2	SLC7A2	1.87887	7.74583e-43	15325.4	4070.11	28794.4
MRPS30	MRPS30	2.34594	1.19191e-62	12050.4	2337.73	28269.5
RAB31	RAB31	1.981	6.04137e-47	14216.7	3882.76	28163.2
TRPS1	TRPS1	1.46088	1.41551e-27	19196.3	6738.2	28043.4
TAGLN	TAGLN	-1.30553	1.68728e-27	21354.5	56647.7	27879
RBP5	RBP5	1.06114	1.08286e-15	26198.5	11963.5	27800.2
FKBP4	FKBP4	1.25526	4.27324e-21	21926.6	9104.74	27523.6
OBP2B	OBP2B	1.36184	2.30592e-24	20047	7966.7	27300.8
GOLM1	GOLM1	1.4646	1.06647e-27	18636.5	6538.38	27295
SLC30A8	SLC30A8	6.66296	1.31481e-304	4060.15	39.2035	27052.6
SUSD3	SUSD3	2.49244	2.35571e-69	10663.9	1808.37	26579.1
CTHRC1	CTHRC1	2.55662	2.313e-72	10360.8	1977.62	26488.7
MXRA5	MXRA5	1.59905	2.50211e-32	16507.1	5781.08	26395.6
HIST1H3E	HIST1H3E	1.51595	1.9735e-29	17230.4	6105.1	26120.4
MMP9	MMP9	2.61956	2.48735e-75	9837.79	1458.27	25770.7
CLIC6	CLIC6	2.66358	1.91672e-77	9533.99	1507.94	25394.5
FXYD1	FXYD1	-3.54296	7.19848e-191	7100.87	115689	25158.1
SERPING1	SERPING1	-1.05016	4.95041e-18	23422.8	55457	24597.7
GPX3	GPX3	-3.31184	1.57376e-168	7420.44	95177.9	24575.3
GFRA1	GFRA1	1.63987	8.66329e-34	14978.1	4894.31	24562.1
MLPH	MLPH	1.62075	4.2189e-33	15145.8	4687.02	24547.6
DEGS2	DEGS2	2.59494	3.66352e-74	9441.85	1516.31	24501
EZR	EZR	1.13915	8.93678e-18	21423.7	9707.14	24404.9
MAL2	MAL2	1.33701	1.3853e-23	18236.1	7270.04	24381.9
LDHB	LDHB	-1.90482	6.73822e-58	12769.6	54310	24323.9
APOC2	APOC2	1.2758	1.03945e-21	18801.1	7288.24	23986.4
PHLDA2	PHLDA2	1.04293	3.19454e-15	22957.3	10531.1	23943
CCL18	CCL18	-2.15974	3.97483e-74	10989.4	59559.5	23734.2
CYP4Z1	CYP4Z1	1.76277	2.44496e-38	13347.2	3358.55	23528.1
GJA1	GJA1	1.34671	6.89796e-24	17446.2	6948.29	23494.9
SPDEF	SPDEF	1.34639	7.06562e-24	17367.6	6451.63	23383.5
SPDYC	SPDYC	6.09791	1.53015e-270	3832.52	54.0442	23370.4
MIA	MIA	-2.59374	6.0692e-106	9005.65	57794.5	23358.3
TPD52	TPD52	1.68105	2.74386e-35	13599.7	4106.21	22861.7
HIST3H2A	HIST3H2A	1.7721	1.07921e-38	12860.5	3783.34	22790.2
LOC389493	LOC389493	1.85694	5.67414e-42	12245.7	3292.33	22739.5
CYR61	CYR61	-1.16024	7.47763e-22	19555.4	48635.6	22689
CCL11	CCL11	4.60243	5.1366e-182	4839.94	208.009	22275.5
SULF2	SULF2	1.52273	1.15784e-29	14601.7	5298.1	22234.4
DUSP1	DUSP1	-1.29648	3.99066e-27	17144.7	49190.7	22227.8
EEF1A2	EEF1A2	2.54736	6.13238e-72	8580.95	3535.39	21858.8
HIST2H2BE	HIST2H2BE	2.17663	3.57216e-55	9978.08	2262.64	21718.5
KCNE4	KCNE4	2.94974	1.58005e-91	7331.32	861	21625.5
HIST1H2AE	HIST1H2AE	1.38854	3.26868e-25	15370	5170.45	21341.9
ERBB2	ERBB2	1.13543	1.13061e-17	18753.5	8822.21	21293.3
KRT17	KRT17	-2.54351	5.2767e-102	8359.64	52328.5	21262.8
SLITRK6	SLITRK6	3.00729	1.95912e-94	7034.28	720.239	21154.1
ALDH2	ALDH2	-1.97235	5.198e-62	10657.5	53383.9	21020.4
SDC1	SDC1	1.55757	7.20945e-31	13312.2	4554.27	20734.7
FABP5	FABP5	-1.78433	6.87261e-51	11437.9	52120.4	20409
EVL	EVL	1.63631	1.169e-33	12326.4	3976.96	20169.8
PVRL2	PVRL2	1.36136	2.39221e-24	14756.5	5684.83	20088.9
TPM3	TPM3	1.23168	2.11281e-20	16251.9	8832.48	20017.2
SIAH2	SIAH2	1.85982	4.38351e-42	10750	3026.6	19993
TIMP1	TIMP1	1.00584	2.76887e-14	19874	9962.88	19990.1
COMTD1	COMTD1	1.06711	7.58282e-16	18585.8	9542.67	19833
PTRF	PTRF	-1.5332	1.02512e-37	12474.6	42219.9	19126.1
GNG13	GNG13	5.94551	3.53853e-261	3215.65	49.3982	19118.7
CLIC3	CLIC3	1.61692	5.79138e-33	11715.8	3877.59	18943.6
HN1L	HN1L	1.27975	7.91435e-22	14800.5	6302.29	18940.9
KRT5	KRT5	-2.91886	7.13078e-133	6433.59	52785.1	18778.8
CELSR1	CELSR1	1.90657	6.20004e-44	9796.9	2470.99	18678.5
RNASE1	RNASE1	-1.68379	2.22681e-45	11021.1	41298	18557.2
TNNI3	TNNI3	4.09373	4.40737e-153	4439.04	571.903	18172.2
DNAJC12	DNAJC12	2.25344	1.60873e-58	8054.04	1606.35	18149.3
VAV3	VAV3	1.70928	2.49657e-36	10542	3161.1	18019.3
HIST4H4	HIST4H4	1.69974	5.63493e-36	10562.2	3252.24	17953
PRSS8	PRSS8	1.3434	8.7766e-24	13331.3	5289.85	17909.3
TMED3	TMED3	1.10208	9.0362e-17	16242	7335.91	17900.1
PRSS23	PRSS23	1.33251	1.91555e-23	13304.6	5067.06	17728.5
ANXA1	ANXA1	-2.37963	1.2933e-89	7444.54	44818.3	17715.2
EMP1	EMP1	-1.54988	1.57833e-38	11357.9	37843.3	17603.5
CXCL9	CXCL9	2.66899	1.08417e-77	6584.45	1092.48	17573.8
RAG1AP1	RAG1AP1	1.62644	2.6473e-33	10756.1	3508.39	17494.1
C20orf85	C20orf85	5.58095	2.2268e-239	3132.27	69.3186	17481
CYP2A7	CYP2A7	5.74861	2.41242e-249	3018.4	32.2035	17351.6
IFI30	IFI30	1.01893	1.3024e-14	17028	8814.58	17350.3
ERBB3	ERBB3	1.24707	7.47964e-21	13803.4	5679.89	17213.9
ABHD2	ABHD2	1.43989	7.05663e-27	11896.9	4474.12	17130.3
C6orf211	C6orf211	1.49113	1.38366e-28	11459.7	4008.17	17087.9
GJB2	GJB2	4.41832	2.13164e-171	3860.82	191.204	17058.4
PGAM2	PGAM2	-2.17996	1.71308e-75	7751.15	138469	16897.2
PARP1	PARP1	1.10293	8.57141e-17	15318.4	7554.45	16895.2
JUN	JUN	-1.14996	1.77028e-21	14639.5	35696.1	16834.9
PRLR	PRLR	1.57363	1.97998e-31	10639.4	3475.17	16742.5
IGF1R	IGF1R	1.36152	2.37031e-24	12268.2	4735.87	16703.4
PCSK1	PCSK1	6.25537	1.55552e-279	2663.56	23.0619	16661.5
MAZ	MAZ	1.19516	2.41245e-19	13869.1	6369.5	16575.8
HRASLS2	HRASLS2	1.33761	1.33581e-23	12351.9	4303.65	16522.1
SREBF1	SREBF1	1.29472	2.78871e-22	12747.6	4968.23	16504.6
THY1	THY1	1.08035	3.41468e-16	15242.6	7895.96	16467.3
C6orf126	C6orf126	3.89577	7.98247e-142	4220.1	248.035	16440.6
TSTA3	TSTA3	1.4258	2.04023e-26	11530.4	4369.18	16440
ATP6AP1	ATP6AP1	1.25415	4.6216e-21	13088	5589.54	16414.3
CSRP1	CSRP1	-1.29771	3.55866e-27	12636.7	31744.3	16398.7
PHGR1	PHGR1	2.01444	2.65615e-48	8058.18	1442.51	16232.7
GALNT6	GALNT6	1.67457	4.78313e-35	9684.37	2893.53	16217.2
GP2	GP2	3.11928	3.75556e-100	5183.11	512.195	16167.6
IGFL2	IGFL2	3.40801	2.76758e-115	4740.88	436.558	16157
HIST1H2BD	HIST1H2BD	2.58116	1.70007e-73	6213.89	998.584	16039.1
RAB25	RAB25	1.13861	9.26324e-18	14019.2	6274.13	15962.4
HIST1H2BJ	HIST1H2BJ	1.76482	2.05068e-38	8818.06	2700.48	15562.3
MCCC2	MCCC2	1.21585	6.14175e-20	12738.4	5401.01	15488
MMP13	MMP13	6.05369	1.67989e-267	2528.04	36.6283	15304
SPTBN1	SPTBN1	-1.5807	4.7083e-40	9667.84	33748.9	15281.9
STAT1	STAT1	1.06873	6.88871e-16	14226.6	7264.29	15204.4
CDH11	CDH11	1.98271	5.24095e-47	7643.15	2044.69	15154.1
C10orf10	C10orf10	-2.04411	1.56861e-66	7322.4	36932.2	14967.8
LRP1	LRP1	-1.00856	1.07933e-16	14717.5	35150.8	14843.6
DST	DST	-1.92312	5.38458e-59	7656.14	30520.4	14723.7
PBX1	PBX1	1.14145	7.74715e-18	12897.6	6022.46	14722
SYT13	SYT13	4.876	7.31568e-198	2999.28	98.3894	14624.5
PREX1	PREX1	1.37496	8.87961e-25	10576.3	3968.88	14542
SRP9	SRP9	1.06143	1.06649e-15	13686.5	6874.17	14527.3
C9orf169	C9orf169	3.03676	6.24476e-96	4778.33	562.195	14510.6
RPPH1	RPPH1	1.60639	1.38015e-32	9023.59	3450.03	14495.4
SFRP1	SFRP1	-3.39314	2.90213e-176	4212.76	49566.9	14294.5
CACNG4	CACNG4	2.40206	3.53067e-65	5943.54	1118.67	14276.7
AQP1	AQP1	-1.60416	3.09662e-41	8885.58	30302.8	14253.9
NKAIN1	NKAIN1	4.20053	6.73474e-159	3388.52	192.646	14233.6
TUBA1C	TUBA1C	1.00919	2.29122e-14	13968.8	7211.22	14097.2
RAB11FIP1	RAB11FIP1	1.43905	7.54825e-27	9767.34	3652.32	14055.7
MFAP2	MFAP2	2.29276	2.932e-60	6091.36	1384.5	13966
CT45A3	CT45A3	13.3317	0	1043.88	0	13916.7
CD36	CD36	-3.3328	1.67716e-170	4141.73	53454.9	13803.6
AKR7A3	AKR7A3	2.50727	5.1209e-70	5460.74	809.602	13691.6
PLA2G10	PLA2G10	3.04894	1.52864e-96	4473.04	526.257	13638.1
AP1M2	AP1M2	1.32545	3.18197e-23	10284.7	3924.44	13631.9
PPP4C	PPP4C	1.06456	8.85204e-16	12784.4	6408.98	13609.8
TNS1	TNS1	-2.28563	7.95063e-83	5927.42	35831	13547.9
MAPKAPK2	MAPKAPK2	1.1924	2.88906e-19	11227	5173.73	13387
MFAP4	MFAP4	-1.77526	2.23803e-50	7524.88	30645.8	13358.6
TOP2A	TOP2A	2.86005	5.0487e-87	4625.94	637.115	13230.4
SLC7A8	SLC7A8	1.56574	3.75713e-31	8385.73	2853.26	13129.9
PCP2	PCP2	1.5977	2.8391e-32	8187.42	2440.19	13081
PAFAH1B3	PAFAH1B3	1.99025	2.60266e-47	6510.8	1597.88	12958.1
SLC44A4	SLC44A4	2.75714	5.94487e-82	4677.85	639.407	12897.5
KRT15	KRT15	-1.58424	3.1335e-40	8118.79	25890.1	12862.1
ERGIC1	ERGIC1	1.03216	6.02452e-15	12411.5	6233.78	12810.7
CRYAB	CRYAB	-4.00066	1.18937e-237	3197.95	67726.9	12793.9
LRG1	LRG1	2.30659	7.26253e-61	5541.44	1071.1	12781.9
DPT	DPT	-2.94761	2.24741e-135	4333.69	42510.5	12774
SEPHS2	SEPHS2	1.10448	7.7997e-17	11544.3	5580.3	12750.4
MT1M	MT1M	-2.16701	1.30385e-74	5872	31690.1	12724.7
FXYD3	FXYD3	1.07109	5.99213e-16	11844.2	5424.91	12686.1
ECM1	ECM1	1.90899	4.97429e-44	6619.76	1778.03	12637
ADIPOQ	ADIPOQ	-4.09089	3.19692e-247	3055.15	73854.3	12498.3
C4orf48	C4orf48	1.75	7.47726e-38	7017.68	2270.46	12280.9
PCOTH	PCOTH	1.50004	6.92229e-29	8184.21	2978.21	12276.6
PDXDC1	PDXDC1	1.06514	8.55584e-16	11517.8	5697.9	12268.1
TPM2	TPM2	-1.49769	5.192e-36	8183.78	36316	12256.7
HIST1H4J	HIST1H4J	1.91707	2.37264e-44	6379.33	1683.26	12229.6
CAV1	CAV1	-2.73093	5.3206e-117	4476.5	36663.4	12225
C1orf192	C1orf192	1.05675	1.4091e-15	11398.6	6688.2	12045.5
ADH1B	ADH1B	-4.04445	2.84676e-242	2938.86	66197.5	11886.1
UGDH	UGDH	1.09972	1.04833e-16	10742.5	4833.04	11813.7
CAT	CAT	-1.66444	2.36716e-44	7085.83	26647.3	11794
GALNT7	GALNT7	1.50173	6.11004e-29	7848.27	2512.96	11786
DEFB1	DEFB1	-2.48165	3.03925e-97	4748.86	30101.7	11785
ZNF552	ZNF552	1.61811	5.31981e-33	7280.57	2287.76	11780.7
MX1	MX1	1.32079	4.44086e-23	8918.33	3698.28	11779.3
ACSL1	ACSL1	-2.53593	2.0604e-101	4630.85	34585.3	11743.5
CTSG	CTSG	-1.30792	1.35121e-27	8960.06	27012	11719.1
PLIN4	PLIN4	-4.32103	4.71787e-272	2691.3	71110.6	11629.2
KPNA2	KPNA2	1.42498	2.1774e-26	8131.29	3154.93	11586.9
WWP1	WWP1	1.04263	3.26055e-15	11084.2	5752.97	11556.7
CT45A6	CT45A6	13.209	0	869.107	0	11480
C17orf28	C17orf28	1.56873	2.95651e-31	7317.13	2474.47	11478.6
NME1	NME1	1.20919	9.58479e-20	9479.64	4221.81	11462.7
PLA2G16	PLA2G16	-1.15921	8.17925e-22	9849.12	26200.4	11417.2
CEACAM5	CEACAM5	3.97316	4.26152e-146	2867.68	147.549	11393.7
SLC1A1	SLC1A1	2.77597	7.12769e-83	4091.69	604.965	11358.4
CREB3L4	CREB3L4	1.53617	4.0462e-30	7393.53	2425.65	11357.7
ALG1L	ALG1L	2.16925	7.51436e-55	5210.21	1358.51	11302.2
CREB3L1	CREB3L1	2.36421	1.87473e-63	4771.3	905.938	11280.4
MCAM	MCAM	-1.98646	6.95743e-63	5678.2	26794	11279.5
SERINC2	SERINC2	1.3053	1.33212e-22	8546.19	3414.88	11155.4
LPL	LPL	-4.16536	3.41216e-255	2676.72	64239.6	11149.5
EFEMP1	EFEMP1	-1.51076	1.23997e-36	7314.78	23170.5	11050.9
SCCPDH	SCCPDH	1.16126	2.18661e-18	9473.47	4532.69	11001.2
HN1	HN1	1.52127	1.31311e-29	7230.99	2634.43	11000.3
CAMP	CAMP	3.89672	7.11337e-142	2821.42	198.699	10994.3
MATN3	MATN3	3.47101	1.25658e-118	3153.94	293.681	10947.3
PLIN1	PLIN1	-4.34951	3.63119e-275	2510.28	68674.7	10918.5
PPP1R14A	PPP1R14A	-2.77181	2.2483e-120	3937.66	31437	10914.5
UGCG	UGCG	1.39484	2.06485e-25	7714.79	2980.6	10760.9
PDK4	PDK4	-2.71598	9.11167e-116	3959.16	34033.5	10753
DNAJC1	DNAJC1	1.37946	6.40813e-25	7774.24	3010.61	10724.2
FAM25A	FAM25A	5.24526	1.64845e-219	2042.76	51.3186	10714.8
CCDC80	CCDC80	-1.01227	8.25848e-17	10503.3	25205.2	10632.1
CYB561	CYB561	1.16306	1.95328e-18	9124.2	4018.5	10612
KIAA0040	KIAA0040	1.1477	5.21846e-18	9200.43	4305.05	10559.3
MGST1	MGST1	-1.19686	3.2745e-23	8711.97	23371.3	10427
FBP1	FBP1	1.14925	4.73896e-18	9053.57	3988.94	10404.8
UGP2	UGP2	-1.26987	4.76874e-26	8187.2	23245.1	10396.7
METRN	METRN	2.65107	8.17611e-77	3855.62	640.283	10221.5
TNNC1	TNNC1	-5.91754	0	1718.81	500991	10171.1
MYL2	MYL2	-7.57693	0	1342.22	1.33428e+06	10169.9
PGR	PGR	1.33559	1.55202e-23	7581.1	2808.91	10125.2
VKORC1L1	VKORC1L1	-1.07059	1.03756e-18	9360.67	23607.9	10021.4
ANXA9	ANXA9	2.46501	4.65068e-68	4056.7	732.283	9999.8
PNPLA2	PNPLA2	-1.45259	6.63543e-34	6869.55	22571.2	9978.66
RET	RET	3.14459	1.99083e-101	3164.25	328.947	9950.28
HSPB6	HSPB6	-3.98223	1.05562e-235	2482.4	54697.6	9885.5
KIAA1467	KIAA1467	1.7706	1.26512e-38	5568.34	1539.58	9859.33
PRR15	PRR15	2.21371	9.21599e-57	4453.45	907.699	9858.64
NPW	NPW	3.81501	2.41849e-137	2579.64	204.053	9841.34
REEP6	REEP6	1.2537	4.80174e-21	7844.29	3132.81	9834.41
MAPT	MAPT	1.62048	4.37726e-33	6067.79	2041.77	9832.76
CFD	CFD	-2.97134	1.94144e-137	3302.45	32438.3	9812.68
TMEM88	TMEM88	-1.89851	1.63106e-57	5154.77	23537.5	9786.37
ADAM12	ADAM12	1.822	1.32911e-40	5364.8	1684.5	9774.69
MFGE8	MFGE8	-1.6905	9.84167e-46	5752.56	20179.3	9724.71
RETSAT	RETSAT	-1.31132	9.81709e-28	7385.49	21521.8	9684.7
IER3	IER3	1.52147	1.29827e-29	6353.46	2194.67	9666.57
CHAD	CHAD	1.7807	5.23921e-39	5425.34	1420.76	9660.9
VWF	VWF	-1.44049	2.36513e-33	6684.76	21129.2	9629.36
LOC388588	LOC388588	1.24989	6.21356e-21	7650.89	3116.16	9562.78
KDM4B	KDM4B	1.46308	1.21512e-27	6513.46	2390.23	9529.74
BAMBI	BAMBI	1.16774	1.44486e-18	8120.73	3743.58	9482.88
FAM102A	FAM102A	1.32559	3.16604e-23	7085.24	2809.93	9392.11
LOXL1	LOXL1	1.77236	1.07188e-38	5284.01	1733.59	9365.18
APOA1BP	APOA1BP	1.09468	1.42835e-16	8526.48	4106.63	9333.73
PYCR1	PYCR1	1.77173	1.14714e-38	5250.55	1476.35	9302.57
EPAS1	EPAS1	-1.4789	3.99882e-35	6285.03	20365	9294.93
PI3	PI3	-2.12313	1.12797e-71	4371.15	22890.4	9280.55
CHPF	CHPF	1.20162	1.58369e-19	7715.4	3377.81	9270.99
HRCT1	HRCT1	-2.84673	1.124e-126	3256.28	28338.8	9269.75
MBOAT7	MBOAT7	1.46251	1.26997e-27	6317.7	2290.54	9239.69
CSDA	CSDA	-1.19966	2.57002e-23	7684.88	21857	9219.24
TGFBR2	TGFBR2	-1.64543	2.35292e-43	5595.6	20319.2	9207.14
EHD2	EHD2	-1.50884	1.53562e-36	6101.6	20781.2	9206.36
AGPAT2	AGPAT2	-1.71328	5.89736e-47	5359.61	21777.6	9182.5
C20orf114	C20orf114	3.70065	5.15832e-131	2478.76	175.664	9173.02
SOD2	SOD2	-1.00729	1.1864e-16	9071.24	19912.8	9137.37
CBLN2	CBLN2	6.73501	0	1356.18	14.4602	9133.91
ESRP1	ESRP1	1.17537	8.82887e-19	7762.27	3316.26	9123.54
PKIB	PKIB	1.86207	3.71307e-42	4893.3	1187.49	9111.68
DCAF10	DCAF10	1.55325	1.03313e-30	5865.91	2146.45	9111.2
CCDC74A	CCDC74A	2.09619	1.02544e-51	4341.61	961.292	9100.82
CX3CL1	CX3CL1	-2.75983	2.23935e-119	3284.1	23871	9063.57
HIST1H2BH	HIST1H2BH	2.8457	2.7263e-86	3181.33	434.407	9053.11
TTC39A	TTC39A	1.703	4.35796e-36	5296.79	1548.37	9020.43
ZNF703	ZNF703	1.85129	9.72117e-42	4867.7	1390.19	9011.51
ARNT2	ARNT2	2.35215	6.84106e-63	3795.34	668.558	8927.23
FKBP10	FKBP10	1.01918	1.28863e-14	8754.14	4413.35	8922.07
TMC4	TMC4	1.2382	1.37502e-20	7205.11	2897.35	8921.33
LASS6	LASS6	1.37564	8.50194e-25	6467.98	2555.53	8897.64
ABAT	ABAT	1.90002	1.16579e-43	4673.39	1231.38	8879.51
MYO6	MYO6	1.03731	4.47454e-15	8532.13	4053.46	8850.43
HIST1H2AM	HIST1H2AM	3.53002	9.5807e-122	2503.47	211.637	8837.3
NDRG2	NDRG2	-2.51034	1.97877e-99	3514.65	22251.3	8822.97
FHL1	FHL1	-3.95441	8.95278e-233	2216.08	54413.7	8763.3
CCL13	CCL13	-2.82994	2.99012e-125	3083.89	28994.9	8727.22
RARA	RARA	1.36429	1.95471e-24	6386.42	2565.26	8712.95
TK1	TK1	2.00176	9.00259e-48	4275.53	1045.85	8558.61
PAQR4	PAQR4	2.52405	8.52042e-71	3388.84	634.08	8553.61
SOCS3	SOCS3	-1.48449	2.18584e-35	5758.06	19003.8	8547.79
HOXC10	HOXC10	2.34956	8.89315e-63	3592.45	698.912	8440.68
FOSB	FOSB	-2.54456	4.50684e-102	3315.06	22584.8	8435.35
SCPEP1	SCPEP1	-1.02322	3.69971e-17	8223.27	17749.1	8414.26
FAP	FAP	2.07338	9.22815e-51	4054.93	1097.06	8407.42
ATP6V0B	ATP6V0B	1.09748	1.20525e-16	7623.19	3601.4	8366.28
FGD3	FGD3	2.47636	1.41789e-68	3367.95	602.097	8340.26
PFKFB3	PFKFB3	-1.39731	2.04013e-31	5955.34	19150.1	8321.45
ENPP5	ENPP5	1.65672	2.19718e-34	5020.89	1415.97	8318.19
SQLE	SQLE	1.69614	7.84069e-36	4900.27	1488.73	8311.55
DGAT2	DGAT2	-3.44519	2.85424e-181	2411.88	31994.9	8309.37
PTN	PTN	-2.60508	8.02033e-107	3185.06	20824.5	8297.31
TSTD1	TSTD1	1.05318	1.75292e-15	7834.56	3771.7	8251.18
CRAT	CRAT	1.08726	2.24853e-16	7538.93	3993.26	8196.77
CANT1	CANT1	1.2027	1.47834e-19	6781.19	3012.27	8155.72
KDM5B	KDM5B	1.11657	3.69945e-17	7300.18	3476.66	8151.18
UNC5B	UNC5B	2.28776	5.11706e-60	3545.85	749.805	8112.06
MYLK	MYLK	-1.87414	4.60505e-56	4286.93	16728.7	8034.31
TMBIM1	TMBIM1	-1.0577	2.79424e-18	7571.66	18390.6	8008.57
C19orf21	C19orf21	3.0935	8.9609e-99	2587.56	297.389	8004.62
MYH11	MYH11	-2.75471	5.95375e-119	2888.79	21378.7	7957.77
CRIM1	CRIM1	-1.17321	2.5079e-22	6767.4	15907.7	7939.61
RGS2	RGS2	-2.42273	8.56735e-93	3269.74	18964.4	7921.7
NELL2	NELL2	3.50126	3.29834e-120	2251.42	206.619	7882.79
STC1	STC1	1.23075	2.27723e-20	6380.49	2709.33	7852.76
SCG2	SCG2	3.80552	1.07369e-136	2054.2	103.761	7817.3
MICAL2	MICAL2	1.83784	3.27525e-41	4253.39	1224.56	7817.06
ERMP1	ERMP1	1.31049	9.29483e-23	5959.71	2446.81	7810.11
TCAP	TCAP	-6.02654	0	1295.64	437914	7808.2
SEMA3F	SEMA3F	1.23293	1.96484e-20	6319.12	2731.73	7791.02
OLFM4	OLFM4	1.47367	5.40711e-28	5279.94	2133.27	7780.87
S100G	S100G	3.91006	1.89266e-142	1987.26	116.425	7770.3
PLAU	PLAU	1.39499	2.05137e-25	5521.02	2240.89	7701.75
CXCL10	CXCL10	2.32801	8.32528e-62	3301.64	677.221	7686.26
LRP2	LRP2	1.00704	2.61047e-14	7611.17	3108.21	7664.75
GPR141	GPR141	2.25957	9.05319e-59	3383.76	748.221	7645.84
C10orf58	C10orf58	-1.10481	7.08726e-20	6858.34	17625.6	7577.18
MRPS34	MRPS34	1.06036	1.14212e-15	7117.07	3600.2	7546.63
AOC3	AOC3	-3.14492	5.74905e-153	2394.42	27578.5	7530.28
TNNI2	TNNI2	-5.56461	0	1353.06	318612	7529.23
KLF6	KLF6	-1.04635	6.62568e-18	7186.3	16331.7	7519.41
OLFML2B	OLFML2B	1.53972	3.06286e-30	4838.58	1869.86	7450.05
SLC39A11	SLC39A11	1.36616	1.71461e-24	5453.15	2110.35	7449.86
TPRG1	TPRG1	2.38735	1.69973e-64	3120.28	630.442	7449.21
CISH	CISH	1.38251	5.15959e-25	5319.58	2143.03	7354.37
CELSR2	CELSR2	1.13072	1.53632e-17	6414.2	2824.1	7252.66
GREB1	GREB1	1.45764	1.86016e-27	4968.52	1750.54	7242.29
FAM83H	FAM83H	1.50485	4.83306e-29	4812.36	1695.18	7241.87
C20orf103	C20orf103	3.339	1.49922e-111	2165.84	216.726	7231.73
SYT1	SYT1	3.45625	8.48156e-118	2091.46	194.903	7228.62
HOXB2	HOXB2	1.33667	1.44231e-23	5394.06	2093.34	7210.1
NR4A1	NR4A1	-1.52562	2.40694e-37	4722.72	15320.5	7205.09
OAS3	OAS3	1.59054	5.14137e-32	4522.94	1542.61	7193.92
GNG3	GNG3	2.69794	4.69042e-79	2647.27	444.54	7142.18
F2R	F2R	1.22258	3.94851e-20	5828.99	2646.4	7126.4
MT1L	MT1L	-1.71227	6.70799e-47	4156.88	15287.5	7117.68
TGFB3	TGFB3	1.26783	1.8245e-21	5586.27	2424.52	7082.46
KCNJ3	KCNJ3	5.23595	1.80435e-218	1345.25	32.5929	7043.68
PPAP2B	PPAP2B	-1.64757	1.8312e-43	4268	15247.8	7031.85
TCEAL3	TCEAL3	1.02829	7.60575e-15	6825.21	3292.81	7018.3
MUC6	MUC6	2.01406	2.90693e-48	3477.93	719.858	7004.75
PARD6B	PARD6B	2.35904	3.41141e-63	2966.39	565.522	6997.81
TCEA3	TCEA3	1.03559	4.95336e-15	6733.96	3615.24	6973.65
OAS2	OAS2	1.58712	6.77764e-32	4388.02	1525.73	6964.3
NTRK2	NTRK2	-1.96884	8.7578e-62	3531.72	12065.7	6953.4
MYB	MYB	1.33817	1.30177e-23	5193.3	1947.66	6949.51
SPC24	SPC24	2.7583	5.61436e-82	2517.88	381.77	6945.07
TP53INP1	TP53INP1	1.30948	9.99374e-23	5303.65	2223.81	6945
CNN1	CNN1	-3.0155	2.51611e-141	2289.97	19663.4	6905.43
PRKAR2B	PRKAR2B	-2.01158	1.86749e-64	3427.1	17358.3	6893.9
PAK1	PAK1	1.24167	1.08937e-20	5520.89	2271.35	6855.15
ACTG2	ACTG2	-3.06457	1.07887e-145	2227.48	19858.5	6826.29
AFF3	AFF3	1.22131	4.31911e-20	5579.21	2259.72	6813.93
BUB3	BUB3	1.05217	1.86275e-15	6453.25	3202.21	6789.91
MGLL	MGLL	-1.75438	3.33548e-49	3868.3	15347.4	6786.47
LOC389033	LOC389033	1.37632	8.15864e-25	4930.13	1858.09	6785.45
NUP210	NUP210	1.77049	1.30056e-38	3825.83	1074.39	6773.59
PIGR	PIGR	-2.53825	1.39281e-101	2665.11	15268.4	6764.72
TRH	TRH	4.7946	6.06431e-193	1410.88	53.2743	6764.62
SORD	SORD	1.58202	1.03693e-31	4267.87	1327.08	6751.83
CCDC153	CCDC153	1.53099	6.14962e-30	4390.3	1562.3	6721.49
SLC2A10	SLC2A10	1.46422	1.12461e-27	4547.27	1658.49	6658.2
LHFP	LHFP	-1.59007	1.61668e-40	4169.32	14309.3	6629.49
ANGPTL2	ANGPTL2	-1.43725	3.34312e-33	4538.38	14750.3	6522.78
TTLL12	TTLL12	1.34682	6.96505e-24	4832.11	1951.34	6507.99
SPINK4	SPINK4	5.19884	2.60431e-216	1251.5	20.8053	6506.34
TNNC2	TNNC2	-6.89901	0	942.292	573674	6500.88
SEZ6L2	SEZ6L2	1.41801	3.74583e-26	4536.71	1558.04	6433.09
NME3	NME3	1.17518	8.96036e-19	5464.75	2516.02	6422.07
GTF3C1	GTF3C1	1.06335	9.56714e-16	6015.79	3075.9	6396.89
CBX4	CBX4	1.62759	2.4784e-33	3924.39	1292.08	6387.3
CXCL12	CXCL12	-1.21846	4.97699e-24	5219.21	13624.2	6359.39
TMC5	TMC5	1.81373	2.88134e-40	3494.64	966.681	6338.33
C22orf41	C22orf41	2.19283	7.82494e-56	2881.79	555	6319.28
ATP8B1	ATP8B1	1.14605	5.84393e-18	5502.1	2419.07	6305.7
GPD1	GPD1	-4.33966	4.61267e-274	1450.86	39953.5	6296.25
CXXC5	CXXC5	1.03376	5.51957e-15	6041.18	3112.37	6245.16
TUFT1	TUFT1	1.49556	1.00065e-28	4168.79	1507.99	6234.68
HADH	HADH	-1.15416	1.25618e-21	5389.94	14420.6	6220.83
RCAN1	RCAN1	-1.91826	1.0799e-58	3237.78	12681.2	6210.92
CENPF	CENPF	2.61482	4.83664e-75	2371.81	390.292	6201.85
CIDEC	CIDEC	-4.39423	4.75492e-280	1410.33	40061.8	6197.31
PLEKHF2	PLEKHF2	1.02205	1.09512e-14	5997.82	3002.17	6130.09
TLE3	TLE3	1.14495	6.26184e-18	5351.34	2413.27	6127.01
ABCA3	ABCA3	1.24622	8.03629e-21	4904.44	2045.27	6112.03
PITX1	PITX1	3.56943	7.0385e-124	1705.36	170.08	6087.18
HIST1H1D	HIST1H1D	2.46627	4.50525e-68	2458.53	408.469	6063.4
SCT	SCT	4.45096	1.37757e-173	1360.44	139.133	6055.27
CD52	CD52	1.36119	2.46171e-24	4444.97	1955.66	6050.44
ATP2A3	ATP2A3	1.60202	2.03436e-32	3764.7	1235.7	6031.15
GPC4	GPC4	1.42113	2.94061e-26	4236.32	1706.92	6020.37
SHISA2	SHISA2	1.48466	2.3424e-28	4053.98	1504.96	6018.79
WDR34	WDR34	1.11915	3.17197e-17	5365.64	2519.99	6004.93
PPAP2A	PPAP2A	-1.46713	1.42437e-34	4089.9	12904	6000.42
DUSP6	DUSP6	-1.28833	8.67072e-27	4655.12	12143.6	5997.32
SYT7	SYT7	1.25116	5.76594e-21	4792.87	1892.1	5996.67
SERPINA6	SERPINA6	1.75939	3.49284e-38	3405.37	835.053	5991.37
SORBS1	SORBS1	-2.73954	1.08345e-117	2185.34	18542	5986.84
MYC	MYC	-1.24592	4.26298e-25	4803.02	11993	5984.18
PRR15L	PRR15L	1.06634	8.0353e-16	5603.17	2571.78	5974.91
MMP1	MMP1	5.36456	3.53906e-226	1110.78	27.2124	5958.82
F2RL2	F2RL2	2.17307	5.57125e-55	2726.02	616.389	5923.83
MUC5B	MUC5B	2.21348	1.00086e-56	2652.91	532.982	5872.17
IFIT1	IFIT1	1.44117	6.53941e-27	4074.06	1587.69	5871.41
GABRP	GABRP	-3.34894	5.24399e-172	1749.44	19511.6	5858.78
ELOVL2	ELOVL2	2.13122	3.44891e-53	2733.61	640.027	5825.92
SYNM	SYNM	-3.38318	2.78209e-175	1720.69	19947.8	5821.4
CTXN1	CTXN1	2.38295	2.87344e-64	2427.33	465.867	5784.19
ASS1	ASS1	-1.09934	1.09986e-19	5242.06	13052.5	5762.78
VSTM2A	VSTM2A	3.81069	5.41593e-137	1511.82	112.319	5761.09
FAM183A	FAM183A	2.49947	1.28241e-69	2302.71	420.973	5755.55
NANS	NANS	1.0436	3.10189e-15	5493.44	2681.77	5732.97
REPS2	REPS2	1.7354	2.74413e-37	3291.93	1000.23	5712.79
GDF15	GDF15	2.11797	1.28489e-52	2687.36	587.779	5691.74
CST9	CST9	2.61093	7.82999e-75	2172.66	324.54	5672.66
C9orf150	C9orf150	1.22802	2.74901e-20	4565.95	2099.27	5607.07
CD248	CD248	-1.47889	4.04174e-35	3777.37	12420.4	5586.31
KIF22	KIF22	1.10206	9.14342e-17	5040.04	2450	5554.42
ITGA11	ITGA11	1.43568	9.90359e-27	3855.15	1539.81	5534.76
TPX2	TPX2	2.49765	1.55405e-69	2208.58	403.416	5516.25
PCSK6	PCSK6	1.58584	7.60212e-32	3469.28	1165.7	5501.74
SLC1A4	SLC1A4	1.13899	9.1676e-18	4829.56	2146.42	5500.81
C15orf48	C15orf48	1.60616	1.47211e-32	3405.61	1040.66	5469.94
C8orf85	C8orf85	1.48798	1.82189e-28	3658.27	1287.58	5443.42
CYTL1	CYTL1	-1.25737	1.51125e-25	4326.97	11203.3	5440.58
PALMD	PALMD	-2.44927	8.99359e-95	2204.18	14513.4	5398.62
SYTL2	SYTL2	1.25015	6.18659e-21	4317.5	1776.72	5397.54
C1orf53	C1orf53	1.0279	7.7756e-15	5233.89	2828.73	5379.9
NACC1	NACC1	1.25538	4.3202e-21	4271.29	1844.54	5362.09
PPAPDC1B	PPAPDC1B	1.26898	1.70259e-21	4219.79	1728	5354.83
KITLG	KITLG	1.13441	1.22017e-17	4715.43	2303.08	5349.25
PIK3R1	PIK3R1	-1.00444	1.46186e-16	5324.8	11317.4	5348.42
ARRDC3	ARRDC3	-1.14773	2.1495e-21	4617	10865.2	5299.07
MFAP5	MFAP5	-1.54933	1.70942e-38	3418.18	12038.2	5295.9
RIMS4	RIMS4	3.33171	3.88897e-111	1587.43	166.735	5288.87
DNAJA4	DNAJA4	1.33208	2.00911e-23	3967.16	1752.2	5284.59
ZNF238	ZNF238	1.54304	2.39203e-30	3420.14	1242.61	5277.41
FCGR3A	FCGR3A	1.02102	1.16345e-14	5161.03	2638.84	5269.52
RAB3D	RAB3D	1.10625	7.06006e-17	4760.18	2252.19	5265.94
FNDC1	FNDC1	1.7666	1.77295e-38	2978.79	1161.72	5262.32
HSPA2	HSPA2	1.1146	4.20542e-17	4719.12	2411.14	5259.93
ACAA2	ACAA2	-1.17627	1.943e-22	4436.57	12113.5	5218.63
GPR160	GPR160	1.39954	1.49304e-25	3720.04	1351.21	5206.34
H2AFJ	H2AFJ	1.07943	3.64338e-16	4812.6	2471.15	5194.86
SHROOM1	SHROOM1	2.13133	3.45683e-53	2434.24	561.504	5188.17
SLC2A1	SLC2A1	1.00128	3.62404e-14	5147.93	2586.84	5154.53
HPN	HPN	2.26074	8.82956e-59	2274.81	428.549	5142.74
CAPS	CAPS	1.943	2.26761e-45	2643.93	733.425	5137.15
CD34	CD34	-1.60415	3.16212e-41	3200	11166.2	5133.28
INHBA	INHBA	3.5642	1.66821e-123	1439.08	125.221	5129.16
DIO1	DIO1	3.89636	1.21118e-141	1313.98	83.4425	5119.74
SULT1C3	SULT1C3	-5.53075	0	923.858	39128.8	5109.63
TPSB2	TPSB2	1.07334	5.25703e-16	4740.82	2630.15	5088.52
PMAIP1	PMAIP1	2.05412	6.35801e-50	2452.67	591.062	5038.07
ADAMTS1	ADAMTS1	-1.81807	8.57431e-53	2770.06	11184.4	5036.15
TGFBR3	TGFBR3	-1.91618	1.45574e-58	2623.28	10354.5	5026.67
PSD3	PSD3	1.59379	4.0178e-32	3139.22	1066.3	5003.25
TYMP	TYMP	1.34446	8.32715e-24	3718.02	1484.89	4998.72
TUBA3D	TUBA3D	3.36499	1.10834e-112	1484.66	104.027	4995.87
LLGL2	LLGL2	1.51085	3.06647e-29	3296.16	1149.72	4980
TJP3	TJP3	1.65772	2.07181e-34	2992.69	912.363	4961.03
ZMYND10	ZMYND10	2.87331	1.39295e-87	1723.19	227.894	4951.25
HMGCS2	HMGCS2	-1.13628	5.54387e-21	4345.15	7732.71	4937.31
SLC5A8	SLC5A8	4.45899	4.33198e-173	1106.64	35	4934.48
GSTA3	GSTA3	3.42827	2.86322e-116	1439.07	136.894	4933.53
C1orf9	C1orf9	1.02793	7.78959e-15	4795.71	2398.12	4929.65
PLTP	PLTP	-1.60862	1.87783e-41	3062.97	10664.5	4927.16
KCTD12	KCTD12	-1.14271	3.26678e-21	4307.66	10665.4	4922.42
IGFL3	IGFL3	5.2738	5.54688e-220	932.627	20.8761	4918.48
SERPINA11	SERPINA11	1.78039	5.67418e-39	2761.84	699.265	4917.15
BCAS1	BCAS1	2.50074	1.17433e-69	1965.27	332.593	4914.61
CSN1S1	CSN1S1	-5.37038	0	914.455	45862.5	4910.97
GHRH	GHRH	2.93872	7.57302e-91	1671.06	185.142	4910.77
NCRNA00160	NCRNA00160	2.22559	3.04809e-57	2203.26	420.681	4903.56
ETNK2	ETNK2	1.36377	2.06624e-24	3594.19	1399.53	4901.66
SLN	SLN	-5.81491	0	840.768	239757	4888.99
ORM2	ORM2	1.70751	3.00063e-36	2861.88	963.46	4886.67
TPBG	TPBG	1.03415	5.42506e-15	4723.16	2294.75	4884.44
SLC20A1	SLC20A1	1.26819	1.7954e-21	3850.08	1671.01	4882.63
RALGPS2	RALGPS2	1.58507	8.18794e-32	3075.94	1009.16	4875.59
PPP1R15A	PPP1R15A	-1.13369	6.86353e-21	4291.01	10582.8	4864.68
SNRNP25	SNRNP25	1.12243	2.58447e-17	4319.11	2151.12	4847.9
CMA1	CMA1	-2.2737	5.78344e-82	2129.55	12567	4841.96
SLC16A6	SLC16A6	2.62748	1.33963e-75	1841.29	273.142	4837.96
PIK3R2	PIK3R2	1.17835	7.3342e-19	4095.29	1845.97	4825.7
CLSTN2	CLSTN2	1.10977	5.65158e-17	4345.45	2321.8	4822.44
FZD4	FZD4	-2.08968	1.83853e-69	2307.42	12040.7	4821.77
MS4A7	MS4A7	1.11229	4.857e-17	4332.94	2146.86	4819.47
WISP2	WISP2	-1.3304	1.58974e-28	3617.27	10972.5	4812.41
HIST3H2BB	HIST3H2BB	3.07551	8.37151e-98	1562.82	189.363	4806.47
FBXL16	FBXL16	2.32463	1.25541e-61	2061.8	403.363	4792.92
C5orf13	C5orf13	1.48454	2.36454e-28	3228.23	1303.33	4792.42
KLF10	KLF10	-1.02397	3.52454e-17	4658.53	10663.6	4770.18
HIST1H2BF	HIST1H2BF	3.26898	1.02141e-107	1458.66	137.425	4768.34
METTL7A	METTL7A	-1.5675	2.19227e-39	3041.86	10324.4	4768.13
NFIB	NFIB	-1.89901	1.56474e-57	2502.79	10209.9	4752.82
HIST1H2BE	HIST1H2BE	1.97793	8.81611e-47	2402.36	617.221	4751.7
MAPK8IP2	MAPK8IP2	2.67006	1.19011e-77	1778.72	257.363	4749.3
FERMT2	FERMT2	-1.54067	4.54313e-38	3051.48	10819.9	4701.34
ENPP2	ENPP2	-2.31231	1.05276e-84	2027.62	11872.1	4688.47
CSRNP1	CSRNP1	-1.49274	9.05733e-36	3130.97	9532.17	4673.74
ABHD11	ABHD11	1.05273	1.81355e-15	4426.45	2172.57	4659.87
CNTNAP2	CNTNAP2	3.87972	1.46161e-140	1196.83	73.4159	4643.37
PRKACB	PRKACB	1.0258	8.83859e-15	4507.51	2086.88	4623.79
MKI67	MKI67	2.31091	5.22626e-61	1994.87	403.168	4609.96
FUT8	FUT8	1.31732	5.78664e-23	3497.6	1429.69	4607.48
ALDH1A1	ALDH1A1	-2.1495	2.05304e-73	2135.69	11344.9	4590.65
ASB13	ASB13	1.00905	2.33558e-14	4545.2	2244.88	4586.33
C3orf57	C3orf57	1.99115	2.61733e-47	2302.24	559.655	4584.1
CIB3	CIB3	3.66124	1.12925e-128	1250.22	92.7965	4577.35
MEST	MEST	-1.74545	1.05622e-48	2618.69	10457.1	4570.79
BASP1	BASP1	1.18417	5.02709e-19	3859.6	1767.9	4570.42
KIT	KIT	-3.01806	1.56561e-141	1509.36	12889.9	4555.34
ABLIM1	ABLIM1	-1.16539	4.90986e-22	3906.95	9480.39	4553.1
TPRN	TPRN	1.93866	3.45817e-45	2348.5	612.354	4552.93
C6orf127	C6orf127	2.47107	2.89525e-68	1838.35	305.593	4542.68
ITM2A	ITM2A	-1.91623	1.45574e-58	2361.79	10250.2	4525.73
CSN3	CSN3	-5.49378	0	818.863	46166	4498.65
KIAA1598	KIAA1598	1.14067	8.27526e-18	3934.03	1785.65	4487.43
ERP27	ERP27	1.618	5.58262e-33	2756.02	917.319	4459.24
DPYSL2	DPYSL2	-1.26109	1.08208e-25	3532.92	9473.21	4455.31
NRSN2	NRSN2	1.0261	8.6754e-15	4329.24	2200.62	4442.24
ANXA3	ANXA3	-1.57709	7.32449e-40	2811.57	9137.75	4434.09
C1QTNF6	C1QTNF6	2.59138	6.51269e-74	1710.79	300.938	4433.32
HPX	HPX	2.0226	1.35081e-48	2189.48	497.717	4428.44
KLF2	KLF2	-1.13912	4.40353e-21	3866.77	10033.5	4404.71
SLC6A4	SLC6A4	5.03262	1.9452e-206	872.361	25.9115	4390.26
BNIPL	BNIPL	1.31672	6.07179e-23	3313.24	1322.37	4362.6
STXBP2	STXBP2	1.21609	6.17718e-20	3581.35	1498.75	4355.26
MYL3	MYL3	-5.58202	0	778.871	192193	4347.68
PGM1	PGM1	-1.31255	8.83956e-28	3305.27	10024.5	4338.33
C16orf53	C16orf53	1.13327	1.31746e-17	3811.67	1794.12	4319.63
TMEM8A	TMEM8A	1.20955	9.50873e-20	3563.7	1637.36	4310.46
PARP9	PARP9	1.14345	6.92634e-18	3767.18	1757.08	4307.58
THRSP	THRSP	-3.01236	4.99892e-141	1426.08	13857.1	4295.85
PRELP	PRELP	-1.83147	1.46379e-53	2345.41	10378.3	4295.53
LPCAT1	LPCAT1	1.06679	7.84473e-16	4023.52	1968.2	4292.24
CERCAM	CERCAM	1.11598	3.86296e-17	3842.7	1926.45	4288.39
ALB	ALB	-1.26045	1.14568e-25	3397.95	7585.65	4282.95
COL8A2	COL8A2	1.03491	5.18752e-15	4135.61	2125.83	4279.99
SERPINE1	SERPINE1	1.39035	2.9417e-25	3075.39	1269.1	4275.89
UBE2C	UBE2C	2.84348	4.21888e-86	1503.67	214.177	4275.64
FAM176B	FAM176B	1.39088	2.83997e-25	3071.7	1201.39	4272.37
C1orf194	C1orf194	3.21159	8.68719e-105	1330.27	152.894	4272.27
SOX12	SOX12	1.74797	9.4338e-38	2439.61	751.637	4264.38
GRIA2	GRIA2	3.83637	3.06317e-138	1109.21	66.9115	4255.36
DPP3	DPP3	1.29194	3.4647e-22	3291.78	1392.82	4252.77
SYCE2	SYCE2	1.63563	1.30447e-33	2584.97	858.814	4228.05
PRNP	PRNP	-1.44114	2.24955e-33	2933	8577.93	4226.87
CEBPA	CEBPA	-2.0818	6.05697e-69	2024.93	10601.1	4215.5
TAP1	TAP1	1.12134	2.77807e-17	3754.75	1790.65	4210.35
DOPEY2	DOPEY2	1.43521	1.04187e-26	2926.99	1106.35	4200.85
COL17A1	COL17A1	-2.29214	2.92729e-83	1829	9646.34	4192.32
B4GALT3	B4GALT3	1.03947	3.97288e-15	4027.55	2014.81	4186.53
PLAUR	PLAUR	1.40966	7.03674e-26	2968.85	1185.8	4185.07
ARHGAP32	ARHGAP32	1.03261	5.94823e-15	4049.38	1989.24	4181.45
OAS1	OAS1	1.28175	7.06607e-22	3260.27	1368.12	4178.86
SOD3	SOD3	-2.64254	8.66336e-110	1576.9	11774.3	4167.02
CGN	CGN	1.02069	1.19383e-14	4080.78	1989.87	4165.19
HMGB3	HMGB3	1.98738	3.76087e-47	2090.53	476.841	4154.69
RHOH	RHOH	1.32878	2.59532e-23	3116.64	1150.49	4141.34
HIST1H2BO	HIST1H2BO	3.95345	9.33286e-145	1045.54	69.2035	4133.48
PLIN2	PLIN2	-1.20675	1.40142e-23	3419.09	9511.31	4126
MMP7	MMP7	-1.52809	1.86071e-37	2699.02	8306.57	4124.33
ENPP1	ENPP1	1.09726	1.23183e-16	3747.29	1816.9	4111.76
BCL9	BCL9	1.46527	1.05672e-27	2801.05	1055.14	4104.28
CCL17	CCL17	1.63627	1.23033e-33	2500.72	891.177	4091.86
TNXB	TNXB	-3.2716	1.11526e-164	1248.24	14287	4083.74
ZNF587	ZNF587	1.35333	4.43627e-24	3010.76	1168.87	4074.57
IL17B	IL17B	-2.67781	1.25065e-112	1520.8	10227	4072.41
MGAT4A	MGAT4A	1.05207	1.89379e-15	3850.95	1763.66	4051.46
TACC1	TACC1	-1.22049	4.187e-24	3307.39	8986.99	4036.63
MAOA	MAOA	-2.45329	4.56544e-95	1642.04	10503.1	4028.41
KCNK6	KCNK6	1.49893	7.88276e-29	2681.33	929.478	4019.13
LAMB3	LAMB3	-1.82337	4.28717e-53	2204.03	8302.5	4018.76
KCNS3	KCNS3	1.19095	3.24618e-19	3366.97	1455.93	4009.9
ASF1B	ASF1B	2.28215	1.01606e-59	1742.14	362.027	3975.83
NUSAP1	NUSAP1	2.27477	2.1477e-59	1747.31	366.372	3974.73
SRPX	SRPX	-2.21451	7.93099e-78	1788.3	9675.99	3960.21
ALOX15B	ALOX15B	-2.46954	2.70267e-96	1603.49	7327.58	3959.9
RRM2	RRM2	2.36717	1.62355e-63	1670.03	318.496	3953.25
LMNB1	LMNB1	1.70979	2.55817e-36	2311.37	713.779	3951.96
WBSCR28	WBSCR28	4.56225	3.3475e-179	865.592	36.6903	3949.05
GALNT10	GALNT10	1.00176	3.53758e-14	3930.31	2036.4	3937.22
ADCY1	ADCY1	1.52921	7.30739e-30	2563.22	891.15	3919.71
ACSS2	ACSS2	-1.56597	2.62713e-39	2500.88	8678.54	3916.29
NDP	NDP	2.38946	1.62442e-64	1636.25	282.496	3909.75
LY6D	LY6D	-2.01268	1.64052e-64	1942.29	8670.27	3909.21
CPLX2	CPLX2	7.03228	0	554.356	3.74336	3898.39
OGN	OGN	-1.56585	2.66089e-39	2488.15	7993.37	3896.06
PTPRT	PTPRT	1.38105	5.91631e-25	2818.36	1018.42	3892.31
RHOQ	RHOQ	-1.3112	1.00775e-27	2966.1	8924.79	3889.15
KIAA0101	KIAA0101	2.61896	3.47084e-75	1473.51	240.212	3859.05
GPAM	GPAM	-3.54333	7.63147e-191	1087.13	16401.4	3852.06
C7orf41	C7orf41	-2.03974	3.1547e-66	1886.09	9250.24	3847.13
SIPA1L3	SIPA1L3	1.07966	3.63309e-16	3562.72	1627.29	3846.51
NES	NES	-1.50389	2.70152e-36	2551.78	7847.09	3837.6
SMC4	SMC4	1.27087	1.50517e-21	3016.77	1287.49	3833.92
MCM4	MCM4	1.17416	9.69436e-19	3257.12	1481.5	3824.39
PRC1	PRC1	1.88598	4.46742e-43	2026.78	566.973	3822.46
TOM1L1	TOM1L1	1.09369	1.53736e-16	3492.95	1636.19	3820.21
CXCR7	CXCR7	-1.57942	5.62397e-40	2416.49	8511.93	3816.65
CORO2A	CORO2A	1.58025	1.22901e-31	2404.09	792.85	3799.07
CST9L	CST9L	3.26665	1.30285e-107	1162.46	121.743	3797.36
C1orf93	C1orf93	1.06422	9.17495e-16	3562.87	1722.74	3791.66
LIPE	LIPE	-3.73112	1.17654e-209	1016.12	17757.6	3791.28
C12orf39	C12orf39	-5.69269	0	665.944	37466.2	3791.02
CHRDL1	CHRDL1	-3.53724	3.08264e-190	1071.63	15952.6	3790.61
GPR172A	GPR172A	1.16898	1.35603e-18	3235.71	1480.66	3782.47
SEC24D	SEC24D	1.06439	9.08385e-16	3551.45	1723.9	3780.14
OR2W3	OR2W3	1.24745	7.47152e-21	3026.64	1313.9	3775.59
BAI2	BAI2	2.36738	1.5853e-63	1588.79	302.133	3761.26
FBLN5	FBLN5	-1.54759	2.10348e-38	2429.6	8205.25	3760.03
TMEM63B	TMEM63B	1.19174	3.08025e-19	3146.32	1420.96	3749.61
PIGQ	PIGQ	1.29774	2.31978e-22	2882.64	1213.23	3740.92
ZNF92	ZNF92	1.10854	6.18627e-17	3373.03	1527.54	3739.13
ATF3	ATF3	-1.70117	2.72028e-46	2196.12	7773.88	3735.99
ETFB	ETFB	-1.02342	3.67702e-17	3646.3	8415.04	3731.69
SH3D19	SH3D19	-1.39498	2.63184e-31	2675.04	8282.63	3731.62
HIST2H2BA	HIST2H2BA	1.3586	3.02217e-24	2738.55	1135.52	3720.61
TRIM29	TRIM29	-2.39709	7.28173e-91	1550.99	8671.99	3717.87
RND3	RND3	-1.35026	2.30389e-29	2753.2	7260.09	3717.52
TENC1	TENC1	-1.08611	3.13003e-19	3411.98	8234.29	3705.77
DBNDD1	DBNDD1	1.41427	5.06082e-26	2613.16	996.726	3695.71
HIST1H2BN	HIST1H2BN	1.48661	2.05928e-28	2483.73	899.221	3692.33
CLGN	CLGN	2.63475	6.46636e-76	1400.64	214.673	3690.33
TANC2	TANC2	1.24736	7.53736e-21	2937.42	1269.56	3664.02
KIAA1199	KIAA1199	4.16906	1.0448e-156	878.412	47.4425	3662.15
WLS	WLS	-1.09543	1.50645e-19	3338.43	7445.35	3657
LAMC2	LAMC2	-1.40845	6.67612e-32	2596.4	7006.36	3656.9
FSIP1	FSIP1	2.73826	6.76187e-81	1335.21	192.407	3656.16
ALDOC	ALDOC	-2.47682	7.58533e-97	1476.05	9307.06	3655.91
GABARAPL1	GABARAPL1	-1.33777	7.82164e-29	2725.85	7803.06	3646.55
C9orf7	C9orf7	1.26541	2.20149e-21	2874.37	1196.85	3637.25
FGFR3	FGFR3	2.50627	6.98758e-70	1448.96	250.009	3631.48
MYBL2	MYBL2	2.30021	1.64386e-60	1575.42	329.08	3623.78
BOK	BOK	-1.04154	9.58935e-18	3477.36	8596.3	3621.81
H2AFX	H2AFX	1.12261	2.57638e-17	3223.4	1542.58	3618.63
ENO2	ENO2	1.27933	8.43179e-22	2826.35	1125.96	3615.84
LINGO1	LINGO1	2.42415	4.13803e-66	1488.13	292.274	3607.45
HIST1H2AG	HIST1H2AG	1.84131	2.6253e-41	1956.97	523.478	3603.38
MBOAT2	MBOAT2	1.32665	3.03275e-23	2711.11	1033.77	3596.69
CCNB1	CCNB1	1.7842	4.08931e-39	2014.34	596.69	3593.99
TRIB3	TRIB3	1.35854	3.0555e-24	2643.59	1029.1	3591.43
MMD	MMD	-2.56893	5.96387e-104	1397.48	10612.9	3590.04
C1orf115	C1orf115	-1.10388	7.70048e-20	3248.74	7341.5	3586.23
TRPA1	TRPA1	6.65737	2.44284e-292	537.562	5.53982	3578.75
ACO1	ACO1	-1.53078	1.38561e-37	2336.58	8284.89	3576.81
FZD7	FZD7	-1.38956	4.57771e-31	2570.38	7168.11	3571.69
HIST2H3C	HIST2H3C	3.36674	6.74681e-113	1059.57	109.23	3567.28
SPRY1	SPRY1	-1.21017	1.04349e-23	2935.61	7730.01	3552.59
SLC22A18	SLC22A18	1.20508	1.29011e-19	2931.7	1253.38	3532.95
EGLN3	EGLN3	1.30833	1.1143e-22	2698.42	1056.09	3530.43
EPN3	EPN3	1.9201	1.99869e-44	1835.17	478.416	3523.71
SAA4	SAA4	-3.3887	8.90867e-176	1037.02	12043.5	3514.14
ANKRD50	ANKRD50	1.07268	5.52409e-16	3273.15	1671.13	3511.04
HIST1H2AD	HIST1H2AD	3.20728	2.0382e-104	1093.58	109.628	3507.43
GALNT5	GALNT5	2.32281	1.71298e-61	1506.83	256.496	3500.08
SYNPO	SYNPO	-1.19438	4.12687e-23	2929.36	8389.98	3498.78
C16orf88	C16orf88	1.087	2.31749e-16	3216.66	1574.62	3496.52
NRIP3	NRIP3	1.72057	1.04997e-36	2019.67	562.062	3474.98
CES1	CES1	-3.6104	1.72369e-197	962.12	14710	3473.64
ADD3	ADD3	-1.27303	3.62127e-26	2726.8	7051.88	3471.29
MATN2	MATN2	-2.37243	4.77392e-89	1458.76	8423.14	3460.81
C13orf15	C13orf15	-1.46381	2.06407e-34	2361.44	7563.09	3456.71
ANKRD30A	ANKRD30A	1.20728	1.12354e-19	2854.61	1175.65	3446.31
CCDC64	CCDC64	2.65346	8.60901e-77	1298.41	193.885	3445.28
INSM1	INSM1	5.21043	3.51834e-216	659.708	12.531	3437.36
EPYC	EPYC	6.29624	1.18413e-271	545.137	6.72566	3432.31
ATAD2	ATAD2	1.45988	1.61386e-27	2350.52	866.186	3431.47
PODXL2	PODXL2	1.03462	5.32043e-15	3315.63	1536.8	3430.43
SAA2	SAA2	-3.98751	3.4301e-236	860.262	15860.8	3430.3
FAAH	FAAH	1.01602	1.57165e-14	3367.15	1631.01	3421.08
PPP2R2C	PPP2R2C	3.62693	9.38231e-127	941.296	74.1681	3414.02
WISP1	WISP1	4.01647	3.04657e-148	849.747	56.2301	3412.99
CAPN13	CAPN13	1.93714	4.25759e-45	1759.87	424.681	3409.11
ATP13A2	ATP13A2	1.03076	6.64498e-15	3302.14	1658.15	3403.72
ATHL1	ATHL1	1.06194	1.05536e-15	3205.16	1565.52	3403.68
GRPR	GRPR	1.81393	2.98734e-40	1870.04	546.115	3392.12
MME	MME	-3.12842	2.03067e-151	1083.82	11015.4	3390.63
LOC440356	LOC440356	3.08237	4.46649e-98	1097.81	124.301	3383.84
SIGIRR	SIGIRR	1.089	2.05433e-16	3105.68	1473.9	3382.08
C5orf30	C5orf30	1.00823	2.45153e-14	3337.77	1774.5	3365.24
PPP1R1A	PPP1R1A	-3.83148	6.23331e-220	873.438	15846.5	3346.56
IGFL1	IGFL1	1.44161	6.54659e-27	2314.07	841.92	3335.97
ZBTB41	ZBTB41	1.2426	1.04348e-20	2681.82	1150.97	3332.44
CILP2	CILP2	3.78961	1.085e-135	878.979	67.9204	3330.98
SFXN2	SFXN2	1.28335	6.40378e-22	2590	1051.84	3323.87
SYNPO2	SYNPO2	-1.72976	7.80338e-48	1921.45	8394.39	3323.66
GLIS2	GLIS2	1.22304	3.88746e-20	2713.92	1280.17	3319.24
GPC3	GPC3	-2.2039	4.29503e-77	1505.91	7754.88	3318.88
DARC	DARC	-1.80584	4.36644e-52	1835.59	7407.96	3314.78
GYG2	GYG2	-3.62695	3.83639e-199	913.618	15028.6	3313.65
SMR3B	SMR3B	-1.33235	1.32989e-28	2486.91	6805.35	3313.43
RAP2C	RAP2C	1.11179	5.04128e-17	2973.54	1518.77	3305.96
PPAPDC1A	PPAPDC1A	5.22689	7.23733e-217	629.532	15.8584	3290.5
MB	MB	-1.26306	9.02725e-26	2599.79	27084.6	3283.69
GDF9	GDF9	4.0145	4.69549e-148	816.549	57.6814	3278.03
AKR1C3	AKR1C3	-2.32744	8.85954e-86	1404.9	8256.85	3269.83
OLR1	OLR1	2.13405	2.87003e-53	1531.76	350.142	3268.86
ITGBL1	ITGBL1	1.19426	2.61638e-19	2729.95	1285.69	3260.27
NVL	NVL	1.24564	8.49237e-21	2613.04	1146.84	3254.91
SMYD3	SMYD3	1.54633	1.88856e-30	2102.91	754.062	3251.79
CAPN8	CAPN8	1.25038	6.23873e-21	2589.9	974.708	3238.36
TYMS	TYMS	1.2348	1.77095e-20	2619.4	1155.04	3234.43
RND1	RND1	1.34882	6.19683e-24	2397.21	972.46	3233.41
PTPRN2	PTPRN2	1.9503	1.23428e-45	1650.84	391.549	3219.64
WNK4	WNK4	1.63482	1.44084e-33	1967.73	637.221	3216.88
CDC20B	CDC20B	6.121	1.41746e-268	525.116	7.95575	3214.23
STAC2	STAC2	-3.29674	5.04004e-167	973.609	10303.3	3209.74
CD302	CD302	-1.13035	9.07294e-21	2836.64	6946.2	3206.41
KLF9	KLF9	-1.2083	1.23136e-23	2650.52	6881.7	3202.61
GYPC	GYPC	-1.89154	4.47917e-57	1688.35	7633.89	3193.58
PLK1	PLK1	2.36074	3.28498e-63	1348.76	269.735	3184.06
COL8A1	COL8A1	1.59508	3.61835e-32	1995.87	788.956	3183.56
TUBB3	TUBB3	2.47196	2.66174e-68	1286.36	242.796	3179.84
FOXM1	FOXM1	2.30673	8.66542e-61	1375.44	280.832	3172.78
CDC20	CDC20	2.10773	3.78916e-52	1503.06	351.894	3168.04
CMTM7	CMTM7	-1.39889	1.78027e-31	2263.91	6349.12	3166.96
AMOTL2	AMOTL2	-1.10962	4.87437e-20	2852.78	6894.31	3165.51
TSPAN7	TSPAN7	-1.93397	1.26321e-59	1636.04	7450.43	3164.05
OR2B6	OR2B6	4.5084	8.90867e-176	700.94	30.7522	3160.12
IGSF9	IGSF9	1.74695	1.07317e-37	1807.8	541.053	3158.14
APCDD1	APCDD1	-2.12468	9.49732e-72	1485.41	7486.7	3156.02
MGRN1	MGRN1	1.0397	3.93992e-15	3034.45	1564.94	3154.91
TMEM37	TMEM37	-2.59877	2.75555e-106	1212.75	9421.67	3151.65
RHPN1	RHPN1	1.87116	1.78954e-42	1678.76	451.248	3141.22
FAM195A	FAM195A	1.36582	1.8016e-24	2295.62	970.726	3135.39
CDS1	CDS1	1.03845	4.25464e-15	3016.55	1443.8	3132.54
ROGDI	ROGDI	1.55305	1.11167e-30	2013.11	699.991	3126.46
LAGE3	LAGE3	1.43693	9.25105e-27	2172.41	855.044	3121.6
CHST1	CHST1	1.90934	5.95399e-44	1631.44	326.664	3114.98
ECHDC1	ECHDC1	-1.14455	2.82838e-21	2720.18	6768.8	3113.38
IRF7	IRF7	1.66083	1.64473e-34	1866.24	600.363	3099.49
MMP10	MMP10	3.57362	1.2743e-123	866.549	66.6195	3096.72
CXCL11	CXCL11	2.78349	4.35491e-83	1110.45	168.159	3090.93
SEMA3G	SEMA3G	-2.14207	6.64787e-73	1438.18	7522.69	3080.67
ABCC5	ABCC5	1.23483	1.7689e-20	2493.12	1116.54	3078.56
SBK1	SBK1	2.1033	5.8269e-52	1461.91	365.575	3074.83
RNASEH2A	RNASEH2A	1.12426	2.33574e-17	2733.95	1303.64	3073.68
C5orf4	C5orf4	-1.68314	2.53289e-45	1826.02	6483.32	3073.44
LRRN2	LRRN2	1.62525	3.1679e-33	1889.19	608.743	3070.41
SLC27A2	SLC27A2	1.41298	5.66431e-26	2170.81	781.876	3067.3
STRBP	STRBP	1.23275	2.03987e-20	2483.68	1073.22	3061.76
ACACB	ACACB	-2.78762	1.21421e-121	1097.2	9899.68	3058.58
PECAM1	PECAM1	-1.10156	9.30962e-20	2773.87	6842.87	3055.58
KCNK1	KCNK1	1.78031	5.87267e-39	1714.87	512.416	3053
NECAB3	NECAB3	1.29628	2.59534e-22	2350.55	987.558	3046.97
C2orf82	C2orf82	-3.59837	2.77596e-196	845.794	11231.7	3043.48
KLF4	KLF4	-2.08093	7.05436e-69	1458.97	6912.7	3036.03
C18orf56	C18orf56	1.42534	2.21678e-26	2129.73	802.354	3035.6
KIF12	KIF12	1.19485	2.56144e-19	2540.56	1030.76	3035.6
LEF1	LEF1	2.21212	1.29633e-56	1370.03	289.982	3030.66
ITIH5	ITIH5	-3.32622	8.27362e-170	908.708	11475	3022.56
TMEM132A	TMEM132A	1.36693	1.67656e-24	2210.23	875.903	3021.24
OASL	OASL	1.94297	2.42684e-45	1552.97	422.053	3017.38
TOX3	TOX3	1.62936	2.28277e-33	1849.48	575.814	3013.46
RUSC1	RUSC1	1.31961	5.0004e-23	2282.13	938.814	3011.52
HIST1H4E	HIST1H4E	2.46197	7.93219e-68	1219.02	226.221	3001.2
CHRNA9	CHRNA9	7.0848	0	422.764	3.27434	2995.2
C6orf145	C6orf145	-1.33138	1.46537e-28	2245.61	6200.42	2989.75
PPL	PPL	-1.08664	3.01384e-19	2751.3	6202.94	2989.68
MMP3	MMP3	2.11566	1.76578e-52	1412.94	335.221	2989.32
OXTR	OXTR	-3.70668	3.71859e-207	805.352	11194.1	2985.18
CYP4Z2P	CYP4Z2P	1.03642	4.82425e-15	2878.81	1287.94	2983.67
FAM108C1	FAM108C1	1.18731	4.16334e-19	2501.97	1079.42	2970.6
TIMP4	TIMP4	-3.66934	2.16308e-203	808.099	12858.4	2965.19
MTL5	MTL5	1.99044	2.96975e-47	1486.51	367.611	2958.8
ARID5B	ARID5B	-1.03438	1.64266e-17	2854.24	6401.83	2952.38
EGR3	EGR3	-1.51195	1.12726e-36	1952.67	5975.3	2952.33
CHRD	CHRD	1.85008	1.1935e-41	1594.37	435.664	2949.73
RAB11FIP3	RAB11FIP3	1.00719	2.61096e-14	2926.57	1548.69	2947.6
FAM5C	FAM5C	3.40212	1.73903e-114	863.76	76.2035	2938.61
GALE	GALE	1.41254	5.84063e-26	2080.33	769.903	2938.55
AIF1L	AIF1L	-1.84216	3.60686e-54	1591.07	6494.75	2931
TUBB6	TUBB6	-1.19549	3.76287e-23	2446.08	6470.42	2924.26
P4HTM	P4HTM	1.09985	1.06426e-16	2654.78	1216.65	2919.86
KLHL1	KLHL1	9.31716	0	312.541	0.362832	2911.99
RAB26	RAB26	3.13619	9.69873e-101	925.069	99.7965	2901.2
FAM196A	FAM196A	4.07298	4.38448e-151	712.056	40.2124	2900.19
LAMA3	LAMA3	-1.58749	2.24322e-40	1822.77	5559.08	2893.62
FCRLB	FCRLB	3.86981	6.18148e-140	747.554	47.3805	2892.89
CBX7	CBX7	-1.3237	3.07849e-28	2184.11	5760.3	2891.11
PPP1R12B	PPP1R12B	-1.62525	2.71075e-42	1778.05	6103.82	2889.78
SLC7A5	SLC7A5	1.22358	3.8095e-20	2360.53	1004.7	2888.29
BPIL1	BPIL1	1.41229	6.16598e-26	2042.07	537.593	2884.01
TFAP2C	TFAP2C	-1.0045	1.46569e-16	2868.65	6036.49	2881.57
APOLD1	APOLD1	-1.38646	6.31632e-31	2074.73	6267.94	2876.52
DHRS3	DHRS3	-1.19125	5.42704e-23	2413.52	6304.15	2875.11
TMEM63C	TMEM63C	1.81292	3.43856e-40	1582.45	408.912	2868.85
SDPR	SDPR	-3.15034	2.10055e-153	908.004	9713.15	2860.52
NCRNA00052	NCRNA00052	5.3429	5.62901e-224	534.614	12.0796	2856.39
CAV2	CAV2	-2.53235	4.36216e-101	1126.18	7890.1	2851.88
ALDH1A3	ALDH1A3	-2.04745	1.03819e-66	1390.68	6181.08	2847.34
TINAGL1	TINAGL1	-1.83125	1.54672e-53	1552.49	6155.85	2843.01
SUSD4	SUSD4	1.64162	8.40434e-34	1729.89	491.496	2839.82
IL20	IL20	3.67991	1.70823e-129	770.652	59.2566	2835.93
S1PR1	S1PR1	-1.48542	2.04567e-35	1907.05	6196.54	2832.77
NEK2	NEK2	3.64992	6.66746e-128	774.79	61.8407	2827.92
IL33	IL33	-2.16888	1.0716e-74	1301.95	6709.01	2823.77
NUDT16L1	NUDT16L1	1.29829	2.25998e-22	2171.87	918.062	2819.71
LIFR	LIFR	-1.94179	4.2582e-60	1450.76	6135.14	2817.08
RSAD2	RSAD2	1.43211	1.33151e-26	1958.54	785.584	2804.85
RARRES1	RARRES1	-1.42215	1.65057e-32	1969.44	5467.74	2800.84
KCTD6	KCTD6	1.20769	1.08953e-19	2318.94	1071.39	2800.55
CYFIP2	CYFIP2	1.47545	5.00444e-28	1897.46	658.345	2799.61
ESM1	ESM1	2.68006	4.83258e-78	1044.14	154.442	2798.36
CACNA1H	CACNA1H	2.56221	1.71266e-72	1091.08	197.796	2795.57
PRAME	PRAME	3.56587	3.27013e-123	783.781	59.3982	2794.86
SPOCK1	SPOCK1	1.15511	3.29689e-18	2418.45	1271.18	2793.58
LTBP4	LTBP4	-1.63057	1.45019e-42	1711.39	6023.73	2790.53
AKAP12	AKAP12	-1.69278	7.78113e-46	1647.58	6497.04	2789
SC65	SC65	1.37982	6.53783e-25	2018.7	790.575	2785.43
MSRB3	MSRB3	-1.16905	3.63091e-22	2381.01	6165.16	2783.52
OBP2A	OBP2A	1.47449	5.3749e-28	1887.46	672.381	2783.04
COL2A1	COL2A1	1.99158	2.834e-47	1396.74	302.92	2781.72
ECT2	ECT2	1.47895	3.80393e-28	1875.82	683.265	2774.25
ARID5A	ARID5A	-1.26629	6.78599e-26	2189.51	5382.86	2772.56
NUF2	NUF2	2.93816	1.0506e-90	943.618	120.903	2772.5
GAGE4	GAGE4	11.2986	0	244.652	0	2764.22
CDK1	CDK1	2.41075	1.83862e-65	1139.42	221.407	2746.87
PADI2	PADI2	-1.6468	2.08749e-43	1664.12	6117.37	2740.47
NBPF4	NBPF4	3.59286	1.02171e-124	761.519	58.3363	2736.03
IRX5	IRX5	1.01869	1.3542e-14	2682.17	1296.54	2732.29
KCNF1	KCNF1	2.97225	1.82394e-92	917.807	121.204	2727.95
GTSF1	GTSF1	1.47839	3.95991e-28	1843.85	684.708	2725.92
KIFC2	KIFC2	1.58172	1.11917e-31	1720.97	590.186	2722.09
SIDT1	SIDT1	1.23059	2.38307e-20	2211.45	928.434	2721.39
MOSC1	MOSC1	-2.59812	3.16103e-106	1046.2	8090.35	2718.14
SGK1	SGK1	-1.31425	7.61798e-28	2067.26	5518	2716.9
SERHL2	SERHL2	-1.11811	2.46281e-20	2428.58	4311.22	2715.42
IQGAP3	IQGAP3	3.04373	4.93517e-96	892.03	109.726	2715.1
SIK2	SIK2	-1.99875	1.2778e-63	1350.56	6485.25	2699.44
METTL11B	METTL11B	6.1873	1.54051e-266	435.764	7.67257	2696.2
ABCG1	ABCG1	1.09576	1.3674e-16	2454.27	1196.14	2689.3
EGR2	EGR2	-1.8182	8.74488e-53	1476.11	5650.02	2683.87
PLXNA3	PLXNA3	1.16333	1.96871e-18	2306.62	1087.49	2683.37
EFNA3	EFNA3	1.33646	1.52831e-23	2005.35	776.487	2680.06
ZWINT	ZWINT	1.8531	9.27809e-42	1440.03	399.85	2668.53
SVEP1	SVEP1	-2.40341	2.58478e-91	1108.57	6984.29	2664.35
HOXA6	HOXA6	-2.15041	1.8769e-73	1238.86	6501.28	2664.05
CCDC69	CCDC69	-2.39701	7.65798e-91	1109.94	7448.12	2660.55
EPB41L2	EPB41L2	-1.29224	6.13584e-27	2053.76	5863.81	2653.96
SIRPA	SIRPA	-1.26809	5.76945e-26	2087.09	5552.71	2646.62
MRAS	MRAS	-2.33247	3.9661e-86	1130.98	6889.76	2637.98
PER1	PER1	-1.74058	2.01805e-48	1512.94	5424.22	2633.39
SPINK1	SPINK1	-1.66485	2.37114e-44	1580.81	5183.2	2631.81
DTL	DTL	2.59629	4.7256e-74	1012.41	168.54	2628.5
GREM1	GREM1	1.12423	2.36281e-17	2331.73	1065.13	2621.41
MLF1IP	MLF1IP	1.6908	1.33171e-35	1547.54	498.407	2616.58
F3	F3	-1.40069	1.49468e-31	1867.3	5281.96	2615.51
GRB14	GRB14	2.24984	2.833e-58	1161.15	258.504	2612.41
TUSC5	TUSC5	-4.28207	1.05421e-267	609.056	15529.8	2608.02
ETS2	ETS2	-1.00474	1.44482e-16	2595.47	5682.58	2607.78
FOXJ1	FOXJ1	4.68399	7.2319e-186	556.047	24.6372	2604.52
RSPH1	RSPH1	2.09798	1.03822e-51	1237.67	280.31	2596.61
AZU1	AZU1	1.3209	4.63281e-23	1961.78	779.779	2591.32
ACTA1	ACTA1	-5.03741	0	514.391	88534.3	2591.2
MFSD3	MFSD3	1.16064	2.35077e-18	2228.66	1010.52	2586.68
PALM2-AKAP2	PALM2-AKAP2	-1.70377	2.0196e-46	1513.82	5864.45	2579.21
SKAP1	SKAP1	1.45787	1.93241e-27	1768.79	615.558	2578.67
IFT140	IFT140	1.03855	4.24216e-15	2474.05	1247.55	2569.42
RACGAP1	RACGAP1	1.35829	3.15106e-24	1889.37	777.717	2566.32
TMEM90B	TMEM90B	3.47883	6.86485e-119	736.682	76.6195	2562.79
C9orf89	C9orf89	1.01431	1.74156e-14	2526.05	1290.17	2562.19
VAV2	VAV2	1.05279	1.83091e-15	2430.81	1203.19	2559.13
C9orf116	C9orf116	2.27154	3.31427e-59	1124.47	232.646	2554.28
N4BP3	N4BP3	1.71471	1.76265e-36	1487.15	455.345	2550.03
KRT6B	KRT6B	-1.80659	4.03974e-52	1410.29	5224.18	2547.81
MYLPF	MYLPF	-7.97715	0	318.996	400492	2544.68
PDLIM3	PDLIM3	-1.80604	4.32069e-52	1406.13	6869.29	2539.53
PROM1	PROM1	-1.86753	1.20142e-55	1358.13	5198.26	2536.36
CCNO	CCNO	2.62733	1.65638e-75	961.983	160.823	2527.45
ITGB1BP1	ITGB1BP1	-1.27602	2.77322e-26	1980.17	5781.07	2526.73
CDCA5	CDCA5	2.11661	1.66026e-52	1188.55	284.726	2515.69
ANLN	ANLN	2.5024	1.17603e-69	1004.44	181.929	2513.51
CBLC	CBLC	1.15873	2.67477e-18	2162.49	927.23	2505.74
CDH5	CDH5	-1.06952	1.14827e-18	2341.19	5693.91	2503.95
STBD1	STBD1	-1.58039	5.13701e-40	1577.33	5929	2492.8
ZNF467	ZNF467	1.54894	1.56896e-30	1607.64	570.894	2490.14
INTS7	INTS7	1.27337	1.29043e-21	1954.47	838.204	2488.76
SPAG5	SPAG5	2.00128	1.08907e-47	1243.03	319.106	2487.65
TACC3	TACC3	1.66406	1.27667e-34	1493.78	497.478	2485.73
KIF20A	KIF20A	2.61186	8.90711e-75	948.433	157.354	2477.18
SIX1	SIX1	1.28111	7.41692e-22	1930.04	1057.31	2472.6
CACNB3	CACNB3	1.36373	2.14244e-24	1811.81	708.301	2470.81
NAT14	NAT14	1.30809	1.14917e-22	1886.28	770.522	2467.42
PROS1	PROS1	-1.59752	7.08661e-41	1542.66	5206.73	2464.43
TNFRSF21	TNFRSF21	-1.13727	5.18874e-21	2166.69	5013.77	2464.12
MCM2	MCM2	1.0585	1.30428e-15	2322.23	1160.12	2458.09
ACOT4	ACOT4	1.17466	9.46678e-19	2089.48	1006.73	2454.43
MMRN2	MMRN2	-1.36024	8.77736e-30	1802.21	5315.82	2451.43
LMOD1	LMOD1	-2.27741	3.40986e-82	1075.28	5795.53	2448.85
C1QTNF3	C1QTNF3	1.47762	4.12094e-28	1656.74	710.186	2448.03
ERBB4	ERBB4	1.01558	1.62725e-14	2409.62	1174.5	2447.17
KCNK15	KCNK15	3.00109	6.94669e-94	811.944	107.168	2436.72
INHBB	INHBB	-1.12478	1.43651e-20	2165.52	4901.27	2435.75
FITM1	FITM1	-2.21041	1.53624e-77	1099.94	20166.3	2431.31
ADORA2A	ADORA2A	2.63851	4.69432e-76	920.155	154.124	2427.83
NR3C1	NR3C1	-1.13361	7.00342e-21	2140.85	5359.54	2426.9
FMO2	FMO2	-3.03147	1.15188e-142	797	7845.49	2416.08
UBE2S	UBE2S	1.53763	3.89656e-30	1570.15	550.637	2414.3
IL2RB	IL2RB	1.44393	5.58392e-27	1669.35	647.053	2410.43
HSD17B11	HSD17B11	-1.02983	2.31313e-17	2340.09	5450.65	2409.88
GPRC5B	GPRC5B	-1.55742	7.11705e-39	1546.75	5103.23	2408.94
CHI3L1	CHI3L1	-1.10186	9.13738e-20	2178.7	4933.25	2400.64
TRAF5	TRAF5	1.08392	2.83561e-16	2213.57	1052.67	2399.34
DACH1	DACH1	1.23211	2.16884e-20	1943.63	790.637	2394.76
REEP1	REEP1	1.54673	1.89504e-30	1539.84	531.566	2381.72
CCDC88C	CCDC88C	1.03066	6.76692e-15	2302.99	1121.72	2373.59
ELTD1	ELTD1	-1.13592	5.81121e-21	2073.37	5301.31	2355.18
RASSF7	RASSF7	1.24081	1.20465e-20	1893.56	780.947	2349.55
ECM2	ECM2	-1.81589	1.19629e-52	1293.73	5591.04	2349.28
NFIL3	NFIL3	-1.06449	1.69439e-18	2206.52	5072.51	2348.81
C17orf93	C17orf93	5.14808	3.4424e-214	454.648	15.9027	2340.57
STAT5A	STAT5A	-1.14082	3.88313e-21	2048.2	5217.79	2336.61
CACNA1D	CACNA1D	2.02314	1.46821e-48	1153.04	260.823	2332.76
HOXC13	HOXC13	2.73797	8.3361e-81	851.017	129.929	2330.06
TMPRSS3	TMPRSS3	1.20669	1.18127e-19	1916.61	845.779	2312.75
SLC29A3	SLC29A3	1.12878	1.77708e-17	2044.21	972.867	2307.47
OGFRL1	OGFRL1	-1.02934	2.39634e-17	2239.41	4804.15	2305.12
SLIT3	SLIT3	-1.50753	1.8554e-36	1528.4	4796.5	2304.12
PLSCR4	PLSCR4	-1.53322	1.08101e-37	1496.84	4948.06	2294.98
NDN	NDN	-1.49736	5.64945e-36	1531.72	5206.33	2293.54
SLC4A8	SLC4A8	1.9863	4.7015e-47	1152.19	281.097	2288.59
TNS4	TNS4	-1.6128	1.19267e-41	1416.25	4420.95	2284.13
SYCP2	SYCP2	1.47642	4.71598e-28	1546.71	565.097	2283.6
SAMD9	SAMD9	1.17138	1.18051e-18	1943.11	899.381	2276.13
EVPL	EVPL	1.36468	2.01704e-24	1667.46	648.522	2275.55
FOXN3	FOXN3	-1.14111	3.79579e-21	1992.06	5179.7	2273.16
TCN2	TCN2	-1.14326	3.17596e-21	1985.25	4940.05	2269.65
ESPN	ESPN	1.7822	5.25069e-39	1272.09	363.345	2267.12
CDK5	CDK5	1.10004	1.05947e-16	2059.94	985.124	2266.02
SLC6A9	SLC6A9	1.63269	1.79876e-33	1384.01	423.655	2259.65
SLC16A3	SLC16A3	1.80607	6.23136e-40	1246.47	401.637	2251.22
TUBA3E	TUBA3E	3.3651	2.63214e-112	667.635	47.7257	2246.66
FANCI	FANCI	1.57318	2.26166e-31	1424.57	494.389	2241.11
SFXN1	SFXN1	1.23165	2.22875e-20	1818.6	783.009	2239.87
GINS2	GINS2	1.58983	5.95863e-32	1407.07	465.673	2237
ASAM	ASAM	-1.98896	5.36258e-63	1123.37	5534.79	2234.34
GPR116	GPR116	-1.35417	1.60071e-29	1641	4893.91	2222.19
CLEC11A	CLEC11A	1.16499	1.78847e-18	1905.55	890.956	2219.95
GRM4	GRM4	6.03894	8.48362e-253	366.562	4.79646	2213.65
FOLR2	FOLR2	-1.79376	2.19074e-51	1233.58	5206.45	2212.73
MSR1	MSR1	1.08121	3.32595e-16	2040.51	1080.22	2206.22
NCALD	NCALD	-2.02848	1.72748e-65	1087.25	4476.08	2205.47
HSH2D	HSH2D	2.53336	5.01465e-71	866.665	136.584	2195.58
EPPK1	EPPK1	1.07016	6.5451e-16	2047.61	991.619	2191.27
CCDC24	CCDC24	1.11897	3.30984e-17	1956.87	880.681	2189.68
KIF11	KIF11	1.93767	4.27567e-45	1128.41	297.398	2186.48
GBE1	GBE1	-1.22434	3.02535e-24	1778.66	5061.85	2177.69
PLA2G2A	PLA2G2A	-2.12659	7.3786e-72	1022.97	6167.28	2175.43
PC	PC	-1.29249	6.03476e-27	1679.92	4806.88	2171.28
GDAP1	GDAP1	1.2474	7.76299e-21	1739.01	698.363	2169.24
MAD2L1	MAD2L1	1.30893	1.08887e-22	1656.72	696.097	2168.53
FGD6	FGD6	1.3206	4.76928e-23	1641.84	672.23	2168.22
NEURL	NEURL	3.31771	2.39209e-110	649.232	101.398	2153.96
HOXC12	HOXC12	3.35983	3.17307e-112	641.047	62.0265	2153.81
ROBO2	ROBO2	3.69924	1.42851e-130	580.27	39.3717	2146.56
CDO1	CDO1	-3.10197	5.60881e-149	690.888	7538.75	2143.11
SFXN5	SFXN5	1.57268	2.3814e-31	1361.48	460.08	2141.18
C1orf182	C1orf182	1.85591	7.27608e-42	1151.85	333.23	2137.74
GAS1	GAS1	-1.13518	6.18659e-21	1881.61	4631.06	2135.96
MAPK13	MAPK13	1.00875	2.42007e-14	2113.71	1027.97	2132.21
AKAP14	AKAP14	4.57977	3.29232e-180	465.305	25.3982	2130.99
PRIC285	PRIC285	1.13075	1.57944e-17	1883.47	893.593	2129.73
PTPRM	PTPRM	-1.02368	3.64785e-17	2073.94	4880.98	2123.05
GPR124	GPR124	-1.00496	1.42999e-16	2108.68	4767.26	2119.13
CALB2	CALB2	-3.15873	3.82011e-154	669.871	7850.85	2115.94
B4GALNT4	B4GALNT4	1.56044	6.46356e-31	1355.16	448.832	2114.64
DAB2IP	DAB2IP	-1.03376	1.7323e-17	2038.77	4382.15	2107.59
HSD17B7	HSD17B7	1.27781	9.65055e-22	1643.27	673.92	2099.79
PTGDS	PTGDS	-1.27548	2.94061e-26	1645.73	4512.15	2099.09
LOC55908	LOC55908	-4.41153	7.60389e-282	475.296	13035.1	2096.78
SSPN	SSPN	-1.17133	3.01852e-22	1789.61	4617.4	2096.22
CDH3	CDH3	-1.14419	2.94257e-21	1831.45	4224.99	2095.54
PSCA	PSCA	1.95817	6.16457e-46	1070	311.469	2095.24
SLC37A1	SLC37A1	1.12675	2.03486e-17	1852.82	864.257	2087.66
KIF4A	KIF4A	3.19251	1.51853e-103	653.056	71.0354	2084.89
ANGPTL4	ANGPTL4	-2.27416	5.88358e-82	916.412	5270.55	2084.07
LYPD6B	LYPD6B	1.08289	3.05361e-16	1924.04	877.372	2083.53
SLC35A2	SLC35A2	1.14415	6.79809e-18	1818.73	836.212	2080.9
GIMAP7	GIMAP7	-1.24192	6.29848e-25	1675.25	4549.55	2080.52
VANGL1	VANGL1	1.16142	2.2528e-18	1790.58	824.867	2079.62
CCDC3	CCDC3	-2.45249	5.79196e-95	847.313	5560.03	2078.02
LEP	LEP	-5.31914	0	389.717	20812.3	2072.96
FADS3	FADS3	-1.60377	3.46627e-41	1286.94	4687.85	2063.96
RASD1	RASD1	-1.39111	4.00616e-31	1483.5	4351.91	2063.71
WT1	WT1	4.83047	3.00308e-193	426.33	11.8142	2059.38
ID4	ID4	-2.39933	5.4072e-91	857.356	5014.63	2057.08
KANK1	KANK1	-1.62133	4.4078e-42	1266.24	4374.35	2052.99
IFFO2	IFFO2	-1.76478	9.4153e-50	1161.39	4028.7	2049.61
SDS	SDS	2.03415	5.27551e-49	1004.18	241.407	2042.66
FXYD6	FXYD6	-1.25069	2.85431e-25	1630.52	4213.42	2039.28
HSD17B6	HSD17B6	3.00854	3.59597e-94	672.099	85.1593	2022.04
ACADS	ACADS	-1.25126	2.70946e-25	1613.85	4493.36	2019.35
PGLYRP2	PGLYRP2	2.5336	4.95468e-71	794.704	135.31	2013.46
KIF26B	KIF26B	3.23805	6.80181e-106	621.609	66.1416	2012.8
PHGDH	PHGDH	-1.36872	3.81638e-30	1469.3	4132	2011.06
TIMELESS	TIMELESS	1.20593	1.24608e-19	1663.88	754.088	2006.53
FLJ45983	FLJ45983	2.47758	1.96537e-68	809.708	133.858	2006.12
ISM1	ISM1	-1.88399	1.31252e-56	1057.07	4195.42	1991.51
ECHDC3	ECHDC3	-1.3586	1.04052e-29	1462.77	4510.75	1987.32
CAPN9	CAPN9	3.0957	1.71379e-98	641.386	69.9115	1985.54
OR4D10	OR4D10	4.78118	2.97319e-189	414.481	11.3717	1981.7
P4HA3	P4HA3	3.019	8.92602e-95	655.979	90.2743	1980.4
CCL28	CCL28	-2.53764	1.81828e-101	780.146	4699.85	1979.73
BLNK	BLNK	1.06819	7.39916e-16	1850.89	885.796	1977.11
S100B	S100B	-3.94621	8.65657e-232	497.717	9893.63	1964.1
ITGA7	ITGA7	-3.0835	2.65126e-147	636.854	7051.32	1963.74
KCNN4	KCNN4	-1.51464	8.56239e-37	1295.97	3613.62	1962.92
CDC6	CDC6	1.9736	1.58084e-46	994.313	252.407	1962.38
FLAD1	FLAD1	1.01758	1.44935e-14	1925.38	1009.81	1959.22
CPM	CPM	-1.78411	7.74226e-51	1096.63	4572.71	1956.51
LOC113230	LOC113230	1.28042	8.1015e-22	1527.94	619.991	1956.39
HOXB5	HOXB5	2.35599	5.79291e-63	830.047	159.965	1955.58
C16orf75	C16orf75	1.87507	1.33932e-42	1035.73	295.186	1942.07
HDC	HDC	2.30117	2.2067e-60	843.785	114.761	1941.7
LONRF2	LONRF2	1.16009	2.4733e-18	1672.48	752.876	1940.23
ADM	ADM	-2.24685	4.88833e-80	862.991	4628.73	1939.01
RNF145	RNF145	-1.12941	9.93717e-21	1714.91	4048.55	1936.84
AKR1C1	AKR1C1	-4.03915	1.42523e-241	478.249	10162.6	1931.72
FOXO1	FOXO1	-1.34986	2.46225e-29	1430.88	4299.43	1931.5
RAB11FIP4	RAB11FIP4	1.14315	7.31341e-18	1687.83	750.15	1929.45
PYCRL	PYCRL	1.30504	1.44648e-22	1476.33	606.292	1926.67
GHR	GHR	-2.47769	7.23167e-97	775.936	5564.98	1922.53
NXPH1	NXPH1	3.94763	9.00357e-144	486.863	29.7965	1921.95
SLC25A22	SLC25A22	1.22814	2.84836e-20	1564.91	685.522	1921.92
PDGFD	PDGFD	-1.26482	7.87663e-26	1515.48	3849.37	1916.82
PEMT	PEMT	-1.08338	3.93704e-19	1768.12	4232.58	1915.54
TBC1D4	TBC1D4	-1.06035	2.33635e-18	1806.48	3975.39	1915.5
TMEM190	TMEM190	3.83084	1.21381e-137	498.811	39.823	1910.87
PALM	PALM	-1.05035	5.01536e-18	1814.8	4478.88	1906.17
KIF23	KIF23	1.97413	1.49462e-46	964.464	250.088	1903.97
CRISP3	CRISP3	1.65419	3.02237e-34	1147.86	370.442	1898.79
ORAI2	ORAI2	1.11157	5.23434e-17	1707.44	809.372	1897.94
CRB3	CRB3	1.35722	3.5449e-24	1398.02	524.929	1897.42
RPUSD1	RPUSD1	1.04687	2.62518e-15	1812.44	908.186	1897.39
APLP1	APLP1	2.34654	1.83886e-62	807.828	141.903	1895.6
PTGIS	PTGIS	-1.75364	3.96397e-49	1080.4	4317.13	1894.64
TLCD1	TLCD1	1.7287	5.62542e-37	1094.45	322.398	1891.98
PI16	PI16	-3.32093	2.92016e-169	569.661	6764.22	1891.81
OXCT1	OXCT1	-1.02263	3.94344e-17	1849.94	4193.21	1891.81
SKIL	SKIL	1.08954	2.02447e-16	1731.11	861.115	1886.11
ATP7B	ATP7B	1.64811	5.01074e-34	1144.21	388.531	1885.79
CABC1	CABC1	-1.08288	4.09412e-19	1736.05	4813.33	1879.93
DLC1	DLC1	-1.03941	1.14196e-17	1806.48	4250.02	1877.67
APOA1	APOA1	2.12138	1.0722e-52	884.948	219.062	1877.31
ASCL1	ASCL1	4.83469	6.48908e-194	387.803	12.8053	1874.91
MAFF	MAFF	-1.71001	9.56839e-47	1095.56	3714.62	1873.42
PPP2R1B	PPP2R1B	-1.19305	4.70927e-23	1569.48	3961.47	1872.47
PCOLCE2	PCOLCE2	-4.60957	7.35138e-304	403.876	13198.7	1861.69
KIF2C	KIF2C	2.29749	2.72194e-60	807.961	164.779	1856.28
SCRN2	SCRN2	-1.05875	2.64082e-18	1753.15	4076.03	1856.16
PAGE2	PAGE2	6.12518	5.51351e-259	301.931	4.78761	1849.38
DDR2	DDR2	-2.15251	1.42752e-73	858.798	4754.84	1848.58
PKMYT1	PKMYT1	3.19898	7.41182e-104	577.215	64.2743	1846.5
CYYR1	CYYR1	-1.70348	2.15527e-46	1082.35	3971.79	1843.76
NKX3-1	NKX3-1	1.43069	1.59304e-26	1286.75	406.912	1840.94
UHRF1	UHRF1	2.82247	7.59057e-85	651.494	93.1062	1838.82
SPRY2	SPRY2	-2.19888	1.03464e-76	836.034	4305.22	1838.34
BMP8A	BMP8A	2.85451	1.95316e-86	642.648	90.7257	1834.44
FAM83E	FAM83E	2.01546	3.19492e-48	909.034	216.071	1832.13
WFDC6	WFDC6	1.97589	1.36582e-46	926.322	217.115	1830.31
PP14571	PP14571	3.32144	3.25921e-110	550.979	54.9735	1830.04
IBSP	IBSP	6.63496	3.56533e-278	275.575	2.53982	1828.43
LOC100130933	LOC100130933	2.35733	5.3601e-63	772.858	182.195	1821.88
FAM189A2	FAM189A2	-1.98323	1.24356e-62	917.803	3704.29	1820.22
NCAM2	NCAM2	1.97781	1.0741e-46	919.923	242.469	1819.43
GIMAP5	GIMAP5	-1.24948	3.20032e-25	1454.24	3940.83	1817.04
TRIM11	TRIM11	1.1568	3.05003e-18	1570.6	724.027	1816.87
IRS2	IRS2	-1.07671	6.61501e-19	1684.85	3659.06	1814.09
C20orf54	C20orf54	1.51792	1.90425e-29	1194	427.425	1812.41
HIST1H1E	HIST1H1E	1.41218	6.20738e-26	1280.96	499.274	1808.95
IGF1	IGF1	-1.36295	6.82149e-30	1326.03	4146.01	1807.3
FRG2B	FRG2B	4.03027	5.66067e-149	448.283	32.0088	1806.7
NAV2	NAV2	-1.08403	3.73896e-19	1666.52	3562.12	1806.57
CACNA2D2	CACNA2D2	1.58834	7.08343e-32	1132.83	343.372	1799.32
AURKA	AURKA	2.17354	6.78845e-55	827.661	195.398	1798.95
ADAM8	ADAM8	2.13553	2.99822e-53	842.296	187.832	1798.75
RASL11B	RASL11B	1.91375	4.09115e-44	939.824	253.062	1798.58
SLC34A2	SLC34A2	-1.24886	3.37318e-25	1439.65	3608.81	1797.92
GPR26	GPR26	4.83707	1.17842e-192	370.648	8.12389	1792.85
NMU	NMU	1.98704	4.7015e-47	900.489	216.655	1789.31
SYT9	SYT9	2.62422	2.94488e-75	679.446	107.885	1783.02
FAM110A	FAM110A	1.16385	1.94903e-18	1531.46	706.823	1782.38
NDC80	NDC80	2.27933	1.7491e-59	780.661	161.885	1779.38
AMOTL1	AMOTL1	-1.16076	7.43939e-22	1532.81	3887.75	1779.23
SPACA4	SPACA4	2.0527	9.29452e-50	865.871	200.77	1777.38
C1QTNF1	C1QTNF1	-1.44153	2.24958e-33	1232.91	4153.01	1777.28
TCF7L1	TCF7L1	-1.4235	1.47332e-32	1244.56	3698.66	1771.64
UBD	UBD	1.24	1.29773e-20	1420.89	599.398	1761.9
TPPP3	TPPP3	-1.06821	1.28169e-18	1647.24	4050.13	1759.61
FAM110B	FAM110B	1.205	1.33614e-19	1454.69	655.274	1752.9
WNT7B	WNT7B	1.70943	2.97112e-36	1022.44	311.504	1747.8
ALG1	ALG1	1.04431	3.06124e-15	1669.22	834.779	1743.19
CLDN8	CLDN8	-2.88139	1.57989e-129	604.897	4669.5	1742.95
DNAJB4	DNAJB4	-1.19502	3.99238e-23	1457.59	3824.54	1741.85
GPATCH2	GPATCH2	1.19155	3.23134e-19	1460.68	663.673	1740.47
ARSG	ARSG	1.10727	6.90942e-17	1566.88	704.717	1734.96
MAPK15	MAPK15	2.38304	4.24677e-64	726.781	137.549	1731.95
BUB1	BUB1	2.61109	1.23367e-74	662.785	108.965	1730.59
ITSN1	ITSN1	-1.29539	4.65874e-27	1335.1	3951.65	1729.48
PBK	PBK	2.56919	1.13119e-72	673.043	113.088	1729.17
UBXN10	UBXN10	1.10072	1.03566e-16	1564.79	718.044	1722.39
SDR16C5	SDR16C5	1.6199	5.44636e-33	1061.77	321.965	1719.96
RHOU	RHOU	-1.3403	6.32659e-29	1282.49	3396.3	1718.92
PPARG	PPARG	-2.85476	2.97479e-127	600.987	5489.73	1715.67
SLC1A2	SLC1A2	1.76334	3.04588e-38	971.468	240	1713.03
HOXC11	HOXC11	3.10065	1.09671e-98	551.24	63.823	1709.2
TMEM145	TMEM145	4.4086	1.74344e-169	386.815	15.3805	1705.32
TLN2	TLN2	-1.28088	1.80018e-26	1329.27	3886.9	1702.64
KLK5	KLK5	-3.06325	1.83332e-145	555.399	5003.04	1701.33
CKAP2	CKAP2	1.15086	4.46697e-18	1475.86	708.832	1698.51
TMTC1	TMTC1	-1.44694	1.27926e-33	1171.54	3605.83	1695.14
C8orf30A	C8orf30A	1.13462	1.24904e-17	1488.08	713.947	1688.4
CEP55	CEP55	2.36297	3.37234e-63	713.918	140.283	1686.97
C10orf54	C10orf54	-1.46357	2.20315e-34	1151.07	3595.62	1684.68
NGFR	NGFR	-1.72601	1.32557e-47	975.639	3513.48	1683.97
ALPL	ALPL	-1.90038	1.41649e-57	885.408	3406.91	1682.61
MKX	MKX	2.17456	5.31294e-55	772.12	215.531	1679.02
GXYLT2	GXYLT2	1.09793	1.20969e-16	1521.68	808.956	1670.7
FAM13A	FAM13A	-2.24738	4.6699e-80	742.876	4179.51	1669.53
HIST2H2AC	HIST2H2AC	1.34708	7.24344e-24	1239.29	522.611	1669.42
RBP2	RBP2	3.09715	1.45069e-98	537.674	62.6549	1665.26
SSTR2	SSTR2	2.14394	1.2922e-53	775.755	177.071	1663.17
CCDC8	CCDC8	-1.80925	2.98622e-52	918.485	3449.94	1661.77
IER5L	IER5L	1.37933	7.03744e-25	1203.57	488.15	1660.11
KLC2	KLC2	1.04391	3.14943e-15	1590.17	783.965	1659.99
C8orf38	C8orf38	1.22185	4.37552e-20	1355.27	607.814	1655.95
SIX4	SIX4	1.79602	1.62107e-39	921.695	298.938	1655.39
GRAMD3	GRAMD3	-1.41962	2.20629e-32	1164.61	3223.65	1653.3
RUNDC3A	RUNDC3A	3.6612	5.07725e-128	451.116	29.6903	1651.63
PDZD2	PDZD2	-2.10555	1.90035e-70	783.219	4077.88	1649.11
KLHDC9	KLHDC9	1.62752	2.84577e-33	1010.22	329.372	1644.15
ASPM	ASPM	2.80371	7.12536e-84	584.365	83.4425	1638.39
EPS8L1	EPS8L1	1.19655	2.36628e-19	1362.27	581.823	1630.03
GADD45G	GADD45G	1.14074	8.59763e-18	1427.92	662.85	1628.88
KIF5C	KIF5C	1.24613	8.65404e-21	1306.55	532.053	1628.12
ACSL4	ACSL4	-1.02348	3.72637e-17	1589.76	3745.58	1627.08
EDIL3	EDIL3	1.04835	2.43224e-15	1550.37	718.416	1625.33
CTNNAL1	CTNNAL1	-1.01682	6.07687e-17	1597.76	3671.21	1624.62
PTK6	PTK6	1.96259	4.74844e-46	826.502	200.761	1622.08
EDN2	EDN2	2.1794	4.16612e-55	744.275	164.637	1622.07
HIST1H3G	HIST1H3G	2.53672	3.84629e-71	638.867	113.947	1620.62
CYGB	CYGB	-1.10464	7.42108e-20	1464.55	3694.54	1617.8
FGB	FGB	2.50865	9.05991e-70	644.858	101.142	1617.73
RECQL4	RECQL4	2.08917	2.7572e-51	773.721	184.602	1616.44
BUB1B	BUB1B	2.26353	9.12967e-59	713.391	149.301	1614.78
KLF5	KLF5	-1.61593	8.5408e-42	997.013	3294.58	1611.11
WDR90	WDR90	1.35556	4.01883e-24	1186.05	471.345	1607.77
ZNF281	ZNF281	1.20235	1.60336e-19	1332.99	594.088	1602.73
EMCN	EMCN	-1.33309	1.28125e-28	1200.54	3448.67	1600.43
PLAC2	PLAC2	2.0922	2.07355e-51	762.416	182.867	1595.12
MFSD7	MFSD7	1.0952	1.45419e-16	1456.35	668.77	1595
HMP19	HMP19	5.18023	1.49147e-204	307.107	6.22124	1590.89
SCIN	SCIN	1.41957	3.51446e-26	1120.62	478	1590.79
LGALS7B	LGALS7B	-1.6414	4.178e-43	967.833	3365.23	1588.6
PPP1R14D	PPP1R14D	1.47277	6.56364e-28	1072.82	373.018	1580.02
TMPRSS6	TMPRSS6	2.76194	9.3789e-82	571.957	72.1327	1579.71
TMEM79	TMEM79	1.13455	1.26625e-17	1391.03	646.124	1578.19
CFL2	CFL2	-1.79349	2.34585e-51	878.369	4249.08	1575.35
SOX10	SOX10	-3.40186	6.15566e-177	462.627	5391	1573.79
ANTXR2	ANTXR2	-1.20226	2.13561e-23	1307.53	3570.74	1571.98
CCNF	CCNF	1.43446	1.19291e-26	1094.52	420.106	1570.03
KCTD14	KCTD14	-2.34961	2.49587e-87	667.807	3316.23	1569.08
CCNB2	CCNB2	2.15611	4.11526e-54	725.768	164.124	1564.84
SERHL	SERHL	-1.02008	4.78158e-17	1533.27	2675.81	1564.06
RAPGEFL1	RAPGEFL1	1.48475	2.57483e-28	1051.06	396.912	1560.56
SH3BGRL2	SH3BGRL2	-1.54523	2.89829e-38	1009.16	3211.86	1559.39
HPGD	HPGD	-1.8151	1.38385e-52	858.142	2510.06	1557.61
TRERF1	TRERF1	1.40711	9.15922e-26	1106.68	436.407	1557.22
SIX2	SIX2	2.16768	1.09776e-54	717.7	190.062	1555.74
MELK	MELK	2.63868	6.36896e-76	589.27	96.9292	1554.9
LGR4	LGR4	-1.07999	5.15985e-19	1438.19	3266.96	1553.24
MYO3B	MYO3B	4.33327	1.01635e-164	356.936	12.9204	1546.7
ABHD3	ABHD3	1.07208	5.89414e-16	1440.01	720.973	1543.81
TRIM3	TRIM3	1.01468	1.7369e-14	1520.21	771.009	1542.52
NRN1	NRN1	-2.14872	2.63385e-73	715.85	3763.09	1538.16
GOLGA8A	GOLGA8A	-1.28425	1.32382e-26	1197.08	3042.74	1537.35
NCOA7	NCOA7	-1.25998	1.24257e-25	1219.77	3153.69	1536.88
FAM111B	FAM111B	1.83486	5.5171e-41	837.082	225.903	1535.93
HAGHL	HAGHL	3.49168	4.67639e-119	438.687	38.3274	1531.75
AKAP2	AKAP2	-1.2987	3.43708e-27	1178.74	3297.06	1530.83
ME1	ME1	-2.02033	5.97116e-65	757.545	3443.2	1530.49
SERPINB5	SERPINB5	-1.95927	3.90732e-61	781	3215.74	1530.19
GNAI1	GNAI1	-2.46699	4.95725e-96	619.691	4189.3	1528.77
VLDLR	VLDLR	-1.79985	1.02789e-51	848.013	3460.1	1526.29
C13orf33	C13orf33	-1.87703	3.50854e-56	812.536	3523.46	1525.16
RGS4	RGS4	2.06072	4.30713e-50	739.966	184.832	1524.86
AG2	AG2	-1.08826	2.71198e-19	1400.2	3477.24	1523.78
LRRC46	LRRC46	2.47868	1.98215e-68	613.979	109.655	1521.86
CD177	CD177	4.52728	3.15125e-177	335.052	16.708	1516.87
GPR68	GPR68	1.81484	3.15053e-40	834.189	246.434	1513.92
EHBP1	EHBP1	-1.1107	4.57344e-20	1362.26	3392.18	1513.06
ANKRD30B	ANKRD30B	2.4455	7.44608e-67	618.657	104.903	1512.93
HOXB6	HOXB6	1.78763	3.36637e-39	845.76	247.805	1511.91
TP63	TP63	-2.02833	1.88743e-65	743.004	3280.82	1507.06
SSX2IP	SSX2IP	1.20235	1.62046e-19	1252.45	538.673	1505.88
TFPI	TFPI	-1.67283	9.49052e-45	900.06	3258.68	1505.65
HEYL	HEYL	1.33338	1.95256e-23	1126.83	491.478	1502.49
RUNX2	RUNX2	1.62665	3.08527e-33	923.215	311.46	1501.75
CCDC74B	CCDC74B	1.87356	1.67121e-42	800.395	219.69	1499.59
VWA2	VWA2	1.36496	2.09268e-24	1096.46	402.204	1496.63
LRRC31	LRRC31	2.6971	1.71988e-78	554.609	64.1239	1495.84
AK5	AK5	-1.74108	2.00023e-48	858.262	2795.42	1494.31
CXADRP3	CXADRP3	3.30202	6.03518e-109	452.073	42.3717	1492.75
CCNE2	CCNE2	2.13055	5.17408e-53	700.494	161.779	1492.44
DOK7	DOK7	2.43952	1.30158e-66	609.944	114.265	1487.97
PPM1J	PPM1J	1.98386	6.52612e-47	748.854	206.23	1485.62
AKR1C2	AKR1C2	-3.83361	4.90029e-220	387.524	6924.09	1485.61
CNTD2	CNTD2	2.74111	7.36288e-81	541.494	82.7876	1484.29
RABIF	RABIF	1.04759	2.53997e-15	1416.78	717.487	1484.21
LRRC6	LRRC6	1.73941	2.34315e-37	853.206	251.106	1484.08
GZMK	GZMK	1.43299	1.3276e-26	1035.13	418.389	1483.33
CDH2	CDH2	2.56607	1.98927e-72	577.837	93.3363	1482.77
RAB3C	RAB3C	-1.13169	8.33541e-21	1309.66	3439.48	1482.13
LOC654342	LOC654342	-1.03949	1.14324e-17	1416.7	3258.47	1472.65
SYNGR4	SYNGR4	2.76217	7.54193e-82	532.682	75.7257	1471.36
GALNTL2	GALNTL2	-2.33354	3.70289e-86	627.335	3956.48	1463.91
HIST1H4D	HIST1H4D	3.1121	2.88089e-99	469.532	54.6991	1461.23
C2CD2	C2CD2	-1.25557	1.86305e-25	1163.68	3348.19	1461.08
TRIM2	TRIM2	-1.65605	7.25042e-44	881.717	2867.25	1460.17
F7	F7	2.92437	9.97868e-90	496.112	62.7876	1450.81
ANKRD43	ANKRD43	2.10259	7.6272e-52	688.961	170.363	1448.61
SYTL5	SYTL5	1.57821	1.67885e-31	917.545	288.743	1448.07
NPR1	NPR1	-3.04638	6.2211e-144	474.948	4934.83	1446.87
TNFRSF18	TNFRSF18	2.42736	4.6517e-66	594.266	105.283	1442.5
TDRKH	TDRKH	1.20145	1.70316e-19	1198.31	553.549	1439.71
MANEAL	MANEAL	1.39183	2.90411e-25	1033.36	382.398	1438.26
LOC100240735	LOC100240735	-1.41171	5.04199e-32	1017.01	3273.71	1435.73
HHAT	HHAT	1.10809	6.61822e-17	1295.29	604.885	1435.3
CDCA8	CDCA8	1.95105	1.39454e-45	735.052	193.257	1434.12
HMMR	HMMR	2.39524	1.35103e-64	598.554	111.77	1433.68
PAMR1	PAMR1	-3.12423	6.19249e-151	458.326	4389.85	1431.92
IL17RD	IL17RD	-1.2887	8.80471e-27	1110.59	2793.75	1431.21
E2F1	E2F1	1.67555	5.31414e-35	853.442	280.31	1429.99
C2orf48	C2orf48	1.99808	1.66436e-47	715.609	194.558	1429.85
ENTPD7	ENTPD7	1.50105	7.43909e-29	952.137	335.743	1429.21
UGT2B4	UGT2B4	3.36388	1.81152e-112	423.631	42.5929	1425.04
NUAK2	NUAK2	2.42211	7.49834e-66	587.33	112.858	1422.58
PKD2	PKD2	-1.06645	1.48057e-18	1331.85	3103.61	1420.35
DLGAP5	DLGAP5	2.42392	6.77981e-66	585.657	108.478	1419.58
FGG	FGG	2.19522	9.46827e-56	644.764	131.85	1415.4
TEF	TEF	-1.09471	1.63574e-19	1291.96	3055.42	1414.32
EPDR1	EPDR1	-1.44323	1.91624e-33	978.721	3240.33	1412.52
LIMS2	LIMS2	-1.73866	2.74598e-48	811.678	3052.67	1411.24
CXorf36	CXorf36	-1.48791	1.63775e-35	945.725	3037.49	1407.16
GTF2IRD1	GTF2IRD1	1.10702	7.02927e-17	1269.41	626.894	1405.26
MOCS1	MOCS1	-1.59937	5.98065e-41	876.541	3233.58	1401.92
FAM89A	FAM89A	-2.70314	1.36501e-114	518.245	4391.7	1400.89
LYVE1	LYVE1	-4.45252	2.65586e-286	314.403	8336.8	1399.89
CCDC19	CCDC19	3.11932	1.3335e-99	447.785	53.7699	1396.79
HOXB3	HOXB3	1.05886	1.30922e-15	1317.79	634.752	1395.35
ZNF213	ZNF213	1.07771	4.21865e-16	1294.04	639.133	1394.6
CLDN25	CLDN25	4.40586	5.06748e-169	315.622	13.9735	1390.59
SPC25	SPC25	2.43223	2.77036e-66	571.532	107.434	1390.1
HRASLS5	HRASLS5	-1.52808	1.98769e-37	908.588	3088.61	1388.39
GNG2	GNG2	-1.56735	2.41513e-39	882.279	3189.53	1382.84
NTNG1	NTNG1	3.87194	9.77917e-140	357.103	19.885	1382.68
PTPRB	PTPRB	-1.01773	5.71535e-17	1353.69	3124.28	1377.68
CHST8	CHST8	1.89948	1.70157e-43	724.043	180.372	1375.31
FAM38B	FAM38B	1.42513	2.48421e-26	963.605	337.956	1373.26
ROBO4	ROBO4	-1.46259	2.48439e-34	938.249	2965.78	1372.28
KLF11	KLF11	-1.18665	8.33267e-23	1156.06	2972.55	1371.84
B4GALNT3	B4GALNT3	1.6575	2.53359e-34	825.91	250.611	1368.95
RMI1	RMI1	1.12961	1.73903e-17	1211.47	570.319	1368.5
FMNL2	FMNL2	-1.24706	4.04646e-25	1096.62	2938.93	1367.55
PTPLAD2	PTPLAD2	1.0929	1.67856e-16	1250.4	595.708	1366.56
ADAM19	ADAM19	1.66793	1.02026e-34	819.288	275.832	1366.51
RASGRP1	RASGRP1	1.67481	5.88376e-35	814.781	254.726	1364.6
C3orf52	C3orf52	1.69682	9.25618e-36	800.824	243.814	1358.85
PRRT3	PRRT3	2.00493	9.43932e-48	677.369	165.628	1358.08
TPH1	TPH1	3.2155	2.45483e-104	422.33	39.6726	1358
CCNA2	CCNA2	1.74266	1.79995e-37	778.614	238.115	1356.86
CCL7	CCL7	2.2801	1.52255e-59	594.416	143.195	1355.33
PKP1	PKP1	-2.19144	3.56441e-76	618.18	3105.96	1354.7
LEPR	LEPR	-2.16214	3.43346e-74	625.197	3255.55	1351.76
DOCK11	DOCK11	-1.82739	2.81187e-53	738.811	3364.73	1350.1
NCAPG	NCAPG	2.18493	2.56846e-55	617.618	137.823	1349.45
CLEC5A	CLEC5A	3.22441	6.88595e-105	417.532	42.1416	1346.29
RGL1	RGL1	-1.21801	5.44128e-24	1102.71	2913.59	1343.11
CELF2	CELF2	-1.47209	9.06512e-35	912.296	3051.63	1342.98
SYP	SYP	1.84901	1.6235e-41	725.06	177.814	1340.64
PHKG2	PHKG2	1.1183	3.5128e-17	1195.74	576.327	1337.2
MEX3A	MEX3A	1.10666	7.28128e-17	1207.39	562.239	1336.17
CDC42EP2	CDC42EP2	-1.21863	5.14567e-24	1094.2	2910.28	1333.42
KCNIP2	KCNIP2	-4.37842	4.0532e-278	304.073	8466.14	1331.36
ID1	ID1	-1.3055	1.81889e-27	1019.3	2903.32	1330.7
ADAMTS5	ADAMTS5	-2.58016	9.65421e-105	515.326	3502.8	1329.62
RBM24	RBM24	1.57076	2.70321e-31	844.82	566.062	1327.01
FGF2	FGF2	-2.10581	1.88718e-70	629.785	2732.15	1326.21
C9orf106	C9orf106	1.67074	8.26593e-35	792.24	251.389	1323.63
GPR77	GPR77	1.79984	1.28873e-39	735.335	203.566	1323.48
CIDEA	CIDEA	-4.18858	1.78867e-257	315.176	7890.58	1320.14
ELF5	ELF5	-3.20281	4.00307e-158	411.854	3901.83	1319.09
ADRBK2	ADRBK2	-1.21227	9.00821e-24	1084.64	2964.36	1314.87
SYT17	SYT17	1.69547	9.97841e-36	771.129	252.823	1307.42
SPATA17	SPATA17	2.18442	2.88569e-55	598.356	127.442	1307.06
HIST1H2AK	HIST1H2AK	1.49852	9.21767e-29	872.043	312.283	1306.77
GPR146	GPR146	-2.4472	1.62174e-94	533.798	3590.78	1306.31
HIST1H1T	HIST1H1T	4.289	1.13143e-162	304.373	15.2301	1305.46
MAGEA1	MAGEA1	7.69653	0	169.571	0.867257	1305.11
EBF1	EBF1	-2.40618	1.86572e-91	541.961	3550.77	1304.06
HS6ST3	HS6ST3	2.78989	4.33244e-83	467.421	69.2743	1304.05
FAIM3	FAIM3	1.11108	5.51615e-17	1172.21	566.08	1302.42
GIMAP8	GIMAP8	-1.52766	2.10895e-37	851.528	2808.5	1300.84
BIN1	BIN1	-1.64742	2.07826e-43	788.811	3481.94	1299.5
CSF3R	CSF3R	1.16409	1.95705e-18	1115.06	517.584	1298.04
UCN	UCN	1.32151	4.6847e-23	982.172	407.584	1297.95
SLC12A8	SLC12A8	1.36495	2.11317e-24	949.004	357.965	1295.35
ZNF469	ZNF469	1.46881	8.93954e-28	880.961	337.133	1293.96
ABCB8	ABCB8	1.00395	3.23039e-14	1283.55	664.611	1288.61
CLDN5	CLDN5	-2.29409	2.56811e-83	559.79	3208.65	1284.21
ABI3BP	ABI3BP	-1.41746	2.83108e-32	904.974	2898.91	1282.76
TRIM59	TRIM59	1.64876	5.20651e-34	776.803	249.593	1280.76
TYRP1	TYRP1	5.61324	7.33241e-231	228.077	6.38938	1280.25
KCNJ11	KCNJ11	1.53166	6.85196e-30	834.91	309.018	1278.8
KLHDC7A	KLHDC7A	1.05671	1.502e-15	1209.74	590.469	1278.34
TMPRSS2	TMPRSS2	-1.55666	8.17421e-39	819.506	2435.62	1275.69
FBXL19	FBXL19	1.07727	4.36802e-16	1184.13	579.133	1275.62
SELL	SELL	1.20594	1.28557e-19	1049.64	490.416	1265.81
CDKN2C	CDKN2C	-1.61876	6.27317e-42	781.725	2948.7	1265.42
IRX1	IRX1	-2.4436	3.07047e-94	517.755	3060.75	1265.19
NBPF6	NBPF6	3.83514	5.13372e-137	329.79	21.3894	1264.79
EPB49	EPB49	-1.07346	8.65946e-19	1173.82	2781.31	1260.04
TF	TF	-3.41205	7.02423e-178	366.876	4796.53	1251.8
LPIN1	LPIN1	-1.37574	1.95449e-30	907.927	2791.98	1249.07
KLK4	KLK4	3.46659	1.44568e-117	358.876	33.3097	1244.07
AVPI1	AVPI1	-1.28514	1.23569e-26	967.227	2758.29	1243.02
CITED1	CITED1	-1.61596	8.63573e-42	766.155	2193.32	1238.08
KIFC1	KIFC1	2.22485	5.16514e-57	556.172	118.575	1237.4
KCNMB1	KCNMB1	-2.60021	2.64182e-106	475.24	3068.37	1235.72
LRRC56	LRRC56	1.71452	2.14564e-36	718.931	210.088	1232.62
ALS2CR4	ALS2CR4	-1.0507	4.95984e-18	1160.4	2540.21	1219.23
MET	MET	-1.72625	1.34012e-47	705.378	2618.02	1217.66
AIFM2	AIFM2	-1.68676	1.77373e-45	718.734	2770.35	1212.33
CDKN1C	CDKN1C	-1.95961	3.88129e-61	618.494	2897.06	1212.01
CCL23	CCL23	-2.07883	1.12019e-68	582.983	3101.22	1211.92
ABCA8	ABCA8	-2.8446	2.50482e-126	425.15	3896.39	1209.38
TCF7L2	TCF7L2	-1.03416	1.71408e-17	1168.55	2649.22	1208.47
COX6A2	COX6A2	-6.5513	0	184.189	86295.4	1206.68
RAB3A	RAB3A	1.39212	2.86871e-25	864.571	341.965	1203.59
EGFR	EGFR	-2.45039	9.67278e-95	491.052	3127.03	1203.27
SPAG6	SPAG6	2.69724	1.59643e-78	445.79	60.9823	1202.4
MEIS3	MEIS3	1.19541	2.5946e-19	1005.7	448.345	1202.23
PDLIM4	PDLIM4	-1.21538	6.89105e-24	988.429	2381.48	1201.32
BOC	BOC	-1.51959	5.22036e-37	789.167	2500.59	1199.21
ARHGAP39	ARHGAP39	1.34283	1.04591e-23	892.064	354.265	1197.89
LALBA	LALBA	-10.1549	0	117.91	158475	1197.37
CACHD1	CACHD1	-1.72543	1.49205e-47	693.511	2599.5	1196.61
OSR1	OSR1	-2.48648	1.78826e-97	480.592	2905.73	1194.98
HJURP	HJURP	2.47281	4.36808e-68	482.365	87.7788	1192.8
TMED6	TMED6	-1.96444	1.9514e-61	606.421	2203.77	1191.28
LOC389705	LOC389705	-1.6397	5.28356e-43	726.227	2667.4	1190.79
MSI2	MSI2	1.38784	4.01523e-25	857.172	326.168	1189.62
MS4A15	MS4A15	3.98559	7.52748e-145	297.575	17.4425	1186.01
PDE2A	PDE2A	-2.49054	8.74416e-98	475.103	3157.98	1183.26
BAIAP3	BAIAP3	1.37922	7.40706e-25	857.541	345.664	1182.74
SAMD12	SAMD12	1.06953	7.03362e-16	1104.98	527.558	1181.82
MAML2	MAML2	-1.96666	1.44197e-61	598.652	2557.84	1177.34
MST1R	MST1R	1.40111	1.52477e-25	839.725	304.372	1176.55
CNTFR	CNTFR	-2.70096	2.127e-114	435.24	3509.89	1175.57
GSTCD	GSTCD	1.10054	1.06586e-16	1067.63	513.805	1174.97
CBWD3	CBWD3	1.04122	3.76799e-15	1122.84	558.735	1169.12
SPAG1	SPAG1	1.38582	4.66368e-25	843.339	316.823	1168.72
DAAM2	DAAM2	-1.39709	2.26722e-31	835.395	2354.78	1167.12
MT3	MT3	2.29544	4.4027e-60	507.425	95.0531	1164.76
CHST3	CHST3	-1.36761	4.43776e-30	851.622	2438.38	1164.69
LRIG3	LRIG3	-1.40921	6.64273e-32	825.399	2427.65	1163.16
C7orf58	C7orf58	-2.13498	2.3023e-72	544.614	2930.58	1162.74
CFI	CFI	-1.05017	5.17972e-18	1103.87	2497.88	1159.26
ZNF239	ZNF239	1.10024	1.09006e-16	1053.51	489.752	1159.11
CD200	CD200	-1.02465	3.4716e-17	1131.07	2467.79	1158.95
SLC37A2	SLC37A2	1.03312	6.0052e-15	1120.61	580.398	1157.72
SFTA1P	SFTA1P	-1.84562	2.47007e-54	626.781	2762.96	1156.8
BIRC5	BIRC5	2.16485	2.19002e-54	533.824	115.655	1155.65
LDB2	LDB2	-1.56387	3.66914e-39	738.464	2499.86	1154.86
DMD	DMD	-2.91269	3.77986e-132	396.215	3610.99	1154.05
TMEM184A	TMEM184A	1.2878	5.15049e-22	896.107	360.283	1154.01
FAM126A	FAM126A	-1.73765	3.22453e-48	660.682	2407.26	1148.04
CLDN11	CLDN11	-2.03162	1.24174e-65	564.476	2541.51	1146.8
AGT	AGT	1.1591	2.6875e-18	988.352	478.363	1145.6
PRSS22	PRSS22	1.09328	1.67452e-16	1047.46	489.602	1145.17
PGM5	PGM5	-1.9444	3.37841e-60	588.472	2644.84	1144.22
PCK1	PCK1	-4.17472	6.35021e-256	273.953	6666.15	1143.68
RPL21	RPL21	-1.51698	6.96571e-37	753.532	2309.63	1143.1
PGP	PGP	1.00992	2.3087e-14	1131.53	615.416	1142.75
PKDCC	PKDCC	-1.75387	4.11163e-49	649.661	2748.88	1139.42
EMILIN2	EMILIN2	-1.56408	3.59207e-39	724.644	2425.29	1133.4
FAM171A1	FAM171A1	-1.37814	1.55329e-30	821.815	2410.6	1132.58
SNAP25	SNAP25	2.03138	9.58592e-49	556.403	111.646	1130.26
GABRD	GABRD	3.47668	2.33844e-118	324.777	32.4779	1129.14
C10orf82	C10orf82	2.42196	9.12184e-66	465.107	89.2212	1126.47
KIAA0802	KIAA0802	1.66539	1.38724e-34	674.936	202.407	1124.03
MALL	MALL	-1.07126	1.03299e-18	1044.42	2414.73	1118.85
RPS2P32	RPS2P32	-1.44825	1.15302e-33	771.064	2608.78	1116.69
PCDH18	PCDH18	-1.23027	1.85795e-24	906.897	2522.28	1115.73
FBXL6	FBXL6	1.31518	7.4781e-23	841.472	347.735	1106.69
TWIST1	TWIST1	-1.27288	3.88324e-26	868.91	2562.37	1106.02
PROL1	PROL1	-2.81074	1.89026e-123	393.24	3159.97	1105.29
SLC39A4	SLC39A4	1.30253	1.82563e-22	847.923	351.425	1104.44
TRIP13	TRIP13	1.60438	2.05094e-32	687.532	232.664	1103.06
S100A7A	S100A7A	3.42642	1.56941e-115	320.979	26.292	1099.81
RTBDN	RTBDN	7.3239	3.02803e-290	150.004	0.734513	1098.62
SHROOM2	SHROOM2	1.39141	3.12441e-25	788.296	296.372	1096.85
BTNL9	BTNL9	-3.44309	7.67534e-181	318.532	4275.8	1096.74
KCNH1	KCNH1	3.81229	3.45782e-136	286.614	22.3628	1092.66
LARP6	LARP6	-1.69591	5.87291e-46	643.004	2417.91	1090.48
DNAH5	DNAH5	1.22401	4.01231e-20	888.223	369.628	1087.19
CHRDL2	CHRDL2	2.40146	7.93968e-65	450.837	84.2478	1082.66
RHBDL1	RHBDL1	2.94509	1.2211e-90	367.21	45.1416	1081.47
ARL4A	ARL4A	-1.49307	9.63345e-36	722.494	2175.99	1078.73
UNC5A	UNC5A	2.41687	2.14706e-65	446.193	69.708	1078.39
TNFSF4	TNFSF4	2.14837	9.01764e-54	501.923	127.894	1078.31
HIST1H3J	HIST1H3J	4.1332	1.48751e-153	260.313	15.1327	1075.93
ZNF814	ZNF814	1.12885	1.87089e-17	953.03	430.451	1075.83
MAMDC2	MAMDC2	-2.5363	2.77732e-101	423.399	2800.08	1073.87
ELMOD3	ELMOD3	-1.1935	4.67908e-23	899.103	2385.99	1073.08
GUSBP3	GUSBP3	1.58528	9.93436e-32	674.734	222.265	1069.65
F12	F12	2.07228	1.79252e-50	516.009	115.726	1069.31
FMR1NB	FMR1NB	3.749	3.96775e-132	284.614	15.3363	1067.02
C17orf103	C17orf103	-1.22534	2.89171e-24	869.236	2419.03	1065.11
ETV5	ETV5	-1.31856	5.34125e-28	806.133	2087.05	1062.94
DES	DES	-4.25623	8.72385e-265	249.648	16138	1062.56
LOC389458	LOC389458	1.51624	2.31352e-29	700.532	266.044	1062.17
HIST2H2BF	HIST2H2BF	1.7151	2.07706e-36	617.755	188.673	1059.51
PXDNL	PXDNL	2.35861	5.62493e-63	448.541	92.7788	1057.93
MMRN1	MMRN1	-2.52344	2.74668e-100	418.918	2686.56	1057.12
GLYATL2	GLYATL2	-1.34857	2.91425e-29	780.382	2010.95	1052.4
POC1A	POC1A	1.60391	2.15701e-32	654.588	222.646	1049.9
DHRS13	DHRS13	1.01606	1.64932e-14	1032.7	503.611	1049.28
PECR	PECR	-1.06776	1.35659e-18	982.433	2573.69	1049
SLC19A3	SLC19A3	-4.07262	5.55057e-245	257.137	5903.63	1047.22
MS4A4A	MS4A4A	-1.08768	2.89025e-19	962.176	2452.65	1046.54
MYCT1	MYCT1	-1.40478	1.0555e-31	743.429	2267.69	1044.35
HSPB7	HSPB7	-4.36286	2.40226e-276	238.597	7265.64	1040.96
BBC3	BBC3	1.111	5.65048e-17	936.193	444.23	1040.11
GBP5	GBP5	1.75734	5.42221e-38	591.004	185.796	1038.6
ARMC9	ARMC9	1.15549	3.48123e-18	898.412	407.699	1038.11
C9orf140	C9orf140	1.24719	8.38353e-21	831.815	353.186	1037.43
AQP7P3	AQP7P3	-4.61299	3.98707e-304	224.781	8156.73	1036.91
PMCH	PMCH	2.32666	1.81021e-61	445.515	97.2743	1036.56
TEX14	TEX14	3.4956	7.91014e-119	296.322	23.7876	1035.82
FNDC4	FNDC4	-1.45293	7.16465e-34	712.674	2314.84	1035.46
SAMD11	SAMD11	2.9416	1.48301e-90	351.773	49.1947	1034.77
CLIP4	CLIP4	-1.57583	9.51231e-40	656.601	2295.4	1034.69
GRTP1	GRTP1	1.20692	1.24585e-19	856.682	366.628	1033.95
VSIG4	VSIG4	-1.2558	1.86912e-25	821.794	2253.49	1032.01
GINS1	GINS1	1.65567	3.08818e-34	622.27	203.602	1030.27
ST6GAL2	ST6GAL2	1.67607	5.55745e-35	614.27	199.823	1029.56
TLR4	TLR4	-1.07853	5.91078e-19	951.966	2348.86	1026.72
VSTM2L	VSTM2L	2.29219	6.79482e-60	446.876	93.3628	1024.32
SEZ6L	SEZ6L	4.25362	1.50525e-159	240.639	11.5664	1023.59
DSC3	DSC3	-1.7349	4.67304e-48	589.764	2109.47	1023.18
C3orf64	C3orf64	-1.15005	1.87273e-21	889.682	2100.55	1023.18
SLC38A5	SLC38A5	1.68212	3.35642e-35	607.974	195.504	1022.69
CD207	CD207	1.97488	1.95813e-46	517.249	123.239	1021.5
FOLR1	FOLR1	-2.76721	8.35662e-120	369.052	2738.04	1021.24
ZNF219	ZNF219	-1.02577	3.2153e-17	995.017	2225.2	1020.66
ILDR1	ILDR1	1.05393	1.81421e-15	961.524	449.336	1013.38
MEOX1	MEOX1	-2.11002	1.08768e-70	480.253	2502.27	1013.34
KIAA1211	KIAA1211	2.64201	7.77437e-76	382.562	59.9912	1010.73
RECK	RECK	-1.23569	1.15078e-24	811.914	2171.11	1003.28
NT5E	NT5E	-1.10949	5.14828e-20	902.408	2169.32	1001.21
CASP14	CASP14	5.38785	1.18364e-212	185.79	4.11504	1001.01
GDPD3	GDPD3	1.09554	1.45531e-16	913.18	465.301	1000.43
MICAL3	MICAL3	-1.0066	1.30308e-16	993.506	2109.98	1000.07
ARHGEF16	ARHGEF16	1.02132	1.21995e-14	973.408	472.159	994.162
CELSR3	CELSR3	2.4751	3.99081e-68	401.245	71.354	993.12
C19orf51	C19orf51	2.81516	3.42273e-84	352.245	50.3186	991.625
DNAJC22	DNAJC22	1.47913	4.45507e-28	669.867	234.08	990.823
GREB1L	GREB1L	2.07171	1.54586e-50	478.043	138.088	990.367
ADAMTS12	ADAMTS12	1.11544	4.18784e-17	887.781	484.637	990.262
GPRIN1	GPRIN1	2.51921	3.90637e-70	391.099	67.4248	985.261
SLAMF8	SLAMF8	1.01898	1.38665e-14	966.717	505.743	985.07
GCOM1	GCOM1	-2.78805	1.55234e-121	353.034	3003.87	984.279
LOC399959	LOC399959	-1.41007	6.19572e-32	697.871	2046.85	984.048
AMMECR1	AMMECR1	1.02615	9.14619e-15	958.279	489.212	983.341
TYRO3	TYRO3	-2.24633	6.33435e-80	437.579	2638.58	982.949
IL18	IL18	1.07497	5.11518e-16	913.545	443.257	982.03
NMB	NMB	-2.35268	1.7266e-87	415.541	2586.92	977.632
SHANK3	SHANK3	-1.11197	4.23793e-20	876.322	2152.68	974.443
SPEF1	SPEF1	2.69592	2.11933e-78	360.803	55.2124	972.694
CALY	CALY	2.91708	3.86864e-89	333.219	43.1858	972.027
KCNC2	KCNC2	1.99377	3.52276e-47	486.811	110.867	970.59
CXCL2	CXCL2	-3.52148	1.82149e-188	274.833	3569	967.816
ADAMTS14	ADAMTS14	3.41058	2.21826e-114	283.584	27.8319	967.184
PELI1	PELI1	-1.04969	5.41385e-18	919.073	2001.12	964.745
IFITM5	IFITM5	2.58696	2.65911e-73	372.545	62.7434	963.759
SCN4B	SCN4B	-1.93365	1.57909e-59	497.82	2116.22	962.608
ICAM2	ICAM2	-1.28859	9.2023e-27	744.751	2096.58	959.68
ZNF668	ZNF668	1.15872	2.80843e-18	826.82	398.08	958.05
CBX8	CBX8	1.03461	5.61925e-15	925.601	465.743	957.632
MYT1	MYT1	5.00246	1.2706e-193	191.137	5.52212	956.156
HOPX	HOPX	1.07017	6.83449e-16	892.292	441.903	954.902
KISS1	KISS1	2.48709	1.14368e-68	383.828	68.8584	954.617
EDDM3B	EDDM3B	1.51348	3.18931e-29	629.88	210.221	953.312
TFCP2L1	TFCP2L1	-1.34663	3.55521e-29	706.258	1839.1	951.069
ANKRD22	ANKRD22	1.81296	4.48626e-40	522.837	150.354	947.88
NMT2	NMT2	-1.86035	3.68305e-55	508.815	2222.59	946.575
CENPP	CENPP	1.78045	7.58395e-39	531.142	157.46	945.672
AOX1	AOX1	-2.01826	9.16414e-65	467.146	2367.02	942.823
ZNF385B	ZNF385B	1.39203	3.17358e-25	676.725	239.805	942.022
PLEK2	PLEK2	1.02275	1.13171e-14	920.489	440.655	941.434
TRIM58	TRIM58	1.99967	1.795e-47	470.712	119.044	941.271
UNC13A	UNC13A	4.55115	4.92474e-170	206.764	7.26549	941.014
PAX9	PAX9	1.64665	6.84713e-34	571.365	184.053	940.84
TOR2A	TOR2A	1.06112	1.17377e-15	886.339	437.31	940.508
NOV	NOV	-1.23212	1.59877e-24	761.648	2059.17	938.444
TMPRSS4	TMPRSS4	2.70508	5.95767e-79	346.854	57.4425	938.267
KLK13	KLK13	2.2898	1.3161e-59	408.674	58.7611	935.783
LOC728606	LOC728606	1.40684	1.10754e-25	664.927	207.823	935.445
MEOX2	MEOX2	-2.16908	1.30385e-74	431.249	2349	935.412
AQP7	AQP7	-4.33837	1.31892e-273	215.429	5898.96	934.611
MUM1L1	MUM1L1	1.74586	1.44906e-37	534.927	191.062	933.906
SOSTDC1	SOSTDC1	-2.1945	2.40941e-76	424.661	2083.69	931.919
FUT2	FUT2	1.52583	1.19227e-29	610.433	204.301	931.419
EZH2	EZH2	1.58057	1.50132e-31	589.056	197.611	931.042
LPCAT2	LPCAT2	-1.0428	9.11986e-18	887.966	1959.19	925.975
LY75	LY75	-1.02422	3.61995e-17	898.97	1890.14	920.741
GTF2H2B	GTF2H2B	1.70984	3.41009e-36	537.391	165.071	918.851
KLK7	KLK7	-2.62435	3.63978e-108	349.76	2288.63	917.893
UGT2B28	UGT2B28	-3.43215	9.90111e-180	266.73	2603.2	915.457
ACSM1	ACSM1	-2.84195	4.74193e-126	321.039	2047.44	912.377
DKFZp779M0652	DKFZp779M0652	-2.34851	3.39329e-87	388.12	2433.84	911.506
PLXNA4	PLXNA4	-2.58504	4.67022e-105	352.163	2685.85	910.356
HES6	HES6	2.16523	2.10641e-54	419.747	102.035	908.846
CENPE	CENPE	2.26988	6.60044e-59	399.751	86.5221	907.387
CIT	CIT	1.7369	3.32383e-37	521.034	159.681	904.984
CMPK2	CMPK2	1.18037	7.04725e-19	764.309	357.372	902.167
C2orf54	C2orf54	2.18447	3.53529e-55	412.03	93.646	900.068
HABP4	HABP4	-1.06575	1.60204e-18	842.451	2023.16	897.84
OVOL1	OVOL1	1.10714	7.35394e-17	810.438	367.832	897.266
HLA-DQA2	HLA-DQA2	1.24376	1.05182e-20	716.91	330.991	891.664
HSPA12A	HSPA12A	-1.35229	2.07048e-29	657.837	2012.34	889.585
RRAS2	RRAS2	-1.18458	1.02409e-22	749.227	1911.96	887.521
HLF	HLF	-2.44842	1.51434e-94	362.322	2231.71	887.116
CA3	CA3	-4.94027	0	179.524	18286.6	886.896
CYP4F8	CYP4F8	1.34177	1.15307e-23	660.931	286.469	886.818
KAT2B	KAT2B	-1.081	4.92165e-19	820.305	2002.26	886.746
SYNPO2L	SYNPO2L	1.86459	2.50278e-42	475.296	397.991	886.232
ARHGAP11A	ARHGAP11A	1.64444	8.07165e-34	538.322	178.947	885.24
C3orf58	C3orf58	-1.05772	2.94988e-18	835.987	1843.88	884.244
GPM6B	GPM6B	-2.21293	1.35648e-77	399.571	1939.51	884.222
GPIHBP1	GPIHBP1	-2.9717	3.17014e-137	297.536	2824.84	884.189
EYA2	EYA2	-1.03408	1.75293e-17	855	1923	884.134
IL28A	IL28A	9.55838	0	92.0858	0	880.191
TRIM45	TRIM45	1.04136	3.81552e-15	843.738	427.85	878.633
GSTT2	GSTT2	-1.68225	3.27952e-45	522.034	1450.56	878.19
AURKB	AURKB	1.99742	2.41034e-47	438.858	110.195	876.586
CDH13	CDH13	-1.04016	1.11512e-17	841.253	1948.41	875.034
CAPSL	CAPSL	4.562	1.42242e-176	191.76	8.54867	874.808
HOXB13	HOXB13	4.73143	7.24131e-180	184.403	6.83186	872.491
ABCC13	ABCC13	6.23545	4.29946e-251	139.88	1.99115	872.213
PDGFA	PDGFA	-1.14542	2.78329e-21	760.292	1743.53	870.853
FGF1	FGF1	-1.55805	7.38549e-39	558.751	1773.75	870.561
NFKBIL2	NFKBIL2	1.50034	8.63856e-29	579.472	210.805	869.404
CCDC78	CCDC78	3.83565	8.28271e-137	226.425	15.9115	868.486
EDNRB	EDNRB	-1.696	6.05188e-46	511.854	1811.67	868.102
C14orf139	C14orf139	-2.61381	2.59277e-107	330.275	2549.35	863.274
ECSCR	ECSCR	-1.47827	4.93306e-35	583.845	1840.21	863.078
GPR109A	GPR109A	-3.07994	7.9407e-147	280.017	2996.29	862.435
FGF7	FGF7	-1.30506	1.97218e-27	659.948	1825.99	861.271
LPPR3	LPPR3	1.74601	1.62219e-37	492.936	144.31	860.669
HOXA7	HOXA7	-1.65102	1.45298e-43	520.348	1901.67	859.105
C8orf73	C8orf73	1.68357	3.17385e-35	510.24	162.124	859.023
GLDC	GLDC	2.36132	7.56301e-63	363.773	67.9735	858.983
GDPD5	GDPD5	-1.49578	7.39962e-36	573.94	1916.49	858.491
TAL2	TAL2	1.3321	2.07188e-23	644.416	580.478	858.428
ADAMTSL2	ADAMTSL2	2.0625	4.23031e-50	415.155	112.283	856.257
ANK2	ANK2	-1.57316	1.33451e-39	544.112	2001.65	855.974
GRK5	GRK5	-1.10945	5.21876e-20	771.137	1783.32	855.541
ANO9	ANO9	1.20012	2.01637e-19	710.039	299.363	852.133
C20orf201	C20orf201	3.16446	1.37015e-101	268.785	30.1327	850.561
IL34	IL34	-1.93494	1.3757e-59	438.876	1806.35	849.197
HIST1H2AJ	HIST1H2AJ	3.44626	3.39382e-116	245.996	22.646	847.765
FOXC1	FOXC1	-1.74715	1.03199e-48	484.687	1761.78	846.82
CDSN	CDSN	2.11428	3.09399e-52	400.365	101.292	846.482
CHL1	CHL1	-2.24861	4.7051e-80	376.446	1994.84	846.482
RGMA	RGMA	-1.90636	7.19838e-58	443.755	1937.12	845.959
TROAP	TROAP	2.80549	1.19895e-83	301.227	44.5044	845.091
ADM2	ADM2	1.58753	9.29338e-32	531.82	161.655	844.279
AQP5	AQP5	-1.76548	9.65915e-50	477.249	1349.5	842.576
CD300LG	CD300LG	-4.22723	1.73673e-261	199.318	4804	842.562
SCUBE3	SCUBE3	2.55874	6.90307e-72	327.983	55.0354	839.224
KLHL35	KLHL35	1.61841	7.35634e-33	518.386	159.991	838.963
NRCAM	NRCAM	1.42816	2.09953e-26	586.107	234.159	837.053
EPSTI1	EPSTI1	1.04989	2.29901e-15	795.901	415.018	835.608
SORCS1	SORCS1	2.14415	2.05828e-53	389.15	85.8319	834.398
NOTCH4	NOTCH4	-1.02071	4.71033e-17	816.747	1846.5	833.662
SEZ6	SEZ6	4.50132	1.54685e-165	185.013	6.22124	832.802
CENPM	CENPM	1.88634	6.76831e-43	441.468	118.062	832.759
F8	F8	-1.14525	2.83724e-21	725.884	1811.1	831.322
RIPK4	RIPK4	-1.44943	1.063e-33	573.494	1612.27	831.238
SRCIN1	SRCIN1	1.22348	4.26043e-20	678.854	293.814	830.563
EMX1	EMX1	4.22348	9.75323e-158	196.069	10.7699	828.093
LOC572558	LOC572558	-3.32587	1.43918e-169	248.957	3045.81	827.999
TTN	TTN	-3.65868	3.99403e-202	226.107	13720.5	827.255
TPSG1	TPSG1	2.35601	1.27327e-62	351.12	66.3186	827.244
TTK	TTK	1.78792	4.39612e-39	462.682	132.425	827.237
DLX2	DLX2	2.61518	1.93338e-74	315.845	45.7876	825.994
SYNGR3	SYNGR3	2.98784	1.44659e-92	276.438	35.0177	825.952
LOC284379	LOC284379	4.54924	5.57324e-171	181.386	8.04425	825.17
PRG4	PRG4	-2.90288	3.145e-131	283.429	2943.26	822.76
TEK	TEK	-1.11467	3.45595e-20	736.12	1878.04	820.532
EXO1	EXO1	2.58063	7.1549e-73	317.665	53	819.777
GIMAP6	GIMAP6	-1.06072	2.36678e-18	772.476	1822.2	819.385
ESPL1	ESPL1	2.15367	7.68663e-54	379.991	87.5221	818.377
CLDND2	CLDND2	-3.19996	8.8729e-158	254.326	2968.79	813.834
KLHDC7B	KLHDC7B	1.50483	6.41386e-29	540.279	191.619	813.028
SYCE1L	SYCE1L	-1.68036	4.19122e-45	481.742	1738.73	809.502
FAT2	FAT2	-2.1159	4.83595e-71	381.974	1814.94	808.22
PCDH10	PCDH10	3.3394	1.40703e-110	240.893	24.823	804.437
C9orf98	C9orf98	1.66133	2.14324e-34	483.923	151.513	803.955
WASF3	WASF3	-2.06746	6.80999e-68	388.425	1908.98	803.051
ADAMTSL4	ADAMTSL4	-1.87668	4.21057e-56	427.373	1852.08	802.042
CTNND2	CTNND2	1.21658	6.82364e-20	656.146	288.186	798.257
DENND1B	DENND1B	1.51941	2.07931e-29	525.21	175.637	798.009
HOTAIR	HOTAIR	2.41708	2.62165e-65	330.129	61.3363	797.946
RAD51	RAD51	1.85391	1.24991e-41	429.245	121.611	795.782
MRGPRF	MRGPRF	-1.68188	3.5035e-45	472.099	1730.48	794.013
APOB48R	APOB48R	1.2252	3.83991e-20	647.515	274.805	793.337
RAD51AP1	RAD51AP1	1.42375	3.02082e-26	556.725	212.177	792.638
HAS3	HAS3	-2.8919	2.81861e-130	272.987	2120.72	789.451
IGFALS	IGFALS	3.17634	5.95081e-102	248.541	26.3186	789.451
KRT16	KRT16	-1.76343	1.30593e-49	447.039	1593.86	788.321
FLT3	FLT3	1.59264	6.3412e-32	494.639	157.558	787.783
AKAP5	AKAP5	1.59136	6.80279e-32	494.764	159.009	787.348
KLHL13	KLHL13	-2.71013	4.86312e-115	289.76	1996.81	785.286
HCG11	HCG11	-1.07766	6.43262e-19	728.034	1694.4	784.575
FBXO16	FBXO16	1.38522	5.37598e-25	566.227	205.823	784.348
CDT1	CDT1	1.32907	2.98721e-23	588.592	236.416	782.279
HEY2	HEY2	-1.33943	7.38059e-29	582.502	1535.38	780.221
TRNP1	TRNP1	-1.24692	4.26321e-25	625.614	1477.96	780.092
CCR7	CCR7	1.22868	3.07341e-20	634.524	273.549	779.626
FANCD2	FANCD2	1.15972	2.76363e-18	671.515	299.434	778.769
SCARA5	SCARA5	-4.33609	2.60155e-273	179.541	4512.21	778.506
CDC14B	CDC14B	-1.45188	8.32541e-34	536.124	1663.15	778.388
CNRIP1	CNRIP1	-1.28805	9.9094e-27	603.335	1783.27	777.124
IL29	IL29	2.88458	1.44104e-87	269.318	35.8584	776.869
SORCS2	SORCS2	1.34321	1.06143e-23	577.845	249.894	776.165
EPHA2	EPHA2	-1.27831	2.43554e-26	606.064	1561.25	774.74
WIF1	WIF1	-3.75669	6.11184e-212	205.464	2942.65	771.863
BBOX1	BBOX1	-3.10761	2.88518e-149	248.27	2328.14	771.526
ARHGEF15	ARHGEF15	-1.26625	7.42691e-26	608.245	1706.37	770.189
NNAT	NNAT	-3.18167	4.69905e-156	242.043	2781.12	770.1
HSD17B1	HSD17B1	1.11509	4.42522e-17	690.494	358.248	769.961
SLC1A3	SLC1A3	-1.22303	3.65517e-24	626.773	1839.58	766.559
ARTN	ARTN	2.90534	2.50358e-88	263.395	33.3717	765.253
C6orf141	C6orf141	1.15955	2.80079e-18	659.313	290.115	764.508
FLRT2	FLRT2	-1.06884	1.27809e-18	714.627	1714.31	763.824
SLC5A1	SLC5A1	-1.31775	5.95318e-28	579.335	1444.7	763.42
OBSCN	OBSCN	-1.24484	5.17459e-25	612.605	2343.95	762.595
CAMK1	CAMK1	-1.20496	1.78351e-23	631.412	1708.57	760.826
FAM107A	FAM107A	-2.86827	3.07224e-128	265.077	2270.53	760.312
ATP1A2	ATP1A2	-3.41328	7.02602e-178	222.747	3732.85	760.298
TDO2	TDO2	3.36426	7.87961e-112	225.983	25.1947	760.264
HAPLN3	HAPLN3	-1.12485	1.51927e-20	675.3	1578.19	759.613
NCAPH	NCAPH	2.00913	8.61051e-48	377.597	95.7699	758.641
SEMA6A	SEMA6A	-1.04208	9.71264e-18	726.266	1492.28	756.825
RASL12	RASL12	-1.10356	8.45696e-20	685.348	1614.52	756.324
RASL11A	RASL11A	-1.00145	1.9171e-16	754.386	1661.49	755.481
CAPN6	CAPN6	-2.26441	3.80322e-81	332.991	1639.37	754.028
SKA3	SKA3	2.17316	1.23988e-54	346.815	77.823	753.684
CENPA	CENPA	1.95392	1.42501e-45	384.721	103.602	751.715
USP35	USP35	1.12367	2.69868e-17	665.099	290.46	747.352
FLNC	FLNC	-1.66991	1.50578e-44	446.172	3058.25	745.069
LOC145837	LOC145837	1.3996	2.03164e-25	531.914	172.15	744.465
NEFH	NEFH	1.53813	4.76169e-30	483.399	162.876	743.532
PID1	PID1	-2.27897	3.65163e-82	325.215	1848.22	741.154
NKD2	NKD2	1.22882	3.04265e-20	603.137	264.779	741.145
FLVCR1	FLVCR1	1.44827	4.91368e-27	510.052	188.69	738.694
SLC29A4	SLC29A4	-2.88295	1.73596e-129	255.953	2365.3	737.9
GSTM5	GSTM5	-3.76587	7.35357e-213	195.438	2597.35	735.994
CDC45	CDC45	2.02702	1.72505e-48	361.206	87.354	732.17
IL11RA	IL11RA	-1.64797	2.16398e-43	443.086	1530.67	730.192
SHCBP1	SHCBP1	1.73541	4.3527e-37	420.219	125.522	729.25
ADRB2	ADRB2	-2.35942	6.38888e-88	307.296	1876.28	725.041
C19orf12	C19orf12	-1.03657	1.47645e-17	699.27	1693.99	724.842
FBN2	FBN2	2.81364	7.50544e-84	257.326	37.115	724.024
LDHD	LDHD	-1.51914	5.88439e-37	476.189	1610.38	723.397
HSPB2	HSPB2	-2.52607	2.05651e-100	285.725	2043.72	721.761
ATRNL1	ATRNL1	1.90457	1.35404e-43	378.361	110.044	720.614
C1orf113	C1orf113	1.00382	3.43481e-14	717.845	354.513	720.591
GOLT1A	GOLT1A	1.21461	7.98007e-20	593.082	248.965	720.366
C14orf174	C14orf174	1.539	4.65051e-30	466.391	155.558	717.774
GPR143	GPR143	1.59658	4.51486e-32	449.004	148.752	716.873
BHMT2	BHMT2	-2.66913	1.07631e-111	268.494	2209.48	716.643
RRAGD	RRAGD	-1.55143	1.6109e-38	461.202	1575.19	715.52
EGFLAM	EGFLAM	-1.39949	1.9013e-31	510.893	1542.81	714.987
FAM83D	FAM83D	2.26225	1.8224e-58	315.755	67.4425	714.316
GAPT	GAPT	1.33126	2.59619e-23	536.004	219.619	713.56
PLA2R1	PLA2R1	-1.08102	4.98932e-19	659.781	1472.81	713.235
APBB1IP	APBB1IP	-1.00063	2.04821e-16	712.489	1701.73	712.936
MS4A14	MS4A14	1.47534	6.07681e-28	482.442	183.867	711.767
APOBEC3B	APOBEC3B	1.19712	2.48775e-19	594.382	263.513	711.549
ORM1	ORM1	2.97945	2.11246e-92	237.695	35.1858	708.201
ABCA9	ABCA9	-2.77798	1.34402e-120	254.7	2138.42	707.551
GINS4	GINS4	1.39866	1.99549e-25	504.893	194.85	706.171
GGTA1	GGTA1	-1.7397	2.77775e-48	404.97	1554.88	704.526
SHISA9	SHISA9	2.25799	3.13854e-58	311.837	65	704.125
TBX15	TBX15	-1.63318	1.27373e-42	429.09	1778.87	700.781
RAPGEF3	RAPGEF3	-1.29893	3.61795e-27	538.515	1450.73	699.496
VGLL3	VGLL3	-1.25865	1.50353e-25	553.18	1527.57	696.261
ABCA5	ABCA5	-1.306	1.84792e-27	532.665	1385.25	695.659
STX1A	STX1A	1.3608	3.17739e-24	510.189	198.195	694.267
CD1A	CD1A	3.1305	4.05484e-99	221.738	23.1681	694.152
LGR6	LGR6	-1.53733	7.81272e-38	451.296	1285	693.793
CNIH2	CNIH2	2.82814	1.36186e-84	244.807	35.7788	692.348
GLYATL1	GLYATL1	1.68177	4.51438e-35	410.931	116.752	691.091
N4BP2L1	N4BP2L1	-1.06418	1.84049e-18	648.824	1443	690.466
NPR2	NPR2	-1.33749	9.11413e-29	515.386	1529.82	689.324
EEPD1	EEPD1	-1.41404	4.34648e-32	487.343	1500.04	689.122
PTGER4	PTGER4	-1.25615	1.89836e-25	548.15	1489.35	688.557
LEPREL1	LEPREL1	-1.6409	5.08062e-43	419.253	1346.05	687.951
PLAC1	PLAC1	4.65532	1.18629e-174	147.777	5.99115	687.949
CCDC96	CCDC96	1.0611	1.22079e-15	648.202	312.177	687.806
PCDH17	PCDH17	1.78867	3.90079e-39	384.004	124.354	686.856
GAGE12J	GAGE12J	9.4911	0	72.1631	0	684.907
LGALS12	LGALS12	-3.95235	3.83975e-232	173.12	3583.19	684.232
ABCC9	ABCC9	-1.59375	1.3035e-40	426.983	1655.31	680.505
HIST1H2BL	HIST1H2BL	2.05375	1.42513e-49	331.15	78.6018	680.098
GPR34	GPR34	-1.26655	7.34621e-26	535.674	1527.09	678.456
SELE	SELE	-1.00183	1.88457e-16	676.67	1544.04	677.906
SRMS	SRMS	2.33011	2.69847e-61	290.227	53.7345	676.263
ARHGAP10	ARHGAP10	-1.31699	6.56658e-28	513.446	1508.83	676.204
KRT81	KRT81	-1.08079	5.07981e-19	624.661	1352.7	675.13
PFKFB4	PFKFB4	1.08212	3.49347e-16	623.202	294.699	674.38
LRP1B	LRP1B	1.71549	2.02981e-36	392.043	137.761	672.547
INMT	INMT	-2.01175	2.64199e-64	333.987	1562.41	671.899
KIF14	KIF14	2.79843	4.60492e-83	240.077	35.0619	671.839
CDCA3	CDCA3	1.90249	1.76866e-43	352.996	96.2478	671.57
LYZL2	LYZL2	2.80867	5.75258e-83	238.815	25.7434	670.753
PDE3B	PDE3B	-3.19544	2.961e-157	209.704	2615.09	670.097
ADAMDEC1	ADAMDEC1	1.70649	5.91344e-36	392.67	113.257	670.085
KIF15	KIF15	2.21839	1.55375e-56	301.129	66.3628	668.02
SELP	SELP	-1.04826	6.21028e-18	637.236	1523.45	667.99
RHOJ	RHOJ	-1.20527	1.76533e-23	552.206	1391.25	665.559
HAPLN1	HAPLN1	4.46445	4.1005e-164	148.979	6.36283	665.108
DPP4	DPP4	-1.14794	2.3154e-21	578.923	1455.51	664.57
ABCC8	ABCC8	1.11921	3.72349e-17	593.575	243.159	664.336
SACS	SACS	-1.03468	1.71023e-17	642.021	1423.72	664.285
NEXN	NEXN	-1.21118	1.05255e-23	548.292	1747.19	664.079
KRT1	KRT1	3.42595	1.76121e-115	193.811	23.885	663.988
C7orf61	C7orf61	-1.21487	7.57392e-24	545.605	1276.65	662.839
TMOD1	TMOD1	-2.06897	5.84749e-68	320.107	1748.5	662.291
RSPO3	RSPO3	-2.37439	5.46978e-89	278.635	1718.62	661.589
GAD1	GAD1	4.00323	3.28137e-145	164.901	8.74336	660.138
FCGR1A	FCGR1A	1.40699	1.10819e-25	468.764	176.735	659.548
UCHL1	UCHL1	-1.03921	1.22274e-17	634.167	1603.3	659.032
RHOXF1	RHOXF1	-3.20445	4.21815e-158	205.455	2432.54	658.37
PM20D2	PM20D2	-1.57851	7.57375e-40	416.21	1248.39	656.991
EGFL6	EGFL6	-2.49698	3.66712e-98	262.532	1784.23	655.538
SAMD4A	SAMD4A	-1.37126	3.31919e-30	478.009	1431.86	655.475
PLAGL1	PLAGL1	-1.7849	8.72982e-51	367.013	1438.34	655.079
NOD2	NOD2	1.53965	4.33939e-30	423.987	149.646	652.79
TLE6	TLE6	1.77426	1.69139e-38	366.597	100.274	650.436
FAM5B	FAM5B	1.49536	1.83066e-28	434.773	94.0088	650.141
EDN1	EDN1	-1.44583	1.62083e-33	448.953	1316.14	649.11
OAZ3	OAZ3	1.28646	6.10006e-22	502.416	214.513	646.339
PPP1R16B	PPP1R16B	-1.45388	7.01229e-34	444.472	1457.35	646.208
NR3C2	NR3C2	-1.76829	7.45449e-50	364.742	1372.03	644.97
STON1	STON1	-1.09392	1.8416e-19	589.567	1509.09	644.937
AFAP1L1	AFAP1L1	-1.10606	7.03796e-20	582.506	1531.29	644.286
SOX7	SOX7	-1.46019	3.58203e-34	441.099	1400.6	644.087
CPNE7	CPNE7	1.82743	1.49415e-40	352.232	99.9469	643.679
KLK6	KLK6	-2.48695	2.19423e-97	258.717	1560.65	643.415
DTX1	DTX1	-2.22045	4.76913e-78	289.708	1670.74	643.283
ZNF204P	ZNF204P	-1.61208	1.55338e-41	397.021	1217.23	640.029
FIGF	FIGF	-4.42198	1.14818e-282	144.704	3567.96	639.878
PLN	PLN	-1.3145	8.32524e-28	486.738	2184.77	639.819
STIL	STIL	1.52382	1.53172e-29	419.292	149.779	638.926
TLE4	TLE4	-1.2412	7.36974e-25	514.459	1305.69	638.546
MAP3K8	MAP3K8	-1.06287	2.04843e-18	599.227	1388.86	636.901
HSD11B1	HSD11B1	-2.59492	9.69029e-106	244.296	1928.49	633.929
LRRN4CL	LRRN4CL	-2.63632	5.06366e-109	240.429	1820.03	633.849
TMEM121	TMEM121	1.24534	1.0235e-20	508.395	218.823	633.127
RDH5	RDH5	-3.85134	1.45008e-221	163.708	3036.87	630.495
MAP6D1	MAP6D1	1.19744	2.44802e-19	525.897	258.664	629.728
PAQR5	PAQR5	1.25961	3.98462e-21	499.781	205.558	629.528
CHTF18	CHTF18	1.30549	1.64206e-22	482.094	201.593	629.369
JAM2	JAM2	-1.33339	1.3784e-28	471.532	1348.42	628.736
IL6	IL6	-2.15394	1.56854e-73	291.867	1519.03	628.665
ZNF296	ZNF296	1.11358	5.18204e-17	564.193	256.46	628.272
GOLGA8B	GOLGA8B	-1.04894	5.90713e-18	596.888	1251.78	626.098
LYNX1	LYNX1	-1.39814	2.22681e-31	447.279	1292.91	625.359
HIST1H3B	HIST1H3B	3.55119	1.28947e-121	175.785	16.9292	624.247
ERG	ERG	-1.02762	2.89919e-17	606.451	1404.36	623.202
DSG3	DSG3	-1.69368	8.82093e-46	367.15	1271.08	621.835
MS4A8B	MS4A8B	3.56455	3.41998e-121	174.275	14.6991	621.211
C8orf51	C8orf51	1.43426	1.47952e-26	432.773	162.513	620.708
EGF	EGF	-1.27583	3.12395e-26	485.725	1143.07	619.701
WFDC10B	WFDC10B	2.25356	4.13719e-58	274.159	63.3894	617.832
CA9	CA9	3.38071	3.98334e-112	182.575	15.1416	617.234
LOC152225	LOC152225	3.94759	2.02453e-142	155.627	9.25664	614.35
HSPA12B	HSPA12B	-1.03782	1.36556e-17	591.936	1399.61	614.322
RASIP1	RASIP1	-1.28786	1.04003e-26	476.472	1299.02	613.63
GNG7	GNG7	-1.28603	1.22783e-26	476.798	1216.96	613.179
R3HDML	R3HDML	3.73903	3.23572e-131	163.931	12.823	612.944
GTSE1	GTSE1	2.15724	7.08065e-54	284.103	64.7168	612.878
LOXL4	LOXL4	-2.61763	1.59843e-107	233.511	1609.39	611.245
PLEKHG6	PLEKHG6	-1.0256	3.37376e-17	595.622	1405.25	610.868
UPK1A	UPK1A	2.651	6.61471e-76	230.352	33.7168	610.662
FAM64A	FAM64A	1.68984	2.22138e-35	360.918	112.681	609.895
OIP5	OIP5	1.9345	1.00328e-44	314.798	87.4779	608.978
SEMA6D	SEMA6D	-1.24945	3.49513e-25	486.785	1140.08	608.213
SYT4	SYT4	4.66176	2.79622e-170	129.845	4.15044	605.308
KIF24	KIF24	1.59282	6.54284e-32	377.579	127.274	601.418
TM4SF18	TM4SF18	-1.21721	6.24241e-24	493.734	1114.86	600.978
PLD1	PLD1	-1.16394	6.15961e-22	515.545	1256.27	600.063
SHE	SHE	-1.48795	1.86318e-35	403.245	1307.23	600.009
SLC13A2	SLC13A2	-1.9318	2.33674e-59	310.399	1200.52	599.628
BRCA1	BRCA1	1.05068	2.28494e-15	569.06	285.841	597.902
GPHA2	GPHA2	2.61743	1.47672e-74	227.695	39.0177	595.977
DEPDC1	DEPDC1	2.26229	2.31302e-58	263.403	55.6018	595.894
ADHFE1	ADHFE1	-1.73486	5.35577e-48	343.356	1404.53	595.674
CRYBG3	CRYBG3	-1.22489	3.1975e-24	486.288	1345.98	595.65
CKAP2L	CKAP2L	2.57512	2.0332e-72	230.845	39.6018	594.455
C16orf71	C16orf71	2.35927	1.28176e-62	251.584	48.8938	593.554
BCHE	BCHE	-1.11285	3.90673e-20	533.155	460.549	593.32
ADH1C	ADH1C	-3.43448	8.73107e-180	172.742	2280.26	593.281
WDR62	WDR62	2.25556	2.43936e-58	262.567	100.389	592.234
MOBKL2B	MOBKL2B	-1.50378	3.33925e-36	393.464	1248.66	591.684
AASS	AASS	-1.23429	1.38634e-24	479.047	1253.84	591.283
CORIN	CORIN	2.31187	1.70512e-60	254.858	50.6549	589.2
HHIPL2	HHIPL2	2.94957	3.89562e-90	199.73	20.4425	589.116
GPRASP1	GPRASP1	-1.62058	5.92739e-42	363.322	1204.96	588.792
CDC25C	CDC25C	2.89135	1.95727e-87	203.575	27.3628	588.606
PLK4	PLK4	1.30831	1.3468e-22	448.97	194.982	587.39
MYBL1	MYBL1	1.36248	2.91998e-24	430.442	175.381	586.47
CYP21A2	CYP21A2	1.25347	5.8934e-21	467.657	204.894	586.195
TDRD5	TDRD5	1.06639	9.08573e-16	549.403	269.442	585.881
HIST1H1B	HIST1H1B	1.87358	2.67579e-42	312.464	86.6018	585.426
CBX2	CBX2	1.44682	5.64674e-27	403.24	162.903	583.414
HIST1H4I	HIST1H4I	1.9029	1.78778e-43	305.721	85.0885	581.757
PPARA	PPARA	-1.33189	1.60894e-28	436.373	1270.99	581.2
[truncated: 1,200 more rows]

## Sheet: DEGs luminal B vs normal 
	mRNA	logFC	FDR	Tumor	Normal	Delta
COX6C	COX6C	3.51499	1.43236e-104	3.80031e+06	342286	1.33581e+07
IFI27	IFI27	2.53094	3.71807e-59	1.33134e+06	236402	3.36954e+06
CRIP1	CRIP1	2.39558	1.30868e-53	1.31053e+06	261499	3.13949e+06
IFITM1	IFITM1	1.5461	4.17516e-24	1.59592e+06	528717	2.46746e+06
TFF1	TFF1	2.69096	5.8745e-66	790789	102831	2.12799e+06
AGR3	AGR3	2.95248	1.28035e-77	673331	75189.4	1.988e+06
S100A11	S100A11	1.03981	1.00408e-11	1.83239e+06	879143	1.90533e+06
CST5	CST5	10.165	0	184011	140.159	1.87048e+06
ISG15	ISG15	3.41371	1.50907e-99	455519	41332.7	1.55501e+06
BST2	BST2	1.53173	1.07384e-23	908786	306265	1.39201e+06
S100P	S100P	5.12675	3.87332e-191	256435	7064.38	1.31468e+06
MSMB	MSMB	5.7662	1.2561e-227	225376	3584.12	1.29956e+06
MIF	MIF	1.52027	2.25502e-23	785832	251704	1.19468e+06
CGA	CGA	8.99942	0	131890	200.257	1.18694e+06
PVALB	PVALB	6.61409	5.96141e-277	175388	1405.99	1.16003e+06
ARPC3	ARPC3	1.07899	1.59171e-12	1.05883e+06	493750	1.14247e+06
MUCL1	MUCL1	-1.24346	8.76818e-16	875484	1.65917e+06	1.08863e+06
PPDPF	PPDPF	1.14263	7.00805e-14	945573	418801	1.08044e+06
PIP	PIP	-1.76768	8.46631e-30	544915	1.47426e+06	963236
HIST1H2BK	HIST1H2BK	2.21629	1.346e-46	429276	89099.4	951402
C17orf37	C17orf37	2.20023	5.47959e-46	415993	88000.2	915282
PSME2	PSME2	1.50409	6.44117e-23	586946	199677	882818
TXN	TXN	1.20698	2.52343e-15	726590	304382	876976
HIST1H2AC	HIST1H2AC	1.65888	1.95422e-27	500961	142754	831036
DCD	DCD	4.43584	9.01182e-153	183885	7087.37	815686
HIST1H1C	HIST1H1C	2.40866	3.8843e-54	328538	69623.3	791334
HIST2H4A	HIST2H4A	3.05337	2.87986e-82	254277	29642.3	776401
PSMB3	PSMB3	1.38918	8.38078e-20	554819	213055	770747
COX6A1	COX6A1	1.19934	3.77607e-15	626983	277349	751967
FN1	FN1	3.34705	2.75878e-96	214698	21245.9	718607
CST1	CST1	7.08105	2.36653e-304	96085.9	615.991	680389
HSPE1	HSPE1	1.39472	6.00612e-20	453255	170116	632164
RARRES3	RARRES3	1.33044	2.68557e-18	467981	165919	622620
POLR2K	POLR2K	1.46275	9.01431e-22	407748	148069	596435
VAMP8	VAMP8	1.09348	7.90643e-13	539267	229984	589677
FABP4	FABP4	-5.82899	4.1602e-215	101112	7.65838e+06	589379
UBE2T	UBE2T	3.98021	2.10155e-128	147417	9208.32	586749
CKS2	CKS2	2.99324	1.72942e-79	184974	21437.1	553672
C10orf116	C10orf116	-1.11199	6.17899e-13	483504	1.18374e+06	537650
ERH	ERH	1.04793	6.89639e-12	500956	239585	524968
COL1A1	COL1A1	1.97037	1.28854e-37	255341	64475.3	503116
CPB1	CPB1	3.46242	5.94833e-102	139627	10162.7	483447
MRPL24	MRPL24	1.23469	5.73532e-16	383417	167975	473400
PTTG1	PTTG1	3.67387	1.45554e-112	122724	8952.95	450874
PSENEN	PSENEN	1.29202	2.40956e-17	339271	136385	438346
DYNLT1	DYNLT1	1.15413	3.91571e-14	372298	163301	429681
GSTP1	GSTP1	-1.44282	1.23122e-20	267062	742625	385322
NHP2	NHP2	1.04322	8.584e-12	367572	171165	383458
ZG16B	ZG16B	1.55525	2.28194e-24	246035	72863.8	382646
EIF4EBP1	EIF4EBP1	1.54825	3.6246e-24	246732	88304.8	382003
APOC1	APOC1	1.26034	1.41055e-16	288614	113134	363751
BEX1	BEX1	3.41545	1.25311e-99	104471	7219.17	356816
S100A4	S100A4	-1.34745	3.07659e-18	255588	710178	344392
SEC61G	SEC61G	1.25252	2.16549e-16	272130	114670	340849
COL1A2	COL1A2	1.56915	9.06169e-25	216226	73809.6	339292
MANF	MANF	1.18612	7.56618e-15	281382	117762	333753
PPP1R14B	PPP1R14B	1.31782	5.55298e-18	246515	99721	324862
S100A9	S100A9	1.5231	1.87425e-23	210663	72132.8	320862
ROBLD3	ROBLD3	1.36577	3.38826e-19	228321	89636.6	311835
CALML5	CALML5	1.80791	3.94236e-32	168779	41065.3	305138
MGP	MGP	-1.89165	1.14572e-33	149174	483059	282184
KRT19	KRT19	1.50068	8.03758e-23	187305	59115.6	281084
ATP5G1	ATP5G1	1.16552	2.19738e-14	239595	115738	279252
COMMD3	COMMD3	1.06746	2.75278e-12	261242	123301	278864
TMEM141	TMEM141	1.20892	2.27618e-15	230132	93568.9	278210
CST2	CST2	6.8454	1.54954e-290	38070.7	280.77	260609
POLR2H	POLR2H	1.21852	1.36964e-15	212399	86630.5	258811
SNRPF	SNRPF	1.20261	3.17767e-15	213348	90133.1	256574
COL3A1	COL3A1	1.30241	1.33532e-17	195516	80692.8	254643
SLC39A6	SLC39A6	2.12072	5.09182e-43	119943	24257.9	254365
RAMP1	RAMP1	3.10607	9.82417e-85	81100.6	14148.8	251904
POLR3K	POLR3K	1.82936	7.8479e-33	136038	38116.4	248862
GAGE4	GAGE4	16.7598	0	14773.2	0	247596
MRPL12	MRPL12	1.19036	6.06344e-15	207451	96773.2	246942
STRA13	STRA13	1.59419	1.67696e-25	153662	48787.1	244967
HIST1H4H	HIST1H4H	2.8334	3.13434e-72	86396.8	10684.4	244797
MMP11	MMP11	6.26561	1.58577e-256	38508.7	458.088	241281
MRPL14	MRPL14	1.28977	2.73467e-17	184377	77009.8	237803
TPT1	TPT1	-1.10901	7.11788e-13	214142	456265	237485
CDKN3	CDKN3	3.79577	8.40392e-119	60665.9	4280.13	230274
ATOX1	ATOX1	1.00752	4.38223e-11	226039	112673	227739
SPDYC	SPDYC	8.90644	0	25258.9	54.0442	224967
C6orf115	C6orf115	1.32983	2.782e-18	168870	62424.3	224570
ROMO1	ROMO1	1.27067	7.96406e-17	172870	73343.7	219662
RARRES2	RARRES2	-1.72682	1.44625e-28	125459	480300	216646
C19orf33	C19orf33	2.65253	2.67647e-64	80170.3	11587.9	212654
OCIAD2	OCIAD2	1.15586	3.58956e-14	179032	73303.3	206936
DPY30	DPY30	1.11055	3.44027e-13	183254	83515	203513
ARPC5L	ARPC5L	1.02813	1.71922e-11	196528	96510	202057
TMEM14A	TMEM14A	1.24351	3.54587e-16	161217	65183.1	200475
CHCHD8	CHCHD8	1.02439	2.03806e-11	194088	93416.6	198822
PYCARD	PYCARD	1.48691	1.95104e-22	130369	43756.8	193848
LOC643719	LOC643719	3.03042	3.37451e-81	63932.9	5746.14	193743
NDUFA7	NDUFA7	1.19703	4.27122e-15	160327	74753.7	191916
CARTPT	CARTPT	3.58714	3.5651e-108	53415.3	3879.79	191608
KRT8	KRT8	1.74942	2.99302e-30	108606	29634.8	189997
COX17	COX17	1.21107	2.03135e-15	154562	71611	187184
GNG11	GNG11	-2.38894	4.68356e-51	77262.9	447373	184576
C3orf14	C3orf14	1.32318	4.07968e-18	135767	48481.8	179644
MT1X	MT1X	-2.48026	1.56279e-54	71158.5	407505	176491
C6orf129	C6orf129	2.2023	4.59187e-46	78971.4	17006	173919
CRABP1	CRABP1	1.10301	4.97763e-13	156875	63142.4	173034
CD24	CD24	1.15236	4.27959e-14	146644	55368.3	168986
CLEC3A	CLEC3A	5.75887	3.66835e-227	29256.1	448.186	168482
CXCL17	CXCL17	2.14928	4.47927e-44	77509.9	15560.9	166591
SPANXA2	SPANXA2	5.56699	3.5508e-216	29867	660.336	166269
ICT1	ICT1	1.22718	8.62247e-16	124523	55294.7	152812
C16orf13	C16orf13	1.14158	7.38849e-14	133755	61626.6	152692
SAA1	SAA1	-6.28241	3.82636e-239	23851.3	1.98258e+06	149844
SLPI	SLPI	-2.6783	2.36024e-62	54710.7	325198	146532
FAM128A	FAM128A	1.35637	5.90413e-19	107775	40377.9	146183
POSTN	POSTN	2.04169	3.83584e-40	70616.3	16328.6	144177
S100G	S100G	6.92559	4.47842e-295	20644.2	116.425	142973
CRABP2	CRABP2	1.89192	6.44732e-35	75227.9	18187.6	142325
IFI6	IFI6	2.7747	1.27666e-69	50529.3	6830.16	140204
AGR2	AGR2	2.33546	3.24169e-51	59728.6	10465	139493
EXOSC4	EXOSC4	1.41947	1.3341e-20	96560.4	34267.5	137064
VIM	VIM	-1.90225	5.23677e-34	71547.3	285430	136101
SNCG	SNCG	-1.58365	1.99471e-24	84546.3	273277	133892
C1orf31	C1orf31	1.39876	4.70178e-20	92930.8	36052.5	129988
HIST1H2BC	HIST1H2BC	2.84263	1.22086e-72	43197.5	5714.65	122794
KRT18	KRT18	1.60304	9.21321e-26	75008.6	22694.9	120241
RRAS	RRAS	-1.09918	1.13241e-12	105618	247649	116094
POP7	POP7	1.03696	1.14469e-11	109549	53521.8	113598
CCL2	CCL2	-1.16772	4.14563e-14	95772.1	222478	111835
HBB	HBB	-5.7921	3.70102e-213	19015.7	1.23896e+06	110141
YWHAZ	YWHAZ	1.19059	5.9977e-15	91525.3	38945.4	108969
HBA2	HBA2	-4.88849	4.26255e-166	22031.4	776774	107700
BIK	BIK	1.83182	6.53218e-33	57080.8	14144.9	104562
ALDOA	ALDOA	1.10818	3.86514e-13	92352.3	47234.6	102343
DCN	DCN	-1.97546	2.13734e-36	50860.1	201931	100472
BGN	BGN	2.02002	2.29354e-39	49181.3	12328.5	99347.4
CLEC3B	CLEC3B	-4.48443	1.30957e-145	22064.1	556749	98945.1
IGFBP5	IGFBP5	1.09093	8.95784e-13	89871.5	40609.5	98043.1
G0S2	G0S2	-5.22978	1.05256e-183	18422.5	874567	96345.5
CAMP	CAMP	6.0422	1.62045e-243	15841.6	198.699	95717.9
S100A7	S100A7	1.65107	3.3732e-27	57922.3	18198.1	95633.7
SLC9A3R1	SLC9A3R1	2.20845	2.69713e-46	42659	8409.37	94210.4
C1orf64	C1orf64	1.0823	1.35781e-12	86498.8	33993.5	93617.8
RPL26L1	RPL26L1	1.29976	1.55537e-17	71946.4	28690.7	93512.8
CEACAM6	CEACAM6	4.20588	2.51926e-140	22228.3	996.345	93489.6
HSPB1	HSPB1	1.46636	7.20474e-22	63645.5	23702.5	93327.1
CCL14	CCL14	-4.28883	7.37653e-136	21634.7	461662	92787.3
CST4	CST4	7.61591	0	12174.2	56.8938	92717.8
C17orf90	C17orf90	1.1284	1.42766e-13	80386.9	35890.5	90708.3
COL11A1	COL11A1	7.17421	0	12224.8	79.3097	87703.1
SDF2L1	SDF2L1	1.28501	3.57844e-17	68184.2	26208.1	87617.4
COL10A1	COL10A1	7.24239	0	11781	68.7168	85322.7
IGFBP6	IGFBP6	-3.74839	1.16587e-109	22597.1	327653	84703
RBP4	RBP4	-5.88504	4.58825e-218	14368.5	1.12902e+06	84559.1
RPL39L	RPL39L	1.35633	5.91904e-19	60952.6	22404.5	82672.1
RPL3	RPL3	-1.13158	2.42348e-13	71874.3	143921	81331.3
CCND1	CCND1	1.86268	6.20577e-34	43530.7	11129.5	81083.8
GATA3	GATA3	1.85351	1.25437e-33	43169.4	10396.6	80015
LOC728264	LOC728264	-4.48271	1.59621e-145	17753.3	376788	79583.1
SPP1	SPP1	2.37378	9.91195e-53	33126.6	5689.57	78635.1
RBP7	RBP7	-2.67657	2.77263e-62	29259.7	211793	78315.8
MORN2	MORN2	1.0552	4.91456e-12	71453.5	33485.9	75397.6
AHNAK	AHNAK	-1.38031	4.76085e-19	54148.1	140779	74741.3
TSPAN13	TSPAN13	1.7945	1.07712e-31	41640.8	11102.1	74724.5
DPCD	DPCD	1.0147	3.16776e-11	72852.7	33224.3	73923.5
S100A8	S100A8	1.3662	3.30752e-19	52156.7	23390.4	71256.5
CCL21	CCL21	-3.68451	1.18944e-106	18996.5	246320	69992.8
GAGE2B	GAGE2B	15.0995	0	4591.66	0	69331.6
TCTEX1D2	TCTEX1D2	1.55168	2.89677e-24	42884.4	13953.6	66543.1
CLTC	CLTC	1.56378	1.29959e-24	41756.7	13461.1	65298.2
FAM158A	FAM158A	1.52653	1.50546e-23	42660.9	15736.7	65123
LASS2	LASS2	1.46611	7.32507e-22	43816.9	14771.9	64240.4
APOD	APOD	-2.78262	1.30728e-66	22913.8	140103	63760.5
C1orf97	C1orf97	1.32392	3.91601e-18	47421.7	19285.5	62782.4
SPANXC	SPANXC	5.66038	1.65172e-221	11088.9	225.009	62767.3
MT1G	MT1G	1.34859	9.34836e-19	46132.7	15288.2	62213.9
S100A14	S100A14	2.28078	4.49994e-49	26308.6	4699.88	60004.1
TXNIP	TXNIP	-2.40462	1.20633e-51	24718.7	139122	59439.1
NCRNA00152	NCRNA00152	1.11703	2.50602e-13	52974.4	24073.3	59174.2
TPD52	TPD52	2.3666	1.92344e-52	23852.7	4106.21	56449.8
CHGA	CHGA	6.87163	2.02241e-292	8194.08	134.619	56306.7
CA12	CA12	1.75258	2.38789e-30	31735.5	8186.13	55619
CCDC58	CCDC58	1.0044	5.04399e-11	54971.1	27423.9	55213
TOP2A	TOP2A	4.16643	3.37423e-138	13131	637.115	54709.6
ARL6IP1	ARL6IP1	1.2495	2.55889e-16	43158	17943	53926
TIMM16	TIMM16	1.28266	4.08027e-17	41606.5	18158.8	53366.9
LOC642587	LOC642587	-2.65221	2.65402e-61	19916	110188	52821.5
APOC2	APOC2	1.78744	1.82547e-31	29502.3	7288.24	52733.7
SERPINA3	SERPINA3	1.07666	1.78157e-12	48824	19748.3	52567.1
BMPR1B	BMPR1B	4.45577	8.63986e-154	11605.7	434.726	51712.2
CENPW	CENPW	1.34744	1.00051e-18	37106.6	13724.1	49998.7
HIST3H2A	HIST3H2A	2.35036	8.48475e-52	21115	3783.34	49627.8
ALG1L	ALG1L	3.48879	3.02822e-103	14186.3	1358.51	49492.9
MAL2	MAL2	1.77184	5.80085e-31	27830.1	7270.04	49310.5
PHLDA2	PHLDA2	1.51206	3.85942e-23	32419.3	10531.1	49020
ESR1	ESR1	2.07793	1.90648e-41	23495.1	4924.8	48821
COL12A1	COL12A1	1.97693	7.66871e-38	24460.6	6241.33	48357
CT45A1	CT45A1	9.2346	0	5224.12	9.76106	48242.6
COPZ2	COPZ2	-1.0212	3.96457e-11	47132	111728	48131
RAD21	RAD21	1.36078	4.57041e-19	35059.9	13080.5	47708.7
FAM173A	FAM173A	1.47381	4.50505e-22	32063.3	11606.8	47255.2
LAPTM4B	LAPTM4B	1.50773	5.11939e-23	31052.6	10438.6	46818.8
FKBP4	FKBP4	1.5764	5.60425e-25	29575.5	9104.74	46622.9
DHCR24	DHCR24	1.06066	3.80252e-12	43872.4	18755.4	46533.5
COX7A1	COX7A1	-2.86436	5.15442e-70	16216.2	181423	46449.2
COL6A3	COL6A3	1.05504	4.95368e-12	43055.5	21223.6	45425.1
ERBB2	ERBB2	1.55494	2.3404e-24	29209.5	8822.21	45419
EEF1A2	EEF1A2	3.2268	1.79246e-90	14009	3535.39	45204.3
STARD10	STARD10	2.13881	1.10875e-43	21088.8	4334.52	45104.9
KPNA2	KPNA2	2.43029	5.28747e-55	18556.9	3154.93	45098.6
TFF3	TFF3	1.77486	4.65192e-31	25359.1	6335.93	45008.8
RPS27A	RPS27A	-1.10036	1.0723e-12	40842.2	81789.2	44940.9
MAGED2	MAGED2	1.04368	8.41453e-12	42977.2	18658.5	44854.5
TRH	TRH	6.76899	7.51589e-286	6472.67	53.2743	43813.4
RPL5	RPL5	-1.22018	2.93014e-15	35875.1	78162.5	43774
CST6	CST6	2.72348	2.33642e-67	15753.5	2267.13	42904.4
C7orf47	C7orf47	1.03541	1.23121e-11	41399.3	19109.1	42865.1
COL5A2	COL5A2	1.91757	8.70633e-36	22203.2	6038.35	42576.2
CSRP2	CSRP2	-1.31002	2.45788e-17	32481.2	83197.5	42551.2
COMTD1	COMTD1	1.53833	6.9957e-24	27316	9542.67	42021
AEBP1	AEBP1	1.25165	2.27468e-16	33400.1	14017.3	41805.4
MYL9	MYL9	-1.96181	6.04173e-36	21275.7	83836.2	41738.9
HIST1H2BG	HIST1H2BG	2.55026	5.97617e-60	16194.5	2383.38	41300.1
C6orf211	C6orf211	2.1094	1.3491e-42	19141.9	4008.17	40377.8
HIST1H2BJ	HIST1H2BJ	2.56563	1.34635e-60	15634	2700.48	40111
RLN2	RLN2	2.21813	1.16825e-46	18082.7	3312.9	40109.7
TRPS1	TRPS1	1.6495	3.78443e-27	24241.7	6738.2	39986.7
CCT3	CCT3	1.05604	4.72762e-12	36533.4	16531.3	38580.9
GRINA	GRINA	1.08458	1.21806e-12	35489.9	16314.4	38491.7
FOXA1	FOXA1	1.81914	1.71393e-32	21147.4	5185.1	38469.9
GNG13	GNG13	6.63496	8.78069e-278	5743.64	49.3982	38108.8
GPRC5A	GPRC5A	2.64085	8.75588e-64	14396.3	2082.49	38018.3
SULF1	SULF1	2.37967	5.82361e-53	15968.9	2954.52	38000.5
SEPP1	SEPP1	-1.73478	8.39068e-29	21869.2	72081.9	37938.3
A2M	A2M	-1.56834	5.3215e-24	23990.5	69082.9	37625.2
NME1	NME1	2.03389	7.40278e-40	18317.6	4221.81	37255.8
ACTA2	ACTA2	-2.10251	1.05638e-40	17639	71952.7	37086.4
C4orf7	C4orf7	-3.26485	2.21401e-87	11152.2	88361.1	36410.4
COMP	COMP	4.55297	4.1915e-159	7797.54	346.735	35502
STAT1	STAT1	1.57487	6.21383e-25	22472.4	7264.29	35391.2
FADS2	FADS2	2.22	9.99482e-47	15794	2864.75	35062.6
HIST1H3D	HIST1H3D	3.37128	2.00868e-97	10249.3	863	34553.3
LTF	LTF	-1.53059	5.74786e-23	22545.1	56082.7	34507.2
HRASLS2	HRASLS2	1.8365	4.62678e-33	18476.8	4303.65	33932.6
IGJ	IGJ	-3.27858	5.39032e-88	10338.7	98010	33896.2
PYDC1	PYDC1	3.67901	9.1539e-113	9064.04	594.947	33346.7
NAT1	NAT1	3.57099	2.52255e-107	9280.02	699.841	33138.9
FOS	FOS	-3.48966	1.39641e-97	9451.17	112008	32981.3
HIST1H3E	HIST1H3E	1.65774	2.13489e-27	19801.9	6105.1	32826.5
HBA1	HBA1	-5.17337	8.73516e-181	6301.93	280507	32602.2
SYT13	SYT13	5.67565	2.95314e-222	5697.5	98.3894	32337
ADAR	ADAR	1.15178	4.41407e-14	27637.1	11714.8	31832
FAM25A	FAM25A	6.51046	1.14358e-270	4887.47	51.3186	31819.6
TBC1D9	TBC1D9	1.23201	6.64994e-16	25372.8	9632.67	31259.7
TSPAN1	TSPAN1	2.33757	2.74468e-51	13354.6	2385.55	31217.3
TUBA1C	TUBA1C	1.46886	6.17617e-22	21234.6	7211.22	31190.8
CFB	CFB	2.17218	6.36088e-45	14309.3	2902.48	31082.4
LRRC15	LRRC15	4.0302	5.65312e-131	7689.48	457.195	30990.2
TCAP	TCAP	-3.81018	1.37246e-112	8112.54	437914	30910.3
MX1	MX1	1.97524	8.84814e-38	15487.1	3698.28	30590.8
VCAN	VCAN	1.84923	1.75153e-33	16539.4	4606.79	30585.1
CCL18	CCL18	-1.5161	1.42195e-22	20072.1	59559.5	30431.4
TPM3	TPM3	1.44409	2.92408e-21	20560.9	8832.48	29691.7
CYP2B7P1	CYP2B7P1	3.64671	4.09521e-111	8095.01	517.08	29520.1
MUC1	MUC1	1.85531	1.10652e-33	15879.9	3829.56	29462.1
RAG1AP1	RAG1AP1	1.97202	1.14953e-37	14852.3	3508.39	29289.1
CEACAM5	CEACAM5	5.09623	2.80019e-189	5733.41	147.549	29218.8
SERPINF1	SERPINF1	-1.46425	3.41281e-21	19877.5	59534.3	29105.7
TAGLN	TAGLN	-2.02974	3.26468e-38	14331	56647.7	29088.1
COL5A1	COL5A1	1.92361	5.44554e-36	15118.2	4028.02	29081.5
GSN	GSN	-3.02364	8.69343e-77	9594.59	83634.8	29010.5
CXCL9	CXCL9	3.01707	1.48253e-80	9585.98	1092.48	28921.6
SERPING1	SERPING1	-1.49893	4.12204e-22	19160.8	55457	28720.7
EPCAM	EPCAM	1.13731	9.18367e-14	25231.3	10306	28695.7
NPW	NPW	4.89125	8.59623e-178	5773.39	204.053	28239.1
H2AFZ	H2AFZ	1.54236	5.38485e-24	18277.3	5951.45	28190.2
GZMA	GZMA	1.0397	1.0108e-11	27022.8	13044.7	28095.6
IFI30	IFI30	1.24538	3.21721e-16	22456.7	8814.58	27967.1
LDHB	LDHB	-1.75211	2.51411e-29	15958	54310	27960.2
TNNI3	TNNI3	4.54067	1.55418e-158	6131.52	571.903	27841.3
CCL11	CCL11	4.74397	1.36312e-169	5860.47	208.009	27801.9
RAB11FIP1	RAB11FIP1	1.90266	2.83317e-35	14415.7	3652.32	27428.1
HN1	HN1	2.1759	4.62998e-45	12512.7	2634.43	27226.4
EGR1	EGR1	-3.72004	2.55613e-108	7292.53	97823.2	27128.5
MYBL2	MYBL2	4.17641	1.10163e-138	6438.98	329.08	26891.8
HIST1H2AE	HIST1H2AE	1.53864	6.89839e-24	17424.2	5170.45	26809.5
PLAC9	PLAC9	-4.30496	1.19517e-136	6197.39	141001	26679.5
TK1	TK1	2.91978	4.2926e-76	9026.59	1045.85	26355.7
GFRA1	GFRA1	1.61044	5.61472e-26	16295.3	4894.31	26242.8
IDH2	IDH2	1.24425	3.41733e-16	21039.2	9136.92	26178.1
EIF3L	EIF3L	-1.38164	4.41638e-19	18801.6	46278.5	25977.1
EZR	EZR	1.10799	3.91324e-13	23208.8	9707.14	25715.1
SPC24	SPC24	3.9406	2.96317e-126	6419.92	381.77	25298.4
NPY1R	NPY1R	1.60147	1.03083e-25	15699.7	5143.01	25142.6
LRRC59	LRRC59	1.44919	2.13265e-21	17221.2	6015.52	24956.8
LOC389493	LOC389493	1.8623	6.4687e-34	13290	3292.33	24750.1
CTHRC1	CTHRC1	2.39775	1.10665e-53	10274	1977.62	24634.4
NPNT	NPNT	2.11325	9.86498e-43	11603.1	2341.91	24520.1
ZFP36	ZFP36	-3.05631	3.4e-78	7970.78	67563.9	24361.2
MMP13	MMP13	6.4708	5.84091e-268	3748.24	36.6283	24254.1
CACNG4	CACNG4	2.73305	9.24475e-68	8842.2	1118.67	24166.2
C3	C3	-1.70163	8.13978e-28	14181	46224.4	24130.7
VSTM2A	VSTM2A	5.25606	2.89756e-198	4584.91	112.319	24098.6
CD177	CD177	7.43129	0	3207.49	16.708	23835.8
TPX2	TPX2	3.83708	7.25687e-121	6205.9	403.416	23812.6
DHRS2	DHRS2	1.52634	1.54168e-23	15599.4	3890.79	23810
RAB31	RAB31	1.73295	1.00732e-29	13685.8	3882.76	23716.8
SDC1	SDC1	1.58042	4.30416e-25	14931.8	4554.27	23598.6
CBX3	CBX3	1.04092	9.56044e-12	22473.4	10255	23393.1
GJA1	GJA1	1.26432	1.13962e-16	18488.4	6948.29	23375.2
NKAIN1	NKAIN1	4.61554	1.99583e-162	5064.29	192.646	23374.4
SQLE	SQLE	2.49789	9.20139e-58	9350.68	1488.73	23357
FABP5	FABP5	-1.5642	6.92834e-24	14878.8	52120.4	23273.5
HIST2H2BE	HIST2H2BE	2.14678	5.69081e-44	10797.9	2262.64	23180.7
SCGB3A1	SCGB3A1	-4.21407	3.60425e-132	5471.03	93763.5	23055.3
SLC7A2	SLC7A2	1.62868	1.611e-26	13992.5	4070.11	22789.2
HN1L	HN1L	1.33915	1.6291e-18	16963.6	6302.29	22716.8
CYR61	CYR61	-2.42545	1.97334e-52	9331.6	48635.6	22633.3
IGFL2	IGFL2	3.57126	2.63262e-107	6308.2	436.558	22528.2
PSMD3	PSMD3	1.40032	4.3072e-20	15876	5682.71	22231.4
THBS2	THBS2	1.24201	3.86808e-16	17801.1	7267.64	22109.1
PCSK1	PCSK1	6.85598	1.7479e-290	3219.03	23.0619	22069.6
ABHD2	ABHD2	1.52533	1.6403e-23	14326.8	4474.12	21853.1
ASPN	ASPN	2.05468	1.33173e-40	10633.4	2766.47	21848.2
LGALS3	LGALS3	-1.30848	2.67675e-17	16471.5	40589.2	21552.6
C20orf85	C20orf85	5.69701	2.93724e-223	3773.11	69.3186	21495.4
FSTL1	FSTL1	-1.28224	1.11632e-16	16733.4	43090.9	21456.4
HMGB2	HMGB2	1.29355	2.22263e-17	16540.3	6585.99	21395.8
UBE2C	UBE2C	4.39754	1.47479e-150	4851.24	214.177	21333.5
DUSP1	DUSP1	-2.5031	2.05201e-55	8485.9	49190.7	21241.1
MUC2	MUC2	9.50457	0	2228.78	2.33628	21183.6
PCNA	PCNA	1.60611	7.55838e-26	13071.2	4067.95	20993.8
RNASE1	RNASE1	-1.63268	8.22986e-26	12834.4	41298	20954.5
TACSTD2	TACSTD2	-1.0254	3.28585e-11	20379.5	36542.3	20897.2
TMEM49	TMEM49	1.03134	1.48794e-11	20132	9165.74	20762.8
CHGB	CHGB	5.54898	3.44711e-215	3706.38	140.655	20566.6
SYNGR2	SYNGR2	1.11931	2.24658e-13	18311.2	7903.14	20496
ALDH2	ALDH2	-2.49177	5.64458e-55	8191.05	53383.9	20410.2
PLA2G10	PLA2G10	3.35669	1.08568e-96	6035.96	526.257	20260.9
C9orf169	C9orf169	3.36632	3.58474e-97	6005.04	562.195	20214.9
ESRP1	ESRP1	1.66159	1.64239e-27	11934.5	3316.26	19830.2
FBXO22OS	FBXO22OS	1.12657	1.56775e-13	17598.2	7792.85	19825.6
SPARCL1	SPARCL1	-2.05431	4.80723e-39	9580.68	40481.6	19681.7
SIAH2	SIAH2	1.75392	2.19068e-30	11156	3026.6	19566.8
CENPF	CENPF	3.63199	2.34392e-110	5380.8	390.292	19543
CYP2A6	CYP2A6	3.58507	5.23719e-108	5436.46	414.558	19490.1
SERPINA6	SERPINA6	2.76345	4.36172e-69	7039.71	835.053	19453.9
PTPN1	PTPN1	1.53638	8.01981e-24	12656.1	3864.49	19444.6
PARP1	PARP1	1.1233	1.84558e-13	17227.2	7554.45	19351.3
SPDEF	SPDEF	1.16395	2.39595e-14	16586.3	6451.63	19305.6
H2AFY	H2AFY	1.15524	3.72105e-14	16675.2	7114.35	19263.9
PBX1	PBX1	1.25343	2.0743e-16	15333.9	6022.46	19219.9
C4orf48	C4orf48	2.07014	3.69374e-41	9280.35	2270.46	19211.6
CXCL10	CXCL10	3.08176	1.53965e-83	6222.22	677.221	19175.4
SEPHS2	SEPHS2	1.31721	5.78132e-18	14554.6	5580.3	19171.5
SCUBE2	SCUBE2	1.02047	2.44819e-11	18691.8	8048.29	19074.4
PTRF	PTRF	-2.22757	4.09847e-45	8553.97	42219.9	19054.6
GLTSCR2	GLTSCR2	-1.59515	9.54411e-25	11918	33762.8	19010.9
ADIPOR1	ADIPOR1	1.00894	4.12491e-11	18794.7	8955.2	18962.8
PPP1CA	PPP1CA	1.03454	1.2842e-11	18238.5	8609.1	18868.4
SLC30A8	SLC30A8	6.10629	7.02536e-247	3052.14	39.2035	18637.2
ATP6AP1	ATP6AP1	1.28431	3.74085e-17	14464.8	5589.54	18577.4
GAGE12J	GAGE12J	13.3582	0	1385.81	0	18511.8
OAS3	OAS3	2.30365	5.96436e-50	8011.5	1542.61	18455.7
CYB561	CYB561	1.48807	1.83232e-22	12359.1	4018.5	18391.1
AZIN1	AZIN1	1.00451	5.03116e-11	18297.7	8784.71	18380.2
PGAM2	PGAM2	-1.76736	8.6953e-30	10346.9	138469	18286.7
MXRA5	MXRA5	1.26387	1.16948e-16	14426.2	5781.08	18232.8
C1S	C1S	-1.21007	4.94151e-15	15006.3	35531.1	18158.7
RET	RET	3.78754	2.73594e-118	4782.64	328.947	18114.4
WWP1	WWP1	1.26026	1.42489e-16	14318.1	5752.97	18044.6
PRKDC	PRKDC	1.22947	7.65365e-16	14621.8	5976.35	17977
C17orf28	C17orf28	1.8448	2.48216e-33	9741.32	2474.47	17970.8
STIP1	STIP1	1.04425	8.20832e-12	17023.3	7934.79	17776.7
SLITRK6	SLITRK6	2.89442	6.23311e-75	6033.71	720.239	17464.1
CSRP1	CSRP1	-1.84869	2.64957e-32	9437.07	31744.3	17446.2
LRP1	LRP1	-1.59123	1.23029e-24	10921.5	35150.8	17378.6
KCNE4	KCNE4	2.688	8.64259e-66	6425.11	861	17270.7
JUN	JUN	-2.27326	9.14082e-47	7579.88	35696.1	17231
DNAJC12	DNAJC12	2.13968	1.05935e-43	8050.15	1606.35	17224.8
RNF213	RNF213	1.31421	6.86199e-18	13065.6	5008.46	17170.9
C6orf126	C6orf126	3.93198	9.55528e-126	4343.17	248.035	17077.3
EMP1	EMP1	-2.43965	5.70876e-53	6964.64	37843.3	16991.3
TSTA3	TSTA3	1.39137	7.41869e-20	12207.6	4369.18	16985.3
KRTAP9-4	KRTAP9-4	11.386	0	1490.43	0.557522	16969.9
ECM1	ECM1	2.17423	5.38114e-45	7800.74	1778.03	16960.6
RRM2	RRM2	3.72092	7.37252e-115	4547.02	318.496	16919.1
PREX1	PREX1	1.39833	4.87639e-20	12077.7	3968.88	16888.6
CYBRD1	CYBRD1	-1.46651	2.9809e-21	11507.1	31164.7	16875.2
HIST4H4	HIST4H4	1.58036	4.34313e-25	10655.1	3252.24	16838.9
VAV3	VAV3	1.5793	4.66481e-25	10662	3161.1	16838.4
GPX3	GPX3	-4.42126	1.94662e-142	3798.64	95177.9	16794.8
PDLIM1	PDLIM1	-1.39799	1.71992e-19	11955.4	29755.9	16713.6
MAZ	MAZ	1.14216	7.20804e-14	14620.5	6369.5	16698.9
SRP9	SRP9	1.0895	9.63413e-13	15243.7	6874.17	16608
MKI67	MKI67	3.43715	1.28529e-100	4815.85	403.168	16552.8
STMN1	STMN1	1.51564	3.08899e-23	10861.6	3599.15	16462.3
CCT5	CCT5	1.07822	1.65717e-12	15204.1	6982.29	16393.3
PYCR1	PYCR1	2.177	4.30132e-45	7523.44	1476.35	16378.5
CD59	CD59	-1.15751	6.88872e-14	14045.8	29645.4	16258.1
KIAA1467	KIAA1467	2.0647	5.9351e-41	7872.85	1539.58	16255.1
FGG	FGG	4.32349	1.80262e-146	3755.37	131.85	16236.3
SPTBN1	SPTBN1	-1.93668	4.04459e-35	8339.88	33748.9	16151.7
PIGT	PIGT	1.12032	2.13966e-13	14365.4	6367.56	16093.8
CCL7	CCL7	4.55946	2.05383e-159	3522.75	143.195	16061.8
UBE2L6	UBE2L6	1.13453	1.05641e-13	14150.4	6116.79	16054.1
ANXA1	ANXA1	-3.10262	3.29824e-80	5121.1	44818.3	15888.8
CIB1	CIB1	1.00508	4.9055e-11	15794.6	7428.92	15874.9
C1orf192	C1orf192	1.16345	2.45544e-14	13515.2	6688.2	15724.3
ERGIC1	ERGIC1	1.10479	4.58602e-13	14117.5	6233.78	15596.8
ORM2	ORM2	2.77646	1.12195e-69	5569.83	963.46	15464.4
CTTN	CTTN	1.02586	1.91411e-11	15060.6	7292.35	15450.1
HIST1H2BH	HIST1H2BH	3.30548	3.44888e-94	4652.37	434.407	15378.3
PRC1	PRC1	3.07624	2.81784e-83	4983.91	566.973	15331.7
IGF1R	IGF1R	1.2257	9.39285e-16	12506	4735.87	15328.6
MRPS30	MRPS30	1.76652	8.72904e-31	8675.69	2337.73	15325.8
PAGE5	PAGE5	7.14739	1.32873e-307	2141.55	17.0796	15306.5
MMP9	MMP9	2.1365	1.3959e-43	7111.54	1458.27	15193.8
RBBP7	RBBP7	1.08193	1.38822e-12	13959.3	6289.47	15102.9
HIST1H2BD	HIST1H2BD	2.44527	1.37513e-55	6173.59	998.584	15096.1
SREBF1	SREBF1	1.21372	1.77881e-15	12385.4	4968.23	15032.4
CLIC3	CLIC3	1.37377	2.13199e-19	10865.6	3877.59	14926.9
EMP2	EMP2	1.00684	4.53511e-11	14780.5	7140.07	14881.6
DEGS2	DEGS2	2.04598	2.8037e-40	7252.22	1516.31	14837.9
CA2	CA2	1.06581	2.9932e-12	13786.3	5515.95	14693.6
CELSR1	CELSR1	1.6686	1.00915e-27	8794.17	2470.99	14673.9
UGDH	UGDH	1.20756	2.46586e-15	12139.3	4833.04	14658.9
TIMM17A	TIMM17A	1.20439	2.91312e-15	12158.5	5099.66	14643.5
KCNJ3	KCNJ3	5.98077	2.76143e-239	2443.3	32.5929	14612.8
MLPH	MLPH	1.19504	4.78469e-15	12183.1	4687.02	14559.3
OAS2	OAS2	2.09962	3.15849e-42	6925.36	1525.73	14540.6
SULF2	SULF2	1.16259	2.56758e-14	12394.3	5298.1	14409.6
PARD6B	PARD6B	2.95962	7.00145e-78	4856.82	565.522	14374.3
SYCE2	SYCE2	2.58163	3.03535e-61	5562.17	858.814	14359.4
HIST1H4J	HIST1H4J	2.00616	7.35115e-39	7152.61	1683.26	14349.3
MTDH	MTDH	1.1239	1.79408e-13	12754.1	5659.4	14334.4
DNAJC1	DNAJC1	1.54048	6.14789e-24	9298.38	3010.61	14323.9
PRLR	PRLR	1.3562	6.02957e-19	10538.5	3475.17	14292.4
PAFAH1B3	PAFAH1B3	2.00404	8.7886e-39	7065.28	1597.88	14159.1
NUSAP1	NUSAP1	3.39489	1.56684e-98	4159.84	366.372	14122.2
ZFP36L2	ZFP36L2	-1.89953	6.43861e-34	7429.05	26753.5	14111.7
ATAD2	ATAD2	2.56268	1.89958e-60	5503.86	866.186	14104.6
AP1M2	AP1M2	1.27778	5.41089e-17	10929.2	3924.44	13965.1
CSE1L	CSE1L	1.11806	2.39472e-13	12483.2	5579.89	13957
PNMT	PNMT	3.6719	2.42107e-112	3788.45	227.416	13910.8
MMP1	MMP1	6.21466	5.88939e-253	2237.72	27.2124	13906.7
TRPA1	TRPA1	8.15815	0	1696.69	5.53982	13841.8
MRPL13	MRPL13	1.51759	2.72878e-23	9096.86	3013.19	13805.3
FOXM1	FOXM1	3.63669	1.45078e-110	3794.22	280.832	13798.4
C20orf24	C20orf24	1.1297	1.34542e-13	12186.4	5481.68	13767
PAICS	PAICS	1.09545	7.22808e-13	12535	5416.16	13731.5
SCCPDH	SCCPDH	1.23668	5.18793e-16	11032.5	4532.69	13643.7
PRSS23	PRSS23	1.10998	3.5592e-13	12235.5	5067.06	13581.2
CNTNAP2	CNTNAP2	4.93823	4.48163e-180	2744.75	73.4159	13554.2
CYC1	CYC1	1.00641	4.62306e-11	13427	6922.7	13513.1
PLEKHF2	PLEKHF2	1.4824	2.63779e-22	9113.59	3002.17	13510
PVRL2	PVRL2	1.04639	7.44685e-12	12908.9	5684.83	13507.8
C1R	C1R	-1.40626	1.06616e-19	9603.49	25243.9	13505
IFIT1	IFIT1	2.03072	9.84873e-40	6611.14	1587.69	13425.4
PCP2	PCP2	1.56882	9.46561e-25	8556.38	2440.19	13423.4
TOB1	TOB1	1.11876	2.31391e-13	11990	5379.46	13414
CANT1	CANT1	1.46343	8.78398e-22	9131.06	3012.27	13362.7
C18orf56	C18orf56	2.58343	2.55454e-61	5155.41	802.354	13318.7
GGCT	GGCT	1.19449	4.92328e-15	11122.8	4621.81	13286
AKR7A3	AKR7A3	2.46104	3.17798e-56	5351.7	809.602	13170.8
ACSL1	ACSL1	-2.55406	2.10404e-57	5113.04	34585.3	13059
GJB2	GJB2	4.02023	2.31408e-130	3244.02	191.204	13041.7
PDXDC1	PDXDC1	1.04976	6.36172e-12	12333.8	5697.9	12947.5
EIF2AK1	EIF2AK1	1.00342	5.28277e-11	12883.2	6065.37	12927.2
LMNB1	LMNB1	2.65046	3.64374e-64	4877.28	713.779	12927
TMEM106C	TMEM106C	1.08524	1.18491e-12	11883.4	5368.32	12896.3
HIST1H2AM	HIST1H2AM	3.87452	9.96471e-123	3319.19	211.637	12860.3
MCCC2	MCCC2	1.05504	4.97455e-12	12133.8	5401.01	12801.6
PLA2G16	PLA2G16	-1.14782	1.10539e-13	11151.1	26200.4	12799.4
MCM4	MCM4	2.01448	3.76255e-39	6344.24	1481.5	12780.3
PLK1	PLK1	3.60804	4.10071e-109	3524.15	269.735	12715.3
GALNT6	GALNT6	1.4253	9.46656e-21	8890.53	2893.53	12671.7
NCRNA00052	NCRNA00052	6.96064	4.36845e-296	1810.84	12.0796	12604.6
CBLN2	CBLN2	6.93602	3.10625e-295	1816.12	14.4602	12596.6
KIAA0101	KIAA0101	3.66734	4.28307e-112	3430.02	240.212	12579.1
PEG10	PEG10	1.23549	5.54441e-16	10162.8	3909.67	12556
DST	DST	-2.92378	1.63337e-72	4286.79	30520.4	12533.6
CAT	CAT	-2.02924	3.40622e-38	6118.33	26647.3	12415.6
SMS	SMS	1.01192	3.61084e-11	12224.4	5740.63	12370.2
SPAG5	SPAG5	3.39377	1.82604e-98	3631.67	319.106	12325
JUNB	JUNB	-1.78674	2.22604e-30	6880.2	24254.4	12293.1
SLC7A5	SLC7A5	2.28804	2.49797e-49	5369.03	1004.7	12284.5
MTHFD2	MTHFD2	1.41923	1.37303e-20	8647.02	2987.18	12272.1
FXYD3	FXYD3	1.00821	4.27267e-11	12156.9	5424.91	12256.6
TPM2	TPM2	-2.15538	1.51315e-42	5685.77	36316	12255
CCNB1	CCNB1	2.76273	4.85962e-69	4411.55	596.69	12187.9
FAM83H	FAM83H	1.82877	8.48771e-33	6651.76	1695.18	12164.6
MUC5B	MUC5B	2.80598	6.02437e-71	4310.17	532.982	12094.3
LASS6	LASS6	1.52245	1.99467e-23	7926.54	2555.53	12067.8
CCDC80	CCDC80	-1.88644	1.69553e-33	6395.39	25205.2	12064.5
MYADM	MYADM	-1.03338	2.31056e-11	11647.9	23447.4	12036.6
SORD	SORD	1.97731	7.75265e-38	6084.35	1327.08	12030.7
C10orf10	C10orf10	-3.17765	1.71265e-83	3765.8	36932.2	11966.4
HIST1H1D	HIST1H1D	3.07295	4.34208e-83	3869.84	408.469	11891.8
TYMS	TYMS	2.13261	1.96382e-43	5568.35	1155.04	11875.1
AQP1	AQP1	-2.89022	4.26138e-71	4107.97	30302.8	11872.9
SUSD3	SUSD3	1.71672	3.31458e-29	6905.76	1808.37	11855.2
GNG3	GNG3	3.07417	3.59197e-83	3838.83	444.54	11801.2
SLC25A39	SLC25A39	1.03638	1.18172e-11	11369.9	5286.63	11783.5
RIMS4	RIMS4	4.04205	1.75242e-131	2908.16	166.735	11754.9
C8orf85	C8orf85	2.00319	9.52374e-39	5857.75	1287.58	11734.2
C2orf40	C2orf40	-5.85885	1.14406e-216	1992.54	118752	11674
TNS1	TNS1	-3.13178	1.7704e-81	3724.19	35831	11663.4
ASF1B	ASF1B	3.1935	8.7536e-89	3640.87	362.027	11627.1
UGP2	UGP2	-1.41466	6.52896e-20	8217.37	23245.1	11624.8
SLC39A11	SLC39A11	1.62022	2.91652e-26	7135.5	2110.35	11561.1
TMEM97	TMEM97	2.05523	1.31302e-40	5619.19	1278.46	11548.8
LOC440356	LOC440356	4.36085	1.69599e-148	2618.42	124.301	11418.5
ZFP36L1	ZFP36L1	-1.06124	6.58777e-12	10754.4	21416.7	11413.1
PRAME	PRAME	4.95546	5.96019e-181	2301.39	59.3982	11404.4
EFEMP1	EFEMP1	-2.12476	1.79632e-41	5358.54	23170.5	11385.6
MGST1	MGST1	-1.12731	2.9785e-13	10094	23371.3	11379.1
EVL	EVL	1.15857	3.15337e-14	9774.17	3976.96	11324.1
VKORC1L1	VKORC1L1	-1.10075	1.05519e-12	10287.4	23607.9	11323.9
ANXA9	ANXA9	2.46971	1.41054e-56	4575.84	732.283	11301
CDC20	CDC20	3.18056	3.66467e-88	3547.64	351.894	11283.5
APOA1BP	APOA1BP	1.15841	3.17754e-14	9685.5	4106.63	11219.7
CIB3	CIB3	4.50694	2.60651e-156	2474.31	92.7965	11151.6
LSM4	LSM4	1.21277	1.8745e-15	9167.05	3751.25	11117.5
LOC388588	LOC388588	1.31657	6.02165e-18	8423	3116.16	11089.5
NUP210	NUP210	2.13142	2.18755e-43	5202.83	1074.39	11089.4
MDK	MDK	1.12121	2.05483e-13	9862.98	4161.16	11058.5
CDK1	CDK1	3.64991	3.31195e-111	2998.36	221.407	10943.7
TMEM150C	TMEM150C	1.48789	1.86803e-22	7338.69	2461.45	10919.2
CDH11	CDH11	1.63407	1.1237e-26	6681.05	2044.69	10917.3
HSPH1	HSPH1	1.18304	8.95917e-15	9202.71	3895.98	10887.1
FMOD	FMOD	-1.58366	2.00481e-24	6872.5	21113.4	10883.7
FXYD1	FXYD1	-5.51103	2.23528e-198	1971.18	115689	10863.3
MCAM	MCAM	-2.55558	1.83912e-57	4235.78	26794	10824.9
S100A2	S100A2	-1.9376	3.79209e-35	5549.34	20932.6	10752.4
DHCR7	DHCR7	1.23379	6.0864e-16	8705.74	3497.82	10741.1
CCL13	CCL13	-2.61722	6.68291e-60	4100.2	28994.9	10731.1
SOD2	SOD2	-1.23161	1.6322e-15	8711.99	19912.8	10729.8
ST3GAL1	ST3GAL1	1.44119	3.53651e-21	7427.02	2686.73	10703.8
RMND1	RMND1	1.52863	1.33952e-23	6972.16	2253.26	10657.9
HIST3H2BB	HIST3H2BB	3.75806	1.04176e-116	2831.8	189.363	10642.1
CDC6	CDC6	3.39875	1.12689e-98	3127.05	252.407	10628.1
MRPS23	MRPS23	1.26893	8.8736e-17	8374.18	3259.8	10626.3
SMC4	SMC4	1.97187	1.19845e-37	5351.71	1287.49	10552.9
GPR141	GPR141	2.34675	1.26746e-51	4495.92	748.221	10550.8
GSTA3	GSTA3	3.9341	8.04305e-126	2674.58	136.894	10522.1
LYPLA1	LYPLA1	1.20575	2.71836e-15	8710.35	3540.27	10502.5
IER2	IER2	-1.4947	5.363e-22	6940.12	18908.2	10373.4
C1orf194	C1orf194	4.01991	2.79816e-130	2576.35	152.894	10356.7
BUB3	BUB3	1.26045	1.41805e-16	8200.61	3202.21	10336.5
RETSAT	RETSAT	-1.79866	9.5852e-31	5736.11	21521.8	10317.3
CCDC117	CCDC117	1.62233	2.52908e-26	6349.81	1939.23	10301.5
NELL2	NELL2	3.5719	2.90293e-107	2879.5	206.619	10285.3
TFRC	TFRC	1.23703	5.10899e-16	8294.63	3323.64	10260.7
DCAF13	DCAF13	1.42111	1.22694e-20	7202.25	2481.69	10235.2
PRR15	PRR15	2.16389	1.3798e-44	4725.44	907.699	10225.3
ARFGEF1	ARFGEF1	1.38358	1.19146e-19	7384.24	2630.93	10216.7
MSL1	MSL1	1.09469	7.51446e-13	9273.83	4000.14	10152
CSDA	CSDA	-1.75242	2.47672e-29	5792.49	21857	10150.9
TP53INP1	TP53INP1	1.50625	5.73038e-23	6736.43	2223.81	10146.7
FAM84B	FAM84B	1.1572	3.3864e-14	8749.59	3608.5	10125
TM4SF1	TM4SF1	-1.31938	1.47129e-17	7646.3	17380.4	10088.3
PCOTH	PCOTH	1.30623	1.08798e-17	7719.93	2978.21	10084
ENAH	ENAH	1.016	3.00526e-11	9919.8	4608.25	10078.5
C5orf46	C5orf46	1.16	2.938e-14	8680.59	3637.27	10069.5
MAD2L1	MAD2L1	2.44199	1.92081e-55	4114.19	696.097	10046.8
TAP1	TAP1	1.6705	8.88229e-28	6006.29	1790.65	10033.5
NMU	NMU	3.48358	7.60804e-103	2877.97	216.655	10025.6
PNPLA2	PNPLA2	-2.12341	2.00307e-41	4714.45	22571.2	10010.7
DPT	DPT	-3.87328	1.35294e-115	2575.19	42510.5	9974.45
FKBP10	FKBP10	1.03918	1.04026e-11	9576.92	4413.35	9952.15
SCPEP1	SCPEP1	-1.40252	1.32685e-19	7074.77	17749.1	9922.52
HOXC10	HOXC10	2.40929	4.08444e-54	4113.21	698.912	9909.93
CDC42EP5	CDC42EP5	-1.46376	3.52844e-21	6720.46	18238.1	9837.13
CTSG	CTSG	-2.94923	1.3605e-73	3299.07	27012	9729.72
MFGE8	MFGE8	-2.25864	3.13089e-46	4306.32	20179.3	9726.43
IRF9	IRF9	1.22578	9.38805e-16	7929.21	3224.8	9719.44
ALG8	ALG8	1.14415	6.54907e-14	8483.64	3756.75	9706.53
CYB5R3	CYB5R3	-1.20745	5.66369e-15	7978.53	19080.5	9633.71
CRISP3	CRISP3	2.98345	5.88756e-79	3226.5	370.442	9626.12
RACGAP1	RACGAP1	2.33679	3.12358e-51	4118.19	777.717	9623.34
SYNGR4	SYNGR4	4.90518	2.17735e-178	1960.5	75.7257	9616.58
FBLN1	FBLN1	-1.20015	8.2099e-15	7989.19	18884.2	9588.24
VWF	VWF	-2.20771	2.12613e-44	4335.5	21129.2	9571.5
EPAS1	EPAS1	-2.09693	1.66096e-40	4553.19	20365	9547.72
ATP6V0B	ATP6V0B	1.13143	1.23816e-13	8437.99	3601.4	9546.97
CKAP5	CKAP5	1.14275	7.02573e-14	8346.79	3673.28	9538.33
NUF2	NUF2	4.10851	6.55348e-135	2321.14	120.903	9536.41
UGCG	UGCG	1.20484	2.86059e-15	7892.67	2980.6	9509.44
SNRPB	SNRPB	1.07385	2.05003e-12	8850.52	3986.04	9504.12
FAM102A	FAM102A	1.27979	4.85094e-17	7391.09	2809.93	9459.06
WBSCR28	WBSCR28	5.47932	1.24449e-210	1722.82	36.6903	9439.85
CAV1	CAV1	-3.72028	2.53006e-108	2531.53	36663.4	9418.02
CD36	CD36	-4.39391	4.59369e-141	2142.18	53454.9	9412.56
KRT15	KRT15	-3.46399	2.13182e-96	2716.19	25890.1	9408.86
SLC1A1	SLC1A1	2.51922	1.28411e-58	3731.78	604.965	9401.16
MFAP4	MFAP4	-3.39489	3.07964e-93	2744.86	30645.8	9318.52
TMBIM1	TMBIM1	-1.35982	1.53911e-18	6830.06	18390.6	9287.65
EHD2	EHD2	-2.17305	3.61622e-43	4266.85	20781.2	9272.1
MT1M	MT1M	-3.46773	1.44271e-96	2672.91	31690.1	9268.93
AGPAT2	AGPAT2	-2.17406	3.33287e-43	4262.5	21777.6	9266.95
C19orf21	C19orf21	3.11771	3.64224e-85	2957.42	297.389	9220.37
DDX39	DDX39	1.48592	2.12423e-22	6175.27	2081.22	9175.93
GGH	GGH	1.68023	4.48987e-28	5457.36	1630.2	9169.63
SERPINA5	SERPINA5	1.30209	1.3813e-17	7042.09	2602.02	9169.47
OAS1	OAS1	1.80878	3.84697e-32	5066.98	1368.12	9165.07
SPINK4	SPINK4	5.98614	1.20918e-239	1531.02	20.8053	9164.9
TMEM88	TMEM88	-2.59515	5.07086e-59	3522.14	23537.5	9140.47
HIST1H2AG	HIST1H2AG	2.59936	5.80068e-62	3496.84	523.478	9089.57
FBP1	FBP1	1.00872	4.18364e-11	8990.57	3988.94	9069.02
HOXB2	HOXB2	1.47118	5.4207e-22	6156.83	2093.34	9057.79
CAPS	CAPS	2.28962	2.22011e-49	3944.28	733.425	9030.89
SERINC2	SERINC2	1.10038	5.71072e-13	8202.59	3414.88	9025.95
WDR34	WDR34	1.34007	1.56099e-18	6735.24	2519.99	9025.67
SCT	SCT	4.78304	5.11211e-172	1884.99	139.133	9015.99
HIST1H3G	HIST1H3G	4.19683	1.36311e-139	2145.25	113.947	9003.26
PSMD12	PSMD12	1.26181	1.31832e-16	7134.95	2866.18	9002.92
TGFBR2	TGFBR2	-2.41044	7.37653e-52	3729	20319.2	8988.54
C22orf41	C22orf41	2.52661	6.40515e-59	3552.42	555	8975.58
KLF6	KLF6	-1.63129	9.05117e-26	5500.25	16331.7	8972.51
SLC44A4	SLC44A4	2.38425	4.19875e-53	3752.29	639.407	8946.39
C3orf57	C3orf57	2.42713	8.01665e-55	3653.79	559.655	8868.21
ASCL1	ASCL1	6.53137	7.52699e-271	1350.46	12.8053	8820.33
NEK2	NEK2	4.73791	6.56761e-169	1859.23	61.8407	8808.88
PFKFB3	PFKFB3	-1.68282	2.9275e-27	5227.47	19150.1	8796.89
FGB	FGB	3.90469	4.04362e-124	2243.38	101.142	8759.7
IFIT3	IFIT3	1.1751	1.35477e-14	7444.04	3214.42	8747.52
ANLN	ANLN	3.59953	1.26728e-108	2424.13	181.929	8725.72
ZNF217	ZNF217	1.04316	8.67039e-12	8364.14	3794.73	8725.17
ZWINT	ZWINT	2.82739	7.00538e-72	3085.24	399.85	8723.19
TTLL12	TTLL12	1.49564	1.1407e-22	5822.83	1951.34	8708.88
PPP1R14A	PPP1R14A	-3.52382	3.81833e-99	2470.86	31437	8706.89
CREB3L4	CREB3L4	1.29505	2.06537e-17	6707.6	2425.65	8686.65
MLF1IP	MLF1IP	2.61924	8.21386e-63	3295.9	498.407	8632.76
ENO2	ENO2	1.92976	3.49885e-36	4472.23	1125.96	8630.36
LSM1	LSM1	1.23361	6.15419e-16	6990.19	2923.73	8623.16
MCM2	MCM2	1.88574	1.09374e-34	4566.81	1160.12	8611.81
GALNT7	GALNT7	1.25985	1.47131e-16	6798.75	2512.96	8565.38
PAQR4	PAQR4	2.43517	3.67759e-55	3515.48	634.08	8560.77
ZNF703	ZNF703	1.73404	9.57266e-30	4927.37	1390.19	8544.24
SLC2A10	SLC2A10	1.58185	3.98825e-25	5397.02	1658.49	8537.27
RNASE4	RNASE4	-1.64334	4.09278e-26	5170.7	16459.9	8497.24
ECT2	ECT2	2.31611	2.06431e-50	3659.49	683.265	8475.77
AURKA	AURKA	3.52994	3.8079e-105	2399.11	195.398	8468.7
PLAU	PLAU	1.39543	5.86592e-20	6043.36	2240.89	8433.06
CDCA5	CDCA5	3.12228	2.2242e-85	2698.69	284.726	8426.05
NTN4	NTN4	-1.75618	1.90523e-29	4771.71	14156.7	8380
PKIB	PKIB	1.79035	1.53719e-31	4676.31	1187.49	8372.23
TMCO1	TMCO1	1.01009	3.93469e-11	8251.36	3882.87	8334.64
SLC7A8	SLC7A8	1.18125	9.86829e-15	7045.66	2853.26	8322.7
FANCI	FANCI	2.6101	2.02086e-62	3186.45	494.389	8316.95
RARA	RARA	1.25463	1.95815e-16	6603.93	2565.26	8285.5
ENPP1	ENPP1	1.54767	3.86075e-24	5333.71	1816.9	8254.81
DEFB1	DEFB1	-3.63351	3.04337e-104	2268.33	30101.7	8242
MFAP2	MFAP2	1.76182	1.25046e-30	4673.93	1384.5	8234.64
CCNE2	CCNE2	3.6841	7.06847e-113	2226.47	161.779	8202.52
FCGR3A	FCGR3A	1.2452	3.2791e-16	6575.68	2638.84	8188.01
CRIM1	CRIM1	-2.09291	2.28787e-40	3893.79	15907.7	8149.34
REPS2	REPS2	1.94966	7.22112e-37	4179.69	1000.23	8148.98
KIF22	KIF22	1.28429	3.78113e-17	6294.61	2450	8084.09
CITED2	CITED2	-1.02248	3.75299e-11	7900.25	15657.4	8077.89
ABHD12	ABHD12	1.10888	3.77013e-13	7278.69	3221.36	8071.18
CFD	CFD	-3.86072	5.44454e-115	2084.46	32438.3	8047.51
KIAA0196	KIAA0196	1.07755	1.71989e-12	7462.55	3374.51	8041.28
HRCT1	HRCT1	-3.59059	3.03787e-102	2219.09	28338.8	7967.82
DCAF10	DCAF10	1.36974	2.73193e-19	5781.77	2146.45	7919.52
SNHG5	SNHG5	-1.17838	2.45872e-14	6716.69	13910	7914.8
PHGR1	PHGR1	1.53921	6.81683e-24	5136.4	1442.51	7906
HIST2H3C	HIST2H3C	4.06887	8.33262e-133	1935.87	109.23	7876.81
DTL	DTL	3.56192	1.01804e-106	2210.44	168.54	7873.41
DPP3	DPP3	1.67577	6.18002e-28	4670.11	1392.82	7826.03
RBP2	RBP2	4.49566	1.35708e-155	1737.44	62.6549	7810.92
TUBG1	TUBG1	1.22559	9.49499e-16	6368.3	2707.19	7804.9
KIF4A	KIF4A	4.46644	5.1052e-154	1743.2	71.0354	7785.91
CLIC6	CLIC6	1.56176	1.53023e-24	4983.59	1507.94	7783.17
FBLN2	FBLN2	-1.63255	8.35534e-26	4749.77	16339.7	7754.21
DCTPP1	DCTPP1	1.02778	1.75993e-11	7532.12	3527.07	7741.37
TTC39A	TTC39A	1.51548	3.18322e-23	5104.43	1548.37	7735.63
SLC35B1	SLC35B1	1.14957	4.9849e-14	6701.6	2899.31	7703.97
DNAJA4	DNAJA4	1.51963	2.41698e-23	5060.65	1752.2	7690.33
IQGAP3	IQGAP3	3.97717	5.95135e-128	1930.19	109.726	7676.71
MATN3	MATN3	3.00329	7.80331e-80	2547.25	293.681	7650.15
PARP9	PARP9	1.47767	3.61023e-22	5171.21	1757.08	7641.34
ATP2A3	ATP2A3	1.76406	1.06842e-30	4330.94	1235.7	7640.06
SNRPE	SNRPE	1.09095	9.03269e-13	6998.17	3068.81	7634.65
KIF20A	KIF20A	3.60467	7.45826e-109	2116.95	157.354	7630.92
DGAT2	DGAT2	-3.90435	4.41261e-117	1953.95	31994.9	7628.9
VAMP2	VAMP2	-1.2274	2.02705e-15	6206.63	13925.3	7618.01
SOCS3	SOCS3	-2.68075	1.92391e-62	2832.3	19003.8	7592.68
TMSB15A	TMSB15A	1.161	2.79785e-14	6535.72	2973.8	7587.98
HIST1H2BO	HIST1H2BO	4.56601	1.79381e-159	1661.63	69.2035	7587.03
H2AFX	H2AFX	1.55139	3.04051e-24	4832.58	1542.58	7497.24
LPL	LPL	-5.19149	1.04144e-181	1443.5	64239.6	7493.89
EPN3	EPN3	2.52196	1.03076e-58	2963.49	478.416	7473.79
P4HA1	P4HA1	1.12318	1.87034e-13	6635.1	2832.13	7452.41
PPP1R1B	PPP1R1B	-1.00073	9.68219e-11	7421.17	12250.2	7426.63
KIF11	KIF11	2.94045	5.92999e-77	2524.33	297.398	7422.67
HMGB3	HMGB3	2.52039	1.18892e-58	2942.17	476.841	7415.42
C2orf48	C2orf48	3.38103	8.77565e-98	2191.55	194.558	7409.7
INSM1	INSM1	6.53659	3.92863e-271	1132.92	12.531	7405.45
UTP18	UTP18	1.08905	9.90227e-13	6788.22	3005.6	7392.73
MYLK	MYLK	-2.65569	1.96541e-61	2772.79	16728.7	7363.67
SYAP1	SYAP1	1.10274	5.09537e-13	6621.12	2934.87	7301.4
ETNK2	ETNK2	1.54559	4.48271e-24	4717.68	1399.53	7291.6
PRR15L	PRR15L	1.12304	1.88708e-13	6482.56	2571.78	7280.18
PRKAR2B	PRKAR2B	-2.27071	1.14276e-46	3204.29	17358.3	7276.03
CXCL11	CXCL11	3.53173	3.37769e-105	2057.75	168.159	7267.42
CBX4	CBX4	1.65411	2.84108e-27	4368.41	1292.08	7225.84
GPR172A	GPR172A	1.55516	2.37023e-24	4640.93	1480.66	7217.39
LLGL2	LLGL2	1.71379	4.1751e-29	4205.48	1149.72	7207.3
RGS2	RGS2	-3.09759	5.54357e-80	2324.5	18964.4	7200.35
GINS2	GINS2	2.48591	3.20722e-57	2895.35	465.673	7197.58
PLVAP	PLVAP	-1.19989	8.33083e-15	5988.47	13915.6	7185.48
HIST1H2BE	HIST1H2BE	2.28728	2.77448e-49	3140.71	617.221	7183.67
MIA	MIA	-5.55831	7.52281e-201	1291.76	57794.5	7179.98
HIST1H2BF	HIST1H2BF	3.65134	3.91409e-111	1964.87	137.425	7174.42
PSIMCT-1	PSIMCT-1	1.12476	1.72847e-13	6372.55	2862.48	7167.61
MT1L	MT1L	-1.88871	1.44299e-33	3790.89	15287.5	7159.91
RAP2C	RAP2C	1.56431	1.29092e-24	4569.4	1518.77	7147.97
ADIPOQ	ADIPOQ	-5.44288	8.44525e-195	1310.34	73854.3	7132.03
NNMT	NNMT	-1.22317	2.52343e-15	5802.7	13345.8	7097.71
KRT14	KRT14	-6.47578	1.98134e-249	1088.9	96043	7051.49
PARP14	PARP14	1.20589	2.71153e-15	5830.05	2407.96	7030.39
ANGPTL2	ANGPTL2	-1.84564	3.3371e-32	3807.33	14750.3	7026.94
PPAP2B	PPAP2B	-2.31869	1.9794e-48	3026.78	15247.8	7018.16
PDK4	PDK4	-4.13437	3.01459e-128	1692.14	34033.5	6995.92
GDF15	GDF15	2.22353	8.06957e-47	3140.97	587.779	6984.04
METRN	METRN	2.24054	1.77107e-47	3108.67	640.283	6965.1
CXCL12	CXCL12	-1.86964	5.83412e-33	3723.32	13624.2	6961.26
FAM49B	FAM49B	1.33697	1.87221e-18	5203.18	2025.9	6956.5
C1orf53	C1orf53	1.1397	8.21045e-14	6100.8	2828.73	6953.05
NDC80	NDC80	3.48221	1.00014e-102	1996.4	161.885	6951.87
GREB1	GREB1	1.37182	2.43029e-19	5053.57	1750.54	6932.61
RNASEH2A	RNASEH2A	1.61828	3.38305e-26	4282.95	1303.64	6931
PCP4	PCP4	1.65603	2.47489e-27	4185.05	1282.65	6930.57
FEN1	FEN1	1.67933	4.84031e-28	4117.52	1218.58	6914.7
MGLL	MGLL	-2.17727	2.57952e-43	3172.83	15347.4	6908.11
ELOVL2	ELOVL2	2.16479	1.31576e-44	3188.58	640.027	6902.6
HADH	HADH	-1.16389	5.03511e-14	5922.48	14420.6	6893.09
CREB3L1	CREB3L1	1.91575	1.06485e-35	3597.57	905.938	6892.03
CEP55	CEP55	3.61414	2.63926e-109	1905.39	140.283	6886.34
HPRT1	HPRT1	1.11116	3.37856e-13	6171.7	2653.73	6857.74
CMBL	CMBL	1.11387	2.95533e-13	6138.17	2801.4	6837.14
DERL1	DERL1	1.07904	1.6033e-12	6313.89	2960.03	6812.92
ADH1B	ADH1B	-5.31524	3.81008e-188	1280.34	66197.5	6805.31
IFNGR1	IFNGR1	-1.23009	1.76678e-15	5522.35	12773.4	6793
H2AFJ	H2AFJ	1.20072	3.55954e-15	5653.23	2471.15	6787.98
PBK	PBK	3.82014	8.88407e-120	1774.88	113.088	6780.31
ZNF552	ZNF552	1.1625	2.60465e-14	5779.59	2287.76	6718.75
MYC	MYC	-1.2646	2.87658e-16	5312.01	11993	6717.54
BCAS1	BCAS1	2.68737	1.06376e-65	2494.79	332.593	6704.42
PGAP3	PGAP3	1.04303	8.74633e-12	6417.29	2829.71	6693.4
SNRNP25	SNRNP25	1.27543	6.20918e-17	5225.82	2151.12	6665.17
TACC3	TACC3	2.41157	3.42423e-54	2762.26	497.478	6661.39
WASF2	WASF2	-1.08745	1.97257e-12	6103.62	12565.8	6637.41
KIF2C	KIF2C	3.38918	3.89479e-98	1955.43	164.779	6627.29
C1orf9	C1orf9	1.1545	3.89899e-14	5717.53	2398.12	6600.88
PITX1	PITX1	3.53654	1.82586e-105	1862.48	170.08	6586.72
ITGA11	ITGA11	1.50567	5.99065e-23	4374.25	1539.81	6586.17
SEMA3F	SEMA3F	1.05975	4.00722e-12	6200.94	2731.73	6571.44
CRTAP	CRTAP	-1.01247	5.81935e-11	6485.25	13152.7	6566.12
PAGE2B	PAGE2B	5.43544	2.9639e-208	1207.95	26.354	6565.74
MBOAT7	MBOAT7	1.17364	1.46858e-14	5578.4	2290.54	6547.03
TANC2	TANC2	1.59138	2.11333e-25	4110.86	1269.56	6541.97
TOM1L1	TOM1L1	1.36894	2.88654e-19	4776.72	1636.19	6539.03
NDRG2	NDRG2	-3.61333	2.66851e-103	1805.58	22251.3	6524.17
SEC24D	SEC24D	1.37114	2.52761e-19	4746.76	1723.9	6508.45
CCNB2	CCNB2	3.40287	8.31067e-99	1910.37	164.124	6500.75
PPAPDC1B	PPAPDC1B	1.35691	5.86092e-19	4790.5	1728	6500.28
SUN2	SUN2	-1.37734	5.68214e-19	4717.7	12159.6	6497.87
TNNC1	TNNC1	-6.88681	1.80254e-271	941.466	500991	6483.7
HMP19	HMP19	7.19661	5.35792e-300	900.777	6.22124	6482.54
CELSR2	CELSR2	1.00954	4.0476e-11	6421.17	2824.1	6482.4
MT3	MT3	4.27754	5.7959e-144	1513.11	95.0531	6472.37
ASPM	ASPM	4.08436	1.67942e-133	1583.2	83.4425	6466.38
GTF3C1	GTF3C1	1.01578	3.04247e-11	6359.85	3075.9	6460.24
PODXL2	PODXL2	1.42874	7.7742e-21	4517.46	1536.8	6454.26
LPCAT1	LPCAT1	1.27744	5.56112e-17	5041.51	1968.2	6440.26
NR2F6	NR2F6	1.02711	1.81783e-11	6213.73	2914.69	6382.21
PIK3R1	PIK3R1	-1.56453	6.84047e-24	4075.36	11317.4	6376.02
DBNDD1	DBNDD1	1.74483	4.43756e-30	3652.39	996.726	6372.79
ABCC5	ABCC5	1.69387	1.73129e-28	3759.16	1116.54	6367.5
BIRC5	BIRC5	3.67599	2.33022e-112	1730.67	115.655	6361.92
ATP8B1	ATP8B1	1.10746	4.05666e-13	5723.25	2419.07	6338.27
AFF3	AFF3	1.11999	2.19756e-13	5657.21	2259.72	6336.03
DTX3L	DTX3L	1.0162	2.98893e-11	6233.54	2923.06	6334.55
GDAP1	GDAP1	1.99285	2.29955e-38	3173.58	698.363	6324.47
DUSP6	DUSP6	-2.09882	1.43695e-40	3009.92	12143.6	6317.27
ASS1	ASS1	-1.13838	1.75457e-13	5545	13052.5	6312.31
CCNA2	CCNA2	2.99531	1.9357e-79	2106.82	238.115	6310.56
ANAPC11	ANAPC11	1.01547	3.08499e-11	6192.45	3041.03	6288.24
KIF23	KIF23	2.94653	3.30464e-77	2125.07	250.088	6261.57
CACYBP	CACYBP	1.15603	3.60412e-14	5411.61	2397.19	6256
C16orf75	C16orf75	2.82435	1.02166e-71	2214.36	295.186	6254.12
TIMELESS	TIMELESS	1.99024	2.8185e-38	3141.71	754.088	6252.74
MUC6	MUC6	1.86247	6.85975e-34	3356	719.858	6250.44
LRG1	LRG1	1.64164	6.84279e-27	3806.06	1071.1	6248.19
UBE2S	UBE2S	2.24049	1.81653e-47	2785.98	550.637	6241.96
PPP2R2C	PPP2R2C	4.23757	1.18127e-141	1465.14	74.1681	6208.61
CRYAB	CRYAB	-5.75618	2.99592e-211	1078.17	67726.9	6206.11
LHFP	LHFP	-2.50487	1.79001e-55	2466.47	14309.3	6178.17
MTSS1	MTSS1	1.40291	3.74027e-20	4403.46	1686.49	6177.67
MELK	MELK	3.89924	7.69372e-124	1583.06	96.9292	6172.73
KRT17	KRT17	-5.5655	3.21591e-201	1106.73	52328.5	6159.5
PIGR	PIGR	-3.57648	1.36297e-101	1717.73	15268.4	6143.43
FAM183A	FAM183A	2.42173	1.38254e-54	2531.46	420.973	6130.5
NR4A1	NR4A1	-2.94662	1.77453e-73	2072.29	15320.5	6106.25
PPAP2A	PPAP2A	-2.15838	1.20001e-42	2825.76	12904	6099.05
FAP	FAP	1.7209	2.48726e-29	3536.18	1097.06	6085.42
BUB1	BUB1	3.72657	6.16768e-115	1631.76	108.965	6080.87
FAM91A1	FAM91A1	1.19294	5.3941e-15	5089.14	2101.92	6071.04
ARRDC3	ARRDC3	-1.57688	3.1112e-24	3849.76	10865.2	6070.61
SLC27A2	SLC27A2	1.85604	1.11275e-33	3270.45	781.876	6070.09
TCEB1	TCEB1	1.31817	5.55709e-18	4597.98	1802.81	6060.92
CACNA1H	CACNA1H	3.24856	2.30262e-91	1861.19	197.796	6046.2
TNNC2	TNNC2	-7.15013	1.17793e-285	843.447	573674	6030.75
FADD	FADD	1.1643	2.3757e-14	5177.03	2253.61	6027.61
EPYC	EPYC	6.85801	6.42179e-281	872.825	6.72566	5985.84
SFRS5	SFRS5	-1.0833	2.39217e-12	5518.96	11015.7	5978.69
E2F1	E2F1	2.84154	1.76693e-72	2099.14	280.31	5964.77
RCAN1	RCAN1	-2.58023	1.98529e-58	2309.47	12681.2	5958.96
VTCN1	VTCN1	-1.55373	1.35176e-23	3827.6	9445.79	5947.06
ERMP1	ERMP1	1.06552	3.05531e-12	5572.78	2446.81	5937.9
VEGFB	VEGFB	-1.04834	1.18303e-11	5662.27	12803.2	5936
SLC20A1	SLC20A1	1.32854	3.07333e-18	4466.12	1671.01	5933.43
MAGEA6	MAGEA6	7.2041	1.48906e-298	822.379	5.42478	5924.5
FAM111B	FAM111B	2.96443	5.28214e-78	1993.14	225.903	5908.52
TNNI2	TNNI2	-6.25318	1.37733e-237	942.971	318612	5896.56
LTBP2	LTBP2	-1.16261	5.37192e-14	5066.07	10872.5	5889.88
NCAPG	NCAPG	3.48743	5.94529e-103	1685.45	137.823	5877.88
ANPEP	ANPEP	-1.03716	1.95441e-11	5666.29	10434.3	5876.85
FHL1	FHL1	-5.05763	8.8538e-175	1161.57	54413.7	5874.81
C1orf182	C1orf182	2.69144	6.86443e-66	2182.03	333.23	5872.81
SLC1A4	SLC1A4	1.14094	7.75547e-14	5143.65	2146.42	5868.61
CX3CL1	CX3CL1	-4.15312	3.70369e-129	1411.35	23871	5861.5
POLD4	POLD4	1.02776	1.76436e-11	5699.86	2773.7	5858.08
GNPNAT1	GNPNAT1	1.07908	1.60431e-12	5415.29	2402.95	5843.56
MFAP5	MFAP5	-1.59003	1.33913e-24	3671.91	12038.2	5838.46
ACAA2	ACAA2	-1.18632	1.65501e-14	4907.38	12113.5	5821.73
MICAL2	MICAL2	1.5287	1.35956e-23	3798.8	1224.56	5807.2
BUB1B	BUB1B	3.36939	3.83353e-97	1719.46	149.301	5793.52
OR2B6	OR2B6	5.0916	2.98107e-188	1133.31	30.7522	5770.37
TUFT1	TUFT1	1.37141	2.49743e-19	4205.06	1507.99	5766.88
CST9L	CST9L	3.45948	1.57401e-101	1663.67	121.743	5755.43
CD248	CD248	-2.10573	8.33406e-41	2729.9	12420.4	5748.43
MAPT	MAPT	1.17442	1.4128e-14	4882.82	2041.77	5734.49
TLCD1	TLCD1	2.60853	2.56431e-62	2184.45	322.398	5698.21
NSF	NSF	1.19003	6.27712e-15	4770.38	1970.35	5676.9
ABHD11	ABHD11	1.104	4.81584e-13	5136.13	2172.57	5670.3
DLGAP5	DLGAP5	3.66524	8.25188e-112	1541.86	108.478	5651.3
NACC1	NACC1	1.21867	1.38511e-15	4634.32	1844.54	5647.73
CYTL1	CYTL1	-2.12261	2.15506e-41	2654.52	11203.3	5634.52
USP32	USP32	1.15329	4.14891e-14	4862.91	2044.27	5608.36
THRSP	THRSP	-2.61992	5.27375e-60	2135.2	13857.1	5594.05
FNDC1	FNDC1	1.73227	1.08102e-29	3229.31	1161.72	5594.05
YAP1	YAP1	-1.39766	1.76405e-19	4000.58	10277.8	5591.47
WHSC1L1	WHSC1L1	1.04178	9.25995e-12	5353.27	2579.34	5576.92
KIFC2	KIFC2	2.06358	6.98716e-41	2700.5	590.186	5572.7
SRXN1	SRXN1	1.24538	3.26723e-16	4472.59	1835.35	5570.08
TMEM63B	TMEM63B	1.40515	3.28885e-20	3943.83	1420.96	5541.68
COX7B2	COX7B2	9.44367	0	586.65	0.778761	5540.13
PLTP	PLTP	-1.70202	8.01917e-28	3249.69	10664.5	5531.05
UHRF1	UHRF1	3.81876	1.23754e-119	1448.34	93.1062	5530.87
GAL	GAL	1.3117	8.06201e-18	4210.44	1507.14	5522.82
KLF10	KLF10	-1.16735	4.24898e-14	4723.62	10663.6	5514.11
AGT	AGT	2.5709	9.03463e-61	2144.56	478.363	5513.46
MED1	MED1	1.03661	1.17716e-11	5313	2403.01	5507.53
KCTD12	KCTD12	-1.80795	4.99658e-31	3046.19	10665.4	5507.37
RAB3D	RAB3D	1.06906	2.58507e-12	5128.08	2252.19	5482.21
HSPB6	HSPB6	-5.42335	8.87345e-194	1006.36	54697.6	5457.83
C17orf93	C17orf93	6.03875	1.37002e-243	893.641	15.9027	5396.47
EXOC2	EXOC2	1.14792	5.44859e-14	4688.72	2045.01	5382.27
RECQL4	RECQL4	3.11776	4.21769e-85	1725.59	184.602	5379.99
ITGA6	ITGA6	-1.55108	1.59823e-23	3461.37	9348.43	5368.84
SKA2	SKA2	1.47001	5.90666e-22	3650.38	1295.99	5366.08
KDM4B	KDM4B	1.01452	3.23088e-11	5275.18	2390.23	5351.76
COX4I2	COX4I2	-1.33565	5.99038e-18	3992.79	11590.5	5332.96
WISP2	WISP2	-1.72333	1.86554e-28	3094.25	10972.5	5332.43
COL14A1	COL14A1	-2.53027	1.84446e-56	2100.38	12132.2	5314.53
C10orf18	C10orf18	1.09757	6.58419e-13	4837.76	2164.27	5309.76
PPP1R15A	PPP1R15A	-2.05266	5.55854e-39	2585.62	10582.8	5307.41
TRIB3	TRIB3	1.57995	4.61813e-25	3359.14	1029.1	5307.26
MEST	MEST	-1.61767	2.22746e-25	3271.53	10457.1	5292.27
FSIP1	FSIP1	2.98149	9.30113e-79	1770.14	192.407	5277.64
FGA	FGA	4.52622	1.06731e-156	1164.07	32.4779	5268.83
AOC3	AOC3	-4.24838	7.62938e-134	1239.61	27578.5	5266.34
IPO9	IPO9	1.00507	4.94366e-11	5234.88	2493.68	5261.44
PLS3	PLS3	-1.02742	3.01899e-11	5120.79	10485.5	5261.2
ADH5	ADH5	-1.01483	5.25617e-11	5152.11	10430	5228.51
SIX1	SIX1	1.78299	2.64658e-31	2930.88	1057.31	5225.73
PPFIA1	PPFIA1	1.02672	1.85323e-11	5088.23	2506.77	5224.18
ABLIM1	ABLIM1	-1.58659	1.67251e-24	3280.17	9480.39	5204.28
IGF2	IGF2	-1.82751	1.23333e-31	2845.76	10370.7	5200.66
HIST1H2BN	HIST1H2BN	1.69202	1.99823e-28	3069.45	899.221	5193.55
CDC25B	CDC25B	1.41929	1.39202e-20	3656.5	1325.19	5189.64
TYMP	TYMP	1.3268	3.40927e-18	3910.16	1484.89	5187.98
ANO6	ANO6	-1.29437	5.82174e-17	4007.24	10379.6	5186.85
NCRNA00160	NCRNA00160	2.23343	3.52705e-47	2321.77	420.681	5185.51
CPLX2	CPLX2	7.59354	0	682.233	3.74336	5180.57
FAT1	FAT1	-1.63035	9.68598e-26	3173.07	9329.69	5173.2
METTL7A	METTL7A	-1.90388	4.73063e-34	2707.21	10324.4	5154.2
RSAD2	RSAD2	1.82834	9.0922e-33	2813.73	785.584	5144.46
C8orf76	C8orf76	1.19021	6.22083e-15	4316.4	1845.49	5137.44
PLIN1	PLIN1	-6.0279	1.29095e-225	851.282	68674.7	5131.44
MAPK8IP2	MAPK8IP2	2.73758	7.33911e-68	1871.09	257.363	5122.25
NRSN2	NRSN2	1.05397	5.27355e-12	4857.99	2200.62	5120.15
CLSTN2	CLSTN2	1.06307	3.42455e-12	4803.85	2321.8	5106.85
PCDH10	PCDH10	5.17695	3.72403e-193	984.777	24.823	5098.14
DDX60	DDX60	1.51473	3.37453e-23	3364.04	1119.05	5095.61
CHRNA9	CHRNA9	7.64554	0	666.214	3.27434	5093.56
SLC16A6	SLC16A6	2.58209	3.58672e-61	1968.72	273.142	5083.41
IER3	IER3	1.05351	5.38633e-12	4824.68	2194.67	5082.85
PKMYT1	PKMYT1	4.12881	8.84339e-136	1226.48	64.2743	5063.88
FERMT2	FERMT2	-1.88401	2.04797e-33	2685.76	10819.9	5059.99
CD34	CD34	-2.30319	7.45648e-48	2195.55	11166.2	5056.77
DHTKD1	DHTKD1	1.25841	1.60206e-16	4008.39	1679.28	5044.21
COL2A1	COL2A1	2.50548	5.53011e-58	2012.98	302.92	5043.48
GABRQ	GABRQ	8.95564	0	561.262	1.13274	5026.46
PRKACB	PRKACB	1.05931	4.10277e-12	4735.48	2086.88	5016.35
IL20	IL20	4.12965	9.8133e-136	1214.48	59.2566	5015.36
OASL	OASL	2.28128	4.99357e-49	2194.85	422.053	5007.09
CDCA8	CDCA8	2.98848	4.31593e-79	1672.46	193.257	4998.11
DARS2	DARS2	1.33746	1.83645e-18	3732.48	1432.11	4992.05
SOX12	SOX12	1.79186	1.40718e-31	2782.55	751.637	4985.94
HMMR	HMMR	3.52142	1.40746e-104	1414.59	111.77	4981.38
USP18	USP18	1.42762	8.34357e-21	3488.61	1302.66	4980.41
PNRC1	PNRC1	-1.43546	1.92614e-20	3466.95	9193.65	4976.66
NFIX	NFIX	-1.52534	8.06522e-23	3260.95	9242.67	4974.07
SLC19A2	SLC19A2	1.06114	3.76336e-12	4676.86	2178.52	4962.82
TMEM132A	TMEM132A	1.63938	8.06598e-27	3019.04	875.903	4949.35
MAGEA3	MAGEA3	8.1545	0	606.845	2.28319	4948.51
GPR160	GPR160	1.32517	3.75648e-18	3732.48	1351.21	4946.18
ADAM12	ADAM12	1.23644	5.32608e-16	3993.95	1684.5	4938.28
C9orf150	C9orf150	1.03893	1.0598e-11	4753.13	2099.27	4938.18
ARHGAP32	ARHGAP32	1.05916	4.13761e-12	4647.76	1989.24	4922.73
ASAH2B	ASAH2B	1.27593	6.0967e-17	3854.54	1517.35	4918.11
DPYSL2	DPYSL2	-1.78211	3.12244e-30	2732.83	9473.21	4870.21
UNC5B	UNC5B	1.77189	6.18913e-31	2742.41	749.805	4859.24
KIAA1199	KIAA1199	4.37912	4.54144e-149	1108.43	47.4425	4853.94
HIST2H2AC	HIST2H2AC	2.10681	1.84783e-42	2299.03	522.611	4843.61
KLF2	KLF2	-2.06313	2.44468e-39	2346.32	10033.5	4840.76
CTXN1	CTXN1	2.12221	5.19608e-43	2274.27	465.867	4826.47
PIP4K2C	PIP4K2C	1.04537	7.88338e-12	4611.02	2039.91	4820.22
DOPEY2	DOPEY2	1.48396	2.46002e-22	3245.96	1106.35	4816.88
ADAMTS1	ADAMTS1	-2.64963	3.4704e-61	1815.92	11184.4	4811.52
FUT8	FUT8	1.28596	3.48373e-17	3730.52	1429.69	4797.32
TGFBR3	TGFBR3	-2.41877	3.61362e-52	1980.8	10354.5	4791.1
MCM6	MCM6	1.0704	2.43038e-12	4470.11	2046.06	4784.81
SYT1	SYT1	2.91953	5.98567e-76	1637.43	194.903	4780.51
WHSC1	WHSC1	1.28918	2.90146e-17	3707.09	1481.44	4779.09
FAM83D	FAM83D	4.01351	1.06192e-129	1187.99	67.4425	4768.01
PIGU	PIGU	1.1063	4.30773e-13	4293.22	1878.89	4749.59
PGM1	PGM1	-1.5106	2.02777e-22	3126.1	10024.5	4722.27
EHF	EHF	-1.30071	4.11942e-17	3628.92	7994.66	4720.17
UTRN	UTRN	-1.41599	6.0781e-20	3329.32	8772.9	4714.29
MTL5	MTL5	2.30642	5.44191e-50	2041.76	367.611	4709.15
GRHL2	GRHL2	1.03843	1.08639e-11	4532.97	1959.27	4707.18
TUBB3	TUBB3	2.75081	1.93981e-68	1709.49	242.796	4702.47
LINGO1	LINGO1	2.55535	4.57121e-60	1819.45	292.274	4649.33
ALDOC	ALDOC	-1.74181	5.23579e-29	2663.9	9307.06	4640.02
LAGE3	LAGE3	1.65492	2.73858e-27	2803.15	855.044	4638.98
NFIB	NFIB	-2.52021	4.5644e-56	1836.13	10209.9	4627.42
FAM108C1	FAM108C1	1.43711	4.67938e-21	3212.14	1079.42	4616.19
CGN	CGN	1.01485	3.19157e-11	4546.79	1989.87	4614.32
AZU1	AZU1	1.67883	5.14252e-28	2739.75	779.779	4599.58
RHPN1	RHPN1	2.10911	1.58537e-42	2178.43	451.248	4594.54
PRNP	PRNP	-1.76187	1.29446e-29	2604.88	8577.93	4589.48
FZD4	FZD4	-2.68768	1.02028e-62	1703.23	12040.7	4577.75
STRBP	STRBP	1.44327	3.1956e-21	3160.08	1073.22	4560.85
MGAT4A	MGAT4A	1.09578	7.20765e-13	4151.92	1763.66	4549.58
TMPO	TMPO	1.18377	8.73808e-15	3842.27	1589.55	4548.37
DNMT1	DNMT1	1.06049	3.89152e-12	4268.32	1873.26	4526.51
DKK3	DKK3	-1.43036	2.60927e-20	3160.75	8107.04	4521.01
STARD3	STARD3	1.20979	2.22581e-15	3729.17	1506.3	4511.51
SORBS1	SORBS1	-3.80676	2.08664e-112	1183.97	18542	4507.09
BASP1	BASP1	1.13002	1.34117e-13	3987.32	1767.9	4505.74
MMD	MMD	-2.20476	2.74954e-44	2043.12	10612.9	4504.57
TMEM8A	TMEM8A	1.18828	6.90241e-15	3782.29	1637.36	4494.42
ALG3	ALG3	1.05147	5.93264e-12	4269.59	1980.27	4489.36
TACC1	TACC1	-1.44001	1.47449e-20	3108.17	8986.99	4475.8
PSMD11	PSMD11	1.22621	9.29054e-16	3639.53	1532.25	4462.83
ARNT2	ARNT2	1.74464	4.6325e-30	2557.03	668.558	4461.1
KIFC1	KIFC1	3.34453	7.1667e-96	1329.51	118.575	4446.6
PYGL	PYGL	-1.14612	1.20723e-13	3865.9	9286.33	4430.79
KIAA1598	KIAA1598	1.06765	2.77608e-12	4136.96	1785.65	4416.83
RHOQ	RHOQ	-1.45704	5.31878e-21	3021.24	8924.79	4402.06
HOXC12	HOXC12	3.94733	4.12301e-126	1112.61	62.0265	4391.85
RUSC1	RUSC1	1.53628	8.3909e-24	2857.86	938.814	4390.48
INHBA	INHBA	3.31247	2.50934e-94	1324.5	125.221	4387.39
TNNT1	TNNT1	1.14737	5.43324e-14	3818.47	7527.17	4381.21
KRT5	KRT5	-6.24886	2.43682e-237	700.942	52785.1	4380.09
ITGB4	ITGB4	-1.49543	5.17161e-22	2923.78	7640.6	4372.29
STMN3	STMN3	1.04224	9.1027e-12	4188.02	1955.26	4364.92
NES	NES	-1.74355	4.64731e-29	2491.41	7847.09	4343.9
SOX9	SOX9	-1.26159	3.38482e-16	3442.74	7283.78	4343.31
KCNS3	KCNS3	1.21525	1.6729e-15	3571.31	1455.93	4340.03
NECAB3	NECAB3	1.51439	3.46766e-23	2858.94	987.558	4329.54
CEBPA	CEBPA	-2.3383	3.76447e-49	1850.2	10601.1	4326.32
PEBP4	PEBP4	-2.59481	5.28961e-59	1665.59	30934.8	4321.89
MFSD3	MFSD3	1.45306	1.73867e-21	2972.5	1010.52	4319.23
AURKB	AURKB	3.38721	6.2203e-98	1273.31	110.195	4312.97
ZBTB4	ZBTB4	-1.00065	9.75246e-11	4305.34	8402.17	4308.12
GTSF1	GTSF1	1.78623	2.14612e-31	2402.89	684.708	4292.13
PRELP	PRELP	-2.38793	5.28443e-51	1795.62	10378.3	4287.81
TRIP13	TRIP13	2.66686	8.9031e-65	1604.88	232.664	4280
ETFB	ETFB	-1.2868	8.80085e-17	3323.7	8415.04	4276.92
OLFML2B	OLFML2B	1.08775	1.0604e-12	3927.19	1869.86	4271.79
ACSS2	ACSS2	-1.68773	2.12455e-27	2530.99	8678.54	4271.63
EPT1	EPT1	1.34387	1.27831e-18	3175.95	1154.06	4268.05
PARP10	PARP10	1.07253	2.20272e-12	3978.39	1781.41	4266.96
MTFR1	MTFR1	1.27658	5.89463e-17	3340.07	1316.37	4263.85
SPC25	SPC25	3.39343	3.08916e-98	1253.25	107.434	4252.82
NVL	NVL	1.35776	5.64352e-19	3125.88	1146.84	4244.19
GINS1	GINS1	2.7894	4.16286e-70	1514.13	203.602	4223.51
CCDC153	CCDC153	1.20711	2.55678e-15	3495.07	1562.3	4218.93
SLC16A3	SLC16A3	2.27934	6.03296e-49	1847.92	401.637	4212.04
CDC42EP1	CDC42EP1	-1.12114	4.02323e-13	3755.26	7718.21	4210.16
LOXL1	LOXL1	1.1364	9.73579e-14	3694.3	1733.59	4198.21
INTS8	INTS8	1.20906	2.31528e-15	3472.03	1437.1	4197.89
PLAUR	PLAUR	1.34336	1.3114e-18	3124.13	1185.8	4196.83
HJURP	HJURP	3.59853	2.27769e-108	1165.78	87.7788	4195.09
CXCR7	CXCR7	-1.22572	2.22268e-15	3418.77	8511.93	4190.44
CSRNP1	CSRNP1	-2.62942	2.23851e-60	1593.34	9532.17	4189.57
CCDC64	CCDC64	2.7789	1.27098e-69	1503.62	193.885	4178.41
NEU1	NEU1	1.02823	1.73691e-11	4061.52	1848.73	4176.18
IFI44	IFI44	1.09557	7.28178e-13	3805.6	1659.48	4169.32
IGSF1	IGSF1	1.60909	6.57215e-26	2589.22	714.823	4166.29
C16orf53	C16orf53	1.05702	4.5828e-12	3935.89	1794.12	4160.33
SFXN1	SFXN1	1.61553	4.19492e-26	2573.9	783.009	4158.21
OLR1	OLR1	2.25137	7.49357e-48	1841.15	350.142	4145.1
ALDH1A1	ALDH1A1	-2.70088	3.02582e-63	1532.33	11344.9	4138.64
BOK	BOK	-1.68167	3.1951e-27	2458.74	8596.3	4134.79
CCDC74A	CCDC74A	1.44377	3.11815e-21	2858.55	961.292	4127.08
MYH11	MYH11	-4.60815	8.23033e-152	893.767	21378.7	4118.61
PALMD	PALMD	-3.55525	1.36743e-100	1152.09	14513.4	4095.96
PIK3R2	PIK3R2	1.01535	3.12178e-11	4033.83	1845.97	4095.76
WLS	WLS	-1.99107	6.62575e-37	2047.03	7445.35	4075.78
TENC1	TENC1	-1.84706	3.03945e-32	2201.71	8234.29	4066.68
PTN	PTN	-4.5942	4.23515e-151	883.408	20824.5	4058.56
TRIM37	TRIM37	1.23333	6.3403e-16	3288.36	1332.63	4055.64
CORO2A	CORO2A	1.56364	1.39643e-24	2591.47	792.85	4052.12
C8orf38	C8orf38	1.79956	8.078e-32	2244.72	607.814	4039.52
PLIN4	PLIN4	-6.63783	4.35424e-258	608.117	71110.6	4036.58
C8orf30A	C8orf30A	1.67765	5.60642e-28	2397.4	713.947	4021.99
SH3D19	SH3D19	-1.88648	1.71671e-33	2131.66	8282.63	4021.34
TANK	TANK	-1.33412	6.53629e-18	3010.59	7149.85	4016.49
BRF2	BRF2	1.11732	2.51373e-13	3590.13	1683.43	4011.3
SLN	SLN	-6.37783	3.29974e-244	627.961	239757	4005.03
LAMA4	LAMA4	-1.15164	9.23909e-14	3477.45	8366.4	4004.77
C6orf52	C6orf52	1.12127	2.07426e-13	3568.47	1507.73	4001.23
MBOAT2	MBOAT2	1.36076	4.76232e-19	2935.96	1033.77	3995.13
CNN1	CNN1	-4.54352	1.48692e-148	878.107	19663.4	3989.7
CENPE	CENPE	3.5725	4.47556e-107	1114.88	86.5221	3982.92
CYFIP2	CYFIP2	1.69917	1.23316e-28	2338.16	658.345	3972.91
DIO1	DIO1	3.49305	4.44788e-103	1135.71	83.4425	3967.09
C15orf48	C15orf48	1.31785	5.77522e-18	3008.89	1040.66	3965.27
CLGN	CLGN	2.66235	1.47046e-64	1486.29	214.673	3957.03
TOX3	TOX3	1.76577	9.99963e-31	2240.52	575.814	3956.26
PMAIP1	PMAIP1	1.7844	2.5131e-31	2217.01	591.062	3956.03
STAT5B	STAT5B	-1.26835	2.3641e-16	3115.6	7545.32	3951.67
TUBB2A	TUBB2A	-1.20634	6.02578e-15	3266.96	7393.12	3941.07
DDX58	DDX58	1.12396	1.81807e-13	3502.83	1519.81	3937.04
PYCRL	PYCRL	1.76077	1.42995e-30	2232.85	606.292	3931.55
CT45A6	CT45A6	11.7311	0	335.087	0	3930.96
SYCP2	SYCP2	1.82472	1.24147e-32	2149.12	565.097	3921.55
GABARAPL1	GABARAPL1	-1.82839	1.16382e-31	2144.43	7803.06	3920.85
CEBPD	CEBPD	-1.67025	6.89749e-27	2347.16	7375.45	3920.33
C1orf115	C1orf115	-1.7708	6.9551e-30	2209.75	7341.5	3913.02
ADD3	ADD3	-1.40781	9.83839e-20	2759.63	7051.88	3885.03
RPS4Y1	RPS4Y1	2.90164	2.6212e-75	1337.62	226.549	3881.3
C16orf88	C16orf88	1.09025	9.43674e-13	3555.77	1574.62	3876.68
SYNPO2	SYNPO2	-1.64235	4.41782e-26	2359.22	8394.39	3874.68
ERRFI1	ERRFI1	-1.53108	5.66196e-23	2529.56	6908.5	3872.96
FOSB	FOSB	-4.72166	1.4802e-157	818.417	22584.8	3864.29
GP2	GP2	1.81832	2.02173e-32	2123.6	512.195	3861.39
ARHGAP11A	ARHGAP11A	2.85157	7.28085e-73	1352.41	178.947	3856.49
FADS1	FADS1	1.2122	1.95781e-15	3169.17	1444.79	3841.65
IRF7	IRF7	1.75877	1.65805e-30	2182.87	600.363	3839.18
RRS1	RRS1	1.07217	2.24509e-12	3565.3	1584.02	3822.6
RAE1	RAE1	1.04783	7.04805e-12	3624.06	1684.12	3797.4
RCC1	RCC1	1.30723	1.05593e-17	2903.98	1061.69	3796.18
ANXA3	ANXA3	-2.82711	1.9523e-68	1342.49	9137.75	3795.35
SHISA2	SHISA2	1.05308	5.53475e-12	3602.86	1504.96	3794.1
C5orf13	C5orf13	1.24178	4.00513e-16	3053.75	1303.33	3792.09
MMP7	MMP7	-2.72395	3.46762e-64	1389.87	8306.57	3785.94
CKAP2	CKAP2	1.65115	3.60396e-27	2287.06	708.832	3776.27
CT45A3	CT45A3	11.3569	0	332.476	0	3775.91
PODN	PODN	-1.5194	1.17859e-22	2483.54	7646.33	3773.49
ETS1	ETS1	-1.03436	2.22257e-11	3645.6	7533.43	3770.87
TROAP	TROAP	4.203	1.55808e-139	897.165	44.5044	3770.79
CD14	CD14	-1.00404	8.43775e-11	3754.71	7326	3769.87
IBSP	IBSP	7.3965	2.38116e-299	508.854	2.53982	3763.74
PTRH2	PTRH2	1.1297	1.36718e-13	3318.4	1421.17	3748.81
NTRK2	NTRK2	-3.75374	6.71845e-110	996.01	12065.7	3738.76
ACO1	ACO1	-1.97768	1.85576e-36	1887.11	8284.89	3732.09
FAM129A	FAM129A	-1.37904	5.17823e-19	2699.27	6445.14	3722.41
TRAPPC9	TRAPPC9	1.1594	3.06996e-14	3209.38	1410.25	3720.96
SBK1	SBK1	2.18956	1.68578e-45	1699.14	365.575	3720.36
SYNPO	SYNPO	-2.05668	4.09484e-39	1808.73	8389.98	3719.97
DSN1	DSN1	1.56281	1.47312e-24	2365.12	770.248	3696.22
KCTD6	KCTD6	1.33333	2.35521e-18	2766.59	1071.39	3688.77
HIST1H1E	HIST1H1E	1.87161	3.50188e-34	1967.49	499.274	3682.37
CENPA	CENPA	3.31435	2.25386e-94	1108.5	103.602	3673.94
GAS6	GAS6	-1.20394	6.81527e-15	3038.09	6955.13	3657.69
LOC100144603	LOC100144603	1.5503	3.33956e-24	2357.68	832.841	3655.1
C13orf15	C13orf15	-1.94696	1.90489e-35	1875.36	7563.09	3651.25
HSH2D	HSH2D	2.96502	6.30596e-78	1230.17	136.584	3647.47
S100A1	S100A1	-1.83938	5.29243e-32	1980.52	8203.92	3642.94
C7orf41	C7orf41	-2.59754	4.1899e-59	1397.84	9250.24	3630.96
ITM2A	ITM2A	-3.13826	9.59846e-82	1151.79	10250.2	3614.61
C9orf140	C9orf140	2.12701	3.61595e-43	1698.81	353.186	3613.37
TPRG1	TPRG1	1.68988	2.3655e-28	2137.34	630.442	3611.85
CD93	CD93	-1.19934	8.60733e-15	3009.41	6979.8	3609.31
MT1E	MT1E	-1.03868	1.83251e-11	3467.38	6632.35	3601.49
ESPL1	ESPL1	3.45129	5.13322e-101	1042.58	87.5221	3598.25
TTK	TTK	3.01766	2.40367e-80	1192.33	132.425	3598.04
MSR1	MSR1	1.32796	3.21159e-18	2705.74	1080.22	3593.11
FZD7	FZD7	-2.31332	3.18787e-48	1551.46	7168.11	3589.01
AMOTL2	AMOTL2	-1.72067	2.25553e-28	2085.4	6894.31	3588.29
FLJ45983	FLJ45983	2.93385	1.6522e-76	1222.84	133.858	3587.64
FBLN5	FBLN5	-2.37582	1.51718e-50	1509.66	8205.25	3586.68
ENPP2	ENPP2	-3.42731	1.0638e-94	1046.02	11872.1	3585.04
NEURL	NEURL	3.82625	3.9193e-120	935.631	101.398	3579.96
RALGPS2	RALGPS2	1.2864	3.44737e-17	2772.1	1009.16	3566.02
PINK1	PINK1	-1.13552	2.02316e-13	3139.11	7140.85	3564.52
CFH	CFH	-1.24034	1.04307e-15	2869.2	7054.46	3558.8
SFRP1	SFRP1	-6.47534	2.12925e-249	547.175	49566.9	3543.14
PI3	PI3	-5.24279	2.23056e-184	675.456	22890.4	3541.28
SPRY1	SPRY1	-2.42443	2.23264e-52	1459.9	7730.01	3539.43
ECHDC1	ECHDC1	-1.33801	5.2898e-18	2643.82	6768.8	3537.45
CALY	CALY	4.11848	5.69851e-135	858.641	43.1858	3536.3
HIST2H2BA	HIST2H2BA	1.26772	9.70715e-17	2777.96	1135.52	3521.67
EXO1	EXO1	3.9082	5.07339e-124	900.874	53	3520.8
PHF20L1	PHF20L1	1.0789	1.63128e-12	3257.63	1494.13	3514.65
C1QTNF6	C1QTNF6	2.2964	1.38196e-49	1527.45	300.938	3507.63
ARID5B	ARID5B	-1.7192	2.4913e-28	2039.31	6401.83	3505.98
RPL9	RPL9	-1.09976	1.11125e-12	3187.93	6378.64	3505.95
PECAM1	PECAM1	-1.70776	5.46501e-28	2052.73	6842.87	3505.58
HS6ST3	HS6ST3	3.66888	8.55688e-112	952.408	69.2743	3494.27
RND3	RND3	-2.45643	1.34199e-53	1422.39	7260.09	3494
MTERFD1	MTERFD1	1.08361	1.30072e-12	3216.83	1457.62	3485.8
UGT2B4	UGT2B4	4.134	5.19717e-136	842.631	42.5929	3483.44
IFI44L	IFI44L	1.06629	2.96945e-12	3265.97	1472.81	3482.46
STAU2	STAU2	1.23654	5.34644e-16	2815.75	1185.33	3481.77
FBXL16	FBXL16	1.99601	1.90174e-38	1736.05	403.363	3465.17
IL1R1	IL1R1	-1.3365	5.75221e-18	2591.59	6528.8	3463.66
ALOX15B	ALOX15B	-2.96636	2.61952e-74	1164.83	7327.58	3455.29
HMGCS2	HMGCS2	-3.12191	4.93314e-81	1102.52	7732.71	3441.98
C20orf114	C20orf114	2.67981	2.77097e-65	1282.49	175.664	3436.82
UGT2B11	UGT2B11	-1.28573	9.32816e-17	2672.62	4803.24	3436.26
LTC4S	LTC4S	-1.44633	1.01555e-20	2368.65	6802.82	3425.86
ESM1	ESM1	2.83199	5.97787e-72	1206.54	154.442	3416.92
TSPAN6	TSPAN6	-1.34471	3.63703e-18	2537.6	6098.71	3412.35
SDC3	SDC3	-1.05488	8.83371e-12	3232.9	6309.16	3410.33
CD82	CD82	-1.06831	4.79902e-12	3190.94	6247.39	3408.91
STXBP2	STXBP2	1.00616	4.74991e-11	3385.11	1498.75	3405.97
AIF1L	AIF1L	-1.40976	8.80312e-20	2415.78	6494.75	3405.65
KLF9	KLF9	-2.00749	1.88515e-37	1692.65	6881.7	3397.97
RAPGEFL1	RAPGEFL1	1.9615	3.08968e-37	1732.17	396.912	3397.65
INTS7	INTS7	1.4132	2.06104e-20	2398.01	838.204	3388.86
CCNF	CCNF	1.96403	2.50494e-37	1725.2	420.106	3388.35
C11orf2	C11orf2	-1.09986	1.10687e-12	3074.25	6351.57	3381.25
CD302	CD302	-1.96497	4.90417e-36	1720.37	6946.2	3380.47
FGFR3	FGFR3	2.35262	9.11231e-52	1435.39	250.009	3376.92
SC65	SC65	1.45907	1.20756e-21	2310.8	790.575	3371.61
ARHGEF6	ARHGEF6	-1.33046	8.02986e-18	2532.7	6433.27	3369.67
RARRES1	RARRES1	-1.84484	3.57031e-32	1826.17	5467.74	3369.01
PRIC285	PRIC285	1.37478	2.08543e-19	2447.86	893.593	3365.27
C8orf83	C8orf83	1.06939	2.56374e-12	3142.44	1428.45	3360.49
PNP	PNP	1.24586	3.22294e-16	2694.93	1116.61	3357.5
KIF1C	KIF1C	-1.13038	2.59022e-13	2964.27	6745.88	3350.74
CALCOCO1	CALCOCO1	-1.32836	9.02842e-18	2519.66	6229.99	3347.02
C5orf4	C5orf4	-1.71047	4.55784e-28	1956.18	6483.32	3345.99
NEDD9	NEDD9	-2.02043	6.93833e-38	1655.52	6352.5	3344.87
GPC3	GPC3	-2.63541	1.30369e-60	1263.38	7754.88	3329.52
ABAT	ABAT	1.13261	1.18996e-13	2934.42	1231.38	3323.56
MYBL1	MYBL1	2.68859	1.15936e-65	1234.55	175.381	3319.21
SRPX	SRPX	-3.13815	9.74726e-82	1057.22	9675.99	3317.73
SLC5A8	SLC5A8	4.19549	6.48168e-139	789.971	35	3314.31
ACOT7	ACOT7	1.3236	4.15482e-18	2499.62	936.053	3308.5
REEP4	REEP4	1.26283	1.27452e-16	2615.17	1058.83	3302.53
IRX5	IRX5	1.07779	1.72809e-12	3060.08	1296.54	3298.13
SYNM	SYNM	-4.89121	3.35498e-166	673.408	19947.8	3293.78
BOLA2	BOLA2	1.09144	8.93189e-13	3014.8	1364.02	3290.47
SECTM1	SECTM1	1.2435	3.67602e-16	2646.11	1046.75	3290.45
ZBTB41	ZBTB41	1.17331	1.51655e-14	2797.43	1150.97	3282.25
GPAM	GPAM	-4.22281	1.40835e-132	776.621	16401.4	3279.52
CCL20	CCL20	1.43882	4.3017e-21	2278.2	745.009	3277.93
GRPR	GRPR	1.64222	6.90569e-27	1995.69	546.115	3277.36
NRP1	NRP1	-1.06534	5.49653e-12	3072.7	6777.61	3273.48
SAMD9	SAMD9	1.34417	1.26728e-18	2423.71	899.381	3257.87
FAM195A	FAM195A	1.34165	1.45953e-18	2425.78	970.726	3254.54
CDC45	CDC45	3.32343	9.8087e-95	979.175	87.354	3254.22
TUBB6	TUBB6	-1.65843	1.52615e-26	1958	6470.42	3247.21
SSTR2	SSTR2	2.72009	4.8307e-67	1191.19	177.071	3240.15
LAMA3	LAMA3	-1.73069	1.13656e-28	1871.49	5559.08	3238.95
ZMYND8	ZMYND8	1.06979	2.51865e-12	3027.01	1376.8	3238.27
MOSC1	MOSC1	-2.33525	4.9457e-49	1386.39	8090.35	3237.57
ZFP106	ZFP106	-1.14375	1.35948e-13	2829.62	7395.45	3236.37
DHRS3	DHRS3	-1.42393	3.82913e-20	2271.46	6304.15	3234.39
BHLHE41	BHLHE41	-2.11548	3.87437e-41	1526.57	6264.36	3229.43
FPR3	FPR3	1.04371	8.54198e-12	3086.73	1516.88	3221.64
LAMC2	LAMC2	-2.69074	7.80757e-63	1195.46	7006.36	3216.66
GALE	GALE	1.41726	1.61883e-20	2265.01	769.903	3210.11
CMTM7	CMTM7	-2.27145	1.09892e-46	1413.01	6349.12	3209.58
LMNB2	LMNB2	1.07119	2.36128e-12	2992.62	1342.58	3205.66
KCNK1	KCNK1	1.70789	6.79022e-29	1871.68	512.416	3196.63
F13A1	F13A1	-1.12515	3.33138e-13	2838.99	6471.19	3194.29
SAV1	SAV1	-1.37659	5.96832e-19	2320.3	5690.03	3194.11
IGFL3	IGFL3	4.64365	2.07832e-162	687.262	20.8761	3191.41
C6orf127	C6orf127	2.04881	2.6771e-40	1552.85	305.593	3181.51
SKI	SKI	-1.03641	2.03084e-11	3066.43	6190.99	3178.07
TNFSF12	TNFSF12	-1.33698	5.60883e-18	2374.85	6004.75	3175.12
PDGFRL	PDGFRL	-1.37433	6.7992e-19	2296.16	5983.58	3155.67
KIAA1244	KIAA1244	1.11757	2.5165e-13	2813.99	1131.54	3144.84
ADORA2A	ADORA2A	2.7609	8.43643e-69	1138.92	154.124	3144.45
STEAP4	STEAP4	-1.44036	1.45081e-20	2181.59	5731.41	3142.27
MATN2	MATN2	-3.0948	7.58372e-80	1014.55	8423.14	3139.84
ATF3	ATF3	-2.95813	5.88597e-74	1060.75	7773.88	3137.83
ACTG2	ACTG2	-4.99655	1.30404e-171	627.845	19858.5	3137.06
PPL	PPL	-2.06761	1.74483e-39	1515.14	6202.94	3132.71
HIST1H2AD	HIST1H2AD	3.04635	1.40652e-81	1022.97	109.628	3116.33
CAPN9	CAPN9	3.40457	1.39668e-98	912.544	69.9115	3106.82
AKAP14	AKAP14	4.78638	2.46573e-171	646.388	25.3982	3093.86
TJP3	TJP3	1.25872	1.61132e-16	2457.51	912.363	3093.33
C6orf145	C6orf145	-2.06841	1.63785e-39	1493.17	6200.42	3088.48
RAD51AP1	RAD51AP1	2.45038	1.12739e-55	1255.44	212.177	3076.3
C8orf39	C8orf39	1.1807	1.03509e-14	2600.78	1115.35	3070.73
MSRB3	MSRB3	-1.84811	2.83911e-32	1658.83	6165.16	3065.69
FOXRED2	FOXRED2	1.17922	1.11809e-14	2599.16	1082.85	3064.98
IFIT2	IFIT2	1.05732	4.54097e-12	2894.98	1338.65	3060.93
SHCBP1	SHCBP1	2.90024	5.8535e-75	1053.82	125.522	3056.32
RAD51	RAD51	2.96171	9.23085e-78	1030.48	121.611	3051.97
KIT	KIT	-4.201	1.7027e-131	725.505	12889.9	3047.85
C6orf141	C6orf141	2.19322	1.27482e-45	1386.27	290.115	3040.39
RFC4	RFC4	1.22648	9.28093e-16	2478.16	1006.12	3039.42
GYPC	GYPC	-2.5922	6.87018e-59	1170.99	7633.89	3035.44
RPS6KB1	RPS6KB1	1.02119	2.40828e-11	2963.31	1394.03	3026.09
LBH	LBH	-1.07088	4.26308e-12	2822.05	5468.84	3022.08
NCAPH	NCAPH	3.17494	1.22307e-87	950.786	95.7699	3018.69
SLC39A4	SLC39A4	1.9887	3.50564e-38	1512.73	351.425	3008.36
GPATCH2	GPATCH2	1.47252	5.23689e-22	2040.66	663.673	3004.92
LIX1L	LIX1L	-1.5531	1.42581e-23	1934.55	5825.84	3004.55
SIRPA	SIRPA	-1.52337	9.21522e-23	1966.5	5552.71	2995.71
CDK5	CDK5	1.21592	1.63314e-15	2460.95	985.124	2992.32
ETS2	ETS2	-1.8331	8.36897e-32	1630	5682.58	2987.96
CTPS2	CTPS2	1.03067	1.56337e-11	2896.56	1326.75	2985.4
MME	MME	-3.74866	1.21595e-109	796.146	11015.4	2984.48
OAF	OAF	-1.56577	6.40616e-24	1894.62	5592.55	2966.55
UBE2E3	UBE2E3	-1.10449	8.91884e-13	2685.8	5820.58	2966.44
PPAPDC1A	PPAPDC1A	5.00913	1.99439e-182	591.874	15.8584	2964.77
N4BP3	N4BP3	1.74949	3.38077e-30	1694.64	455.345	2964.76
ZMYND10	ZMYND10	2.31464	2.95303e-50	1280.45	227.894	2963.77
MAOA	MAOA	-3.4506	9.14795e-96	858.893	10503.1	2963.69
SFXN2	SFXN2	1.13933	8.55195e-14	2599.99	1051.84	2962.26
ELN	ELN	-1.2426	9.30948e-16	2383.05	6168.4	2961.17
MYO19	MYO19	1.62585	2.13044e-26	1821.23	545.646	2961.06
PHLDB1	PHLDB1	-1.24053	1.03548e-15	2385.42	5889.26	2959.19
SPINK8	SPINK8	-1.48654	8.95276e-22	1986.74	4388.81	2953.37
LRRCC1	LRRCC1	1.32047	5.00542e-18	2234.54	838.327	2950.66
TSPAN4	TSPAN4	-1.14238	1.45274e-13	2579.71	5750.5	2947.02
BCL6	BCL6	-1.1576	6.92446e-14	2545.59	5703.73	2946.78
EPB41L2	EPB41L2	-1.72741	1.42902e-28	1704.68	5863.81	2944.69
IFIH1	IFIH1	1.01584	3.07287e-11	2896.74	1338.72	2942.61
CBX2	CBX2	2.6843	1.79397e-65	1092.62	162.903	2932.93
TBCE	TBCE	1.11525	2.80571e-13	2626.49	1180.81	2929.17
TMEM37	TMEM37	-3.22122	2.09599e-85	906.184	9421.67	2919.02
PPP1R12B	PPP1R12B	-2.25019	6.50836e-46	1296.95	6103.82	2918.38
SGK1	SGK1	-1.99895	3.65264e-37	1459.22	5518	2916.92
TSEN54	TSEN54	1.15654	3.5852e-14	2516.44	1047.22	2910.35
MBNL2	MBNL2	-1.25362	5.20126e-16	2321.52	5516.12	2910.31
APCDD1	APCDD1	-2.82384	2.70878e-68	1030.09	7486.7	2908.8
CENPM	CENPM	2.93875	1.04766e-76	989.544	118.062	2908.02
SEZ6L	SEZ6L	5.36787	1.43192e-202	540.379	11.5664	2900.68
KIF14	KIF14	4.15228	1.37739e-136	697.408	35.0619	2895.83
PROM1	PROM1	-2.19795	4.86276e-44	1311.54	5198.26	2882.71
ZNF587	ZNF587	1.07008	2.4993e-12	2693.72	1168.87	2882.49
KCNK6	KCNK6	1.2039	3.09048e-15	2392.42	929.478	2880.23
CHI3L1	CHI3L1	-1.88023	2.72768e-33	1530.8	4933.25	2878.25
RHOH	RHOH	1.04365	8.65603e-12	2753.02	1150.49	2873.19
APLP1	APLP1	2.81474	3.6716e-71	1020.14	141.903	2871.42
SERHL2	SERHL2	-1.85565	1.64167e-32	1546.38	4311.22	2869.54
HOXC13	HOXC13	2.79292	3.67722e-70	1025.82	129.929	2865.02
EZH2	EZH2	2.44014	3.02159e-55	1173.7	197.611	2863.99
PPM1H	PPM1H	1.10308	5.11617e-13	2589.2	1072.42	2856.1
ZNF395	ZNF395	-1.12749	2.9785e-13	2532.08	5278.39	2854.88
E2F5	E2F5	1.54244	5.83357e-24	1849.59	554.035	2852.89
CKMT1B	CKMT1B	1.78469	2.54066e-31	1591.42	425.602	2840.19
APOLD1	APOLD1	-2.30225	8.23419e-48	1233.39	6267.94	2839.57
MYL3	MYL3	-6.5874	2.1061e-255	430.816	192193	2837.95
APOA1	APOA1	2.51207	3.06195e-58	1129.47	219.062	2837.3
ACOX2	ACOX2	1.07135	2.34191e-12	2646.96	1245.67	2835.82
RAB26	RAB26	3.03721	3.72305e-81	932.029	99.7965	2830.77
BCL9	BCL9	1.13884	8.75421e-14	2485.46	1055.14	2830.54
CDH5	CDH5	-1.81164	3.902e-31	1561.78	5693.91	2829.38
BAI2	BAI2	2.10598	2.20703e-42	1341.09	302.133	2824.3
CCNE1	CCNE1	2.9483	3.73123e-77	957.117	117.133	2821.86
PADI2	PADI2	-1.99859	3.77772e-37	1410.36	6117.37	2818.73
CDCA3	CDCA3	3.10695	2.03149e-84	906.903	96.2478	2817.7
ITM2C	ITM2C	-1.02916	2.81009e-11	2736.46	5321.96	2816.26
FLAD1	FLAD1	1.19649	4.54714e-15	2353.6	1009.81	2816.05
CBX7	CBX7	-2.2504	6.40099e-46	1247.73	5760.3	2807.88
ALDH1A3	ALDH1A3	-2.51007	1.16204e-55	1118.61	6181.08	2807.79
RAB11FIP4	RAB11FIP4	1.32518	3.85333e-18	2118.71	750.15	2807.68
EGLN3	EGLN3	1.09985	5.99838e-13	2550.76	1056.09	2805.46
ITGB1BP1	ITGB1BP1	-1.31972	1.46411e-17	2121.21	5781.07	2799.4
MAPK13	MAPK13	1.13884	8.76347e-14	2457.67	1027.97	2798.89
C9orf106	C9orf106	2.19121	1.57821e-45	1277.15	251.389	2798.49
RDH16	RDH16	4.06836	2.95278e-132	687.301	35.3717	2796.18
SDS	SDS	2.19867	8.5118e-46	1269.73	241.407	2791.71
PPP1R14D	PPP1R14D	1.86626	5.52809e-34	1494.21	373.018	2788.59
LAMB3	LAMB3	-3.43246	6.31848e-95	812.408	8302.5	2788.56
CST9	CST9	1.87729	2.43427e-34	1483.92	324.54	2785.76
NR3C1	NR3C1	-1.40476	1.18067e-19	1981.71	5359.54	2783.83
SGCE	SGCE	-1.29851	4.68684e-17	2142.93	5297.1	2782.61
MXI1	MXI1	-1.16642	4.46641e-14	2385.52	5064.63	2782.53
SLC35A2	SLC35A2	1.28214	4.3931e-17	2168.35	836.212	2780.13
H6PD	H6PD	-1.08971	1.7863e-12	2550.35	5336.85	2779.14
HIST1H3B	HIST1H3B	5.11281	2.62926e-189	543.553	16.9292	2779.09
PHLDA1	PHLDA1	-1.38019	4.87656e-19	2012.14	4791.65	2777.14
CIT	CIT	2.62814	4.71019e-63	1056.15	159.681	2775.7
DEPDC1	DEPDC1	3.63959	3.08129e-110	761.864	55.6018	2772.87
GEM	GEM	-1.80613	5.78618e-31	1534.09	5143.93	2770.77
HSD17B11	HSD17B11	-1.40261	1.34064e-19	1975.22	5450.65	2770.47
HPN	HPN	1.70929	6.31286e-29	1620.05	428.549	2769.14
C20orf103	C20orf103	2.34371	2.1606e-51	1181.22	216.726	2768.44
ITPR1	ITPR1	-1.04995	1.10409e-11	2629.81	4782.99	2761.16
MST4	MST4	1.22254	1.15074e-15	2250.02	890.425	2750.74
ARID5A	ARID5A	-2.24241	1.24231e-45	1226.47	5382.86	2750.25
OGFRL1	OGFRL1	-1.34976	2.74864e-18	2037.57	4804.15	2750.24
SKA3	SKA3	3.29645	2.20843e-93	833.165	77.823	2746.49
ABCG1	ABCG1	1.06338	3.42455e-12	2580.36	1196.14	2743.89
CEP250	CEP250	1.2673	1.00608e-16	2163.51	845.788	2741.81
PLXNA3	PLXNA3	1.11113	3.44092e-13	2467.47	1087.49	2741.69
C12orf39	C12orf39	-5.7175	3.53451e-209	478.767	37466.2	2737.35
SCGB1A1	SCGB1A1	-3.64383	1.10189e-104	750.961	8861.08	2736.37
NFIL3	NFIL3	-1.49942	4.08659e-22	1824.58	5072.51	2735.81
APOBEC3B	APOBEC3B	2.14559	7.94471e-44	1272.9	263.513	2731.13
ZAK	ZAK	-1.06409	5.83381e-12	2558.9	5846.5	2722.91
STBD1	STBD1	-1.82708	1.29229e-31	1487.89	5929	2718.5
GREM1	GREM1	1.08984	9.73678e-13	2492.11	1065.13	2715.99
HDAC11	HDAC11	1.00083	6.03169e-11	2713.69	1316.36	2715.93
FAM196A	FAM196A	3.82661	1.54213e-119	708.806	40.2124	2712.33
BCL2L2	BCL2L2	-1.02859	2.88167e-11	2632.96	5436.65	2708.25
INHBB	INHBB	-1.43772	1.7022e-20	1882.59	4901.27	2706.63
HPX	HPX	1.53207	1.16656e-23	1765.81	497.717	2705.34
ARL4C	ARL4C	-1.19042	1.35708e-14	2266.73	4900.98	2698.37
LIG3	LIG3	1.06243	3.59176e-12	2536.35	1135.6	2694.68
NCAPG2	NCAPG2	1.53178	1.16371e-23	1759.03	579.204	2694.44
CDT1	CDT1	2.22129	1.16829e-46	1211.76	236.416	2691.66
MAPK15	MAPK15	2.68695	1.55919e-65	999.466	137.549	2685.51
KANK2	KANK2	-1.03025	2.68064e-11	2604	5581.63	2682.77
MYCBP2	MYCBP2	-1.02001	4.21512e-11	2628.17	5509.03	2680.77
LIMCH1	LIMCH1	-1.37448	6.75323e-19	1949.83	5112.25	2680
GNG4	GNG4	3.49943	2.40017e-103	765.505	69.0708	2678.83
METTL11B	METTL11B	6.10133	3.10738e-238	437.864	7.67257	2671.55
EVPL	EVPL	1.4111	2.38244e-20	1883.41	648.522	2657.69
KNTC1	KNTC1	1.62079	3.03893e-26	1639.26	499.398	2656.91
TNFRSF21	TNFRSF21	-1.36295	1.30711e-18	1948.93	5013.77	2656.3
HSD17B6	HSD17B6	3.18658	3.76275e-88	833.146	85.1593	2654.88
PALM2-AKAP2	PALM2-AKAP2	-2.18496	1.41804e-43	1214.2	5864.45	2652.99
VANGL1	VANGL1	1.26548	1.11346e-16	2096.1	824.867	2652.58
NFKBIL2	NFKBIL2	2.30645	6.22968e-50	1149.38	210.805	2650.99
CIDEC	CIDEC	-6.22909	2.7658e-236	425.476	40061.8	2650.33
SAT2	SAT2	-1.01514	5.20988e-11	2610.33	5160.94	2649.86
ZDHHC13	ZDHHC13	1.05344	5.47317e-12	2512.83	1147.42	2647.11
SOD3	SOD3	-4.01828	1.45776e-122	657.913	11774.3	2643.68
SMYD3	SMYD3	1.30718	1.07427e-17	2019.3	754.062	2639.6
FOXN3	FOXN3	-1.44575	1.05723e-20	1822.12	5179.7	2634.32
FAM64A	FAM64A	2.88369	3.44559e-74	913.097	112.681	2633.09
CNTD2	CNTD2	3.22873	3.45294e-90	815.019	82.7876	2631.47
HOOK1	HOOK1	1.00693	4.62306e-11	2613.21	1125.24	2631.33
SKA1	SKA1	3.6638	2.06717e-111	717.184	51.5664	2627.62
ELTD1	ELTD1	-1.85651	1.55113e-32	1413.84	5301.31	2624.82
PTTG3P	PTTG3P	3.60647	1.14535e-108	727.65	58.0531	2624.25
SKAP1	SKAP1	1.42129	1.28391e-20	1846.29	615.558	2624.12
PDGFRA	PDGFRA	-1.47843	1.47623e-21	1772.04	4932.31	2619.84
TGFB1I1	TGFB1I1	-1.39356	2.26666e-19	1879.26	4816.78	2618.87
SLC29A3	SLC29A3	1.13925	8.5989e-14	2298.41	972.867	2618.45
SRD5A3	SRD5A3	1.06866	2.67064e-12	2445.04	1113.14	2612.9
FGD3	FGD3	1.43951	4.18137e-21	1814.46	602.097	2611.93
MEX3A	MEX3A	1.46955	6.41403e-22	1774.43	562.239	2607.62
EGR3	EGR3	-2.77161	3.97136e-66	938.67	5975.3	2601.63
TCN2	TCN2	-1.47702	1.60782e-21	1759.83	4940.05	2599.31
STAT5A	STAT5A	-1.88685	1.69315e-33	1377.46	5217.79	2599.05
CRY2	CRY2	-1.38905	2.93926e-19	1870.14	5042.82	2597.72
OGN	OGN	-3.28908	1.98249e-88	789.485	7993.37	2596.68
SLURP1	SLURP1	2.38139	6.77708e-53	1089.98	199.248	2595.67
RBPMS	RBPMS	-1.33604	5.9171e-18	1942.28	4892.14	2594.97
MANEAL	MANEAL	1.80142	7.47349e-32	1439.58	382.398	2593.29
ADCY1	ADCY1	1.14289	7.18931e-14	2263.22	891.15	2586.61
CAPN13	CAPN13	1.65599	2.7454e-27	1555.81	424.681	2576.4
KIF15	KIF15	3.40712	1.01332e-98	756.068	66.3628	2576.01
HEATR6	HEATR6	1.17174	1.65618e-14	2195.17	902.841	2572.17
QKI	QKI	-1.08203	2.55408e-12	2375.74	5255.07	2570.62
S1PR1	S1PR1	-2.63172	1.85984e-60	976.35	6196.54	2569.48
SVIL	SVIL	-1.05002	1.10403e-11	2434.16	5803.47	2555.9
HIST1H4E	HIST1H4E	2.27028	1.53812e-48	1125.22	226.221	2554.57
MRAS	MRAS	-2.7923	5.56582e-67	913.709	6889.76	2551.35
FOXJ1	FOXJ1	4.50099	3.85069e-155	566.233	24.6372	2548.61
KCNK15	KCNK15	2.90321	4.51585e-75	875.835	107.168	2542.73
WNK4	WNK4	1.34282	1.40416e-18	1891.78	637.221	2540.32
SIX4	SIX4	2.06112	9.68385e-41	1230.19	298.938	2535.58
HES6	HES6	3.05062	8.18203e-82	831.146	102.035	2535.51
ACACB	ACACB	-3.54521	4.14336e-100	714.922	9899.68	2534.55
SIK2	SIK2	-2.56392	9.08514e-58	986.709	6485.25	2529.84
GRIA2	GRIA2	3.18407	6.16356e-88	793.767	66.9115	2527.41
CMA1	CMA1	-4.3301	7.30316e-138	583.485	12567	2526.55
SLC34A2	SLC34A2	-1.6189	2.06207e-25	1559.76	3608.81	2525.09
GPD1	GPD1	-6.29436	9.80878e-240	400.942	39953.5	2523.67
TMEM140	TMEM140	-1.05411	9.17877e-12	2391.83	5201.27	2521.25
KLF4	KLF4	-3.02518	7.95595e-77	833.117	6912.7	2520.33
GPRC5B	GPRC5B	-2.00763	1.89523e-37	1253.27	5103.23	2516.1
ADAM8	ADAM8	2.36149	4.5064e-52	1064.87	187.832	2514.69
PCDHGC3	PCDHGC3	-1.10506	8.69617e-13	2267.43	4797.04	2505.65
LTBP4	LTBP4	-2.61472	8.85472e-60	957.214	6023.73	2502.84
GYG2	GYG2	-4.44033	2.34483e-143	563.126	15028.6	2500.47
TPRN	TPRN	1.40686	3.09502e-20	1775.03	612.354	2497.22
MCM10	MCM10	3.6589	3.45124e-111	681.757	50.5664	2494.48
PSD3	PSD3	1.04912	6.71485e-12	2375.72	1066.3	2492.41
POC1A	POC1A	2.21603	1.88633e-46	1123.28	222.646	2489.23
ST6GALNAC6	ST6GALNAC6	-1.38402	3.93234e-19	1798.33	4985.74	2488.92
AKR1C3	AKR1C3	-3.41223	5.26859e-94	728.311	8256.85	2485.17
SIX2	SIX2	2.64006	1.24331e-63	940.155	190.062	2482.06
SUSD4	SUSD4	1.53518	9.50678e-24	1616.38	491.496	2481.43
TMEM145	TMEM145	4.92216	3.90079e-178	503.311	15.3805	2477.37
LIFR	LIFR	-2.87437	2.09599e-70	861.078	6135.14	2475.06
WISP1	WISP1	3.56539	1.56325e-106	692.291	56.2301	2468.29
DEPDC1B	DEPDC1B	3.39012	7.88839e-98	727.466	62.4071	2466.19
TIPARP	TIPARP	-1.17754	2.59021e-14	2090.13	4378.38	2461.2
CHAF1B	CHAF1B	1.42055	1.34448e-20	1731.82	615.85	2460.13
MMRN2	MMRN2	-2.23098	3.23809e-45	1100.75	5315.82	2455.74
FANCD2	FANCD2	1.93216	3.40277e-36	1268.29	299.434	2450.54
GBP5	GBP5	2.36304	3.89439e-52	1035.72	185.796	2447.45
SNAI2	SNAI2	-1.32916	8.69408e-18	1839.04	4392.01	2444.37
GBE1	GBE1	-1.34797	3.0509e-18	1811.67	5061.85	2442.08
SASH1	SASH1	-1.2109	4.80196e-15	2016.11	4623.74	2441.31
LETMD1	LETMD1	-1.04124	1.64042e-11	2343.98	4752.89	2440.65
BARX2	BARX2	-1.55273	1.45694e-23	1571.81	3870.96	2440.59
PTPRM	PTPRM	-1.73245	1.01799e-28	1407.33	4880.98	2438.13
C21orf45	C21orf45	1.03512	1.28045e-11	2352.26	1086.28	2434.87
KIF18B	KIF18B	4.00573	8.16094e-129	607.728	34.3982	2434.4
GPR124	GPR124	-1.80042	8.72904e-31	1351.71	4767.26	2433.64
SLIT3	SLIT3	-1.91126	2.79531e-34	1267.9	4796.5	2423.29
CELSR3	CELSR3	3.27093	3.99355e-92	736.883	71.354	2410.29
HIST1H2AJ	HIST1H2AJ	4.40871	3.42622e-150	545.748	22.646	2406.04
AKAP12	AKAP12	-2.70873	1.48818e-63	888.068	6497.04	2405.54
EFNA3	EFNA3	1.2375	5.17651e-16	1942.65	776.487	2404.03
HIST1H3J	HIST1H3J	4.9547	7.32779e-180	485.019	15.1327	2403.13
GAS1	GAS1	-1.80649	5.66765e-31	1329.23	4631.06	2401.24
CAV2	CAV2	-3.33859	1.16784e-90	719.068	7890.1	2400.67
ROGDI	ROGDI	1.30427	1.27391e-17	1836.6	699.991	2395.43
GRM4	GRM4	6.12226	6.32869e-235	390.767	4.79646	2392.38
GPR116	GPR116	-1.84167	4.54951e-32	1297.67	4893.91	2389.88
C2orf54	C2orf54	2.92399	6.05761e-76	816.544	93.646	2387.56
DAB2IP	DAB2IP	-1.6856	2.49015e-27	1415.83	4382.15	2386.52
OXTR	OXTR	-4.65001	6.30301e-154	512.078	11194.1	2381.17
NDP	NDP	1.90683	2.51912e-35	1248.46	282.496	2380.59
UBE2W	UBE2W	1.12161	2.06788e-13	2122.13	932.938	2380.19
ZCCHC24	ZCCHC24	-1.82012	2.14353e-31	1307.05	4894.96	2378.98
PDLIM3	PDLIM3	-2.4803	1.66189e-54	958.078	6869.29	2376.32
PFN4	PFN4	1.13595	1.0085e-13	2090.96	984.805	2375.23
ECM2	ECM2	-2.25176	5.78909e-46	1053.98	5591.04	2373.31
CTPS	CTPS	1.30187	1.46069e-17	1821.6	695.602	2371.48
NBPF4	NBPF4	3.33999	2.61933e-95	709.796	58.3363	2370.71
C15orf63	C15orf63	1.01929	2.63896e-11	2324.03	1113.86	2368.87
LYZL2	LYZL2	4.12098	2.59143e-134	573.485	25.7434	2363.32
SCARA3	SCARA3	-1.22689	2.10508e-15	1923.21	4266.81	2359.58
MAGEA1	MAGEA1	8.2049	0	287.544	0.867257	2359.27
PP14571	PP14571	3.43002	9.48165e-100	687.485	54.9735	2358.09
TCF19	TCF19	1.69631	1.57112e-28	1390.01	430.54	2357.88
CDH3	CDH3	-1.92004	1.45543e-34	1225.07	4224.99	2352.18
E2F8	E2F8	4.15646	4.3825e-137	564.748	44.2389	2347.35
CCDC69	CCDC69	-3.10313	3.36522e-80	755.738	7448.12	2345.15
ADM	ADM	-2.00079	3.18557e-37	1170.6	4628.73	2342.13
COX6A2	COX6A2	-5.43335	2.7921e-194	430.34	86295.4	2338.19
TINAGL1	TINAGL1	-3.00112	8.7157e-76	778.893	6155.85	2337.55
LACRT	LACRT	-3.63812	1.88633e-104	642.175	8089.96	2336.31
GTSE1	GTSE1	3.3372	2.75378e-95	700.029	64.7168	2336.14
PLAC2	PLAC2	2.34172	2.73511e-51	997.291	182.867	2335.38
DSCC1	DSCC1	1.86681	5.38987e-34	1249.39	325.628	2332.37
NDN	NDN	-2.19713	5.29867e-44	1053.81	5206.33	2315.35
SSPN	SSPN	-1.87362	4.49019e-33	1233.53	4617.4	2311.17
CES1	CES1	-4.81722	2.07832e-162	479.699	14710	2310.81
CKAP2L	CKAP2L	3.80353	2.20054e-118	606.864	39.6018	2308.23
TSPAN7	TSPAN7	-3.35844	1.49032e-91	685.67	7450.43	2302.78
C5orf62	C5orf62	-1.48085	1.27898e-21	1554.44	4813.3	2301.89
CCDC50	CCDC50	-1.16104	5.86133e-14	1981.49	4543.23	2300.59
PPP1R1A	PPP1R1A	-4.69532	3.37722e-156	489.738	15846.5	2299.47
IGSF9	IGSF9	1.41144	2.37587e-20	1629.11	541.053	2299.39
LEF1	LEF1	1.89829	4.91108e-35	1210.61	289.982	2298.09
SPINK1	SPINK1	-2.98356	4.89182e-75	770.078	5183.2	2297.58
NXPH1	NXPH1	4.09431	2.72327e-133	561.058	29.7965	2297.15
SKIL	SKIL	1.16411	2.45828e-14	1971.53	861.115	2295.09
KRT23	KRT23	-1.74991	3.01722e-29	1308.57	3700.48	2289.88
PVRL1	PVRL1	-1.15723	7.06791e-14	1977.19	4016.58	2288.07
FBXO45	FBXO45	1.15444	4.00486e-14	1981.93	868.531	2288.02
RMI1	RMI1	1.41128	2.37819e-20	1620.23	570.319	2286.6
TNS4	TNS4	-2.40719	1.01978e-51	948.184	4420.95	2282.46
FXYD6	FXYD6	-1.7841	2.77138e-30	1279.06	4213.42	2281.97
CILP2	CILP2	3.30721	7.18516e-94	688.505	67.9204	2277.03
NCALD	NCALD	-2.35828	6.95104e-50	964.796	4476.08	2275.26
RABIF	RABIF	1.25352	2.16162e-16	1813.12	717.487	2272.78
HOXA6	HOXA6	-3.14372	5.72223e-82	722.563	6501.28	2271.54
KLC2	KLC2	1.20784	2.52439e-15	1880.25	783.965	2271.05
CHST1	CHST1	1.72157	2.74099e-29	1318.89	326.664	2270.56
LIPE	LIPE	-4.99846	1.05884e-171	454.087	17757.6	2269.74
EIF2AK2	EIF2AK2	1.1255	1.71043e-13	2014.96	892.513	2267.83
GIMAP7	GIMAP7	-1.96798	3.96561e-36	1148.97	4549.55	2261.15
RAC3	RAC3	1.03167	1.49984e-11	2190.36	1037.53	2259.72
PTGDS	PTGDS	-2.21234	1.51493e-44	1021.3	4512.15	2259.46
LRRN2	LRRN2	1.30613	1.15774e-17	1725.04	608.743	2253.13
FOLR2	FOLR2	-2.37914	1.16489e-50	946.233	5206.45	2251.22
TMEM194A	TMEM194A	1.02891	1.70529e-11	2187.8	1037.12	2251.05
GPSM2	GPSM2	1.53411	1.01615e-23	1465.57	487.885	2248.34
SEMA3G	SEMA3G	-3.463	2.53292e-96	649.214	7522.69	2248.23
TRIP10	TRIP10	-1.14143	1.52738e-13	1969.24	4420.65	2247.76
FBXL6	FBXL6	1.7703	7.5974e-31	1268.53	347.735	2245.69
PC	PC	-1.28102	1.21358e-16	1752.63	4806.88	2245.16
BRCA1	BRCA1	1.93901	1.9732e-36	1155.68	285.841	2240.87
FADS3	FADS3	-1.84334	4.04702e-32	1215.07	4687.85	2239.79
SLC25A22	SLC25A22	1.27354	7.18707e-17	1758.17	685.522	2239.1
COL8A1	COL8A1	1.27166	7.8511e-17	1757.34	788.956	2234.74
FITM1	FITM1	-2.6746	3.54715e-62	833.602	20166.3	2229.55
OIP5	OIP5	3.01606	3.82316e-80	739.097	87.4779	2229.16
CNIH2	CNIH2	3.96124	1.55726e-126	561.631	35.7788	2224.75
PAGE2	PAGE2	6.3643	8.21435e-250	349.417	4.78761	2223.8
PALM	PALM	-1.52624	7.76964e-23	1455.88	4478.88	2222.03
SVEP1	SVEP1	-3.31039	2.18884e-89	668.981	6984.29	2214.59
F3	F3	-2.77615	2.6014e-66	796.893	5281.96	2212.3
PLSCR4	PLSCR4	-2.35506	9.24023e-50	938.068	4948.06	2209.2
PROS1	PROS1	-2.69919	3.63794e-63	818.34	5206.73	2208.86
ADAMDEC1	ADAMDEC1	2.60246	8.05557e-62	848.33	113.257	2207.74
KRTAP5-1	KRTAP5-1	1.406	3.30899e-20	1563.76	523.292	2198.64
MAP1B	MAP1B	-1.17954	2.35575e-14	1861.44	4234	2195.64
SPAG1	SPAG1	1.80235	7.22939e-32	1217.38	316.823	2194.14
B3GALNT1	B3GALNT1	1.07379	2.11285e-12	2040.49	891.265	2191.06
CACNB3	CACNB3	1.21927	1.38625e-15	1794.89	708.301	2188.45
PEMT	PEMT	-1.41341	7.18286e-20	1546.57	4232.58	2185.94
PIK3IP1	PIK3IP1	-1.2167	3.56703e-15	1794.64	4094.08	2183.54
KIF1A	KIF1A	4.59476	3.46852e-160	474.981	20.5664	2182.42
EGR2	EGR2	-3.09148	1.08739e-79	700.019	5650.02	2164.09
TBC1D4	TBC1D4	-1.46314	3.73973e-21	1478.45	3975.39	2163.17
NELL1	NELL1	6.60502	9.48667e-255	327.087	2.72566	2160.42
RUNDC3A	RUNDC3A	4.05547	2.49435e-131	532.612	29.6903	2159.99
PER1	PER1	-2.93079	8.80022e-73	736.495	5424.22	2158.51
SLC4A8	SLC4A8	1.84771	2.44246e-33	1167.42	281.097	2157.05
ECHDC3	ECHDC3	-1.60485	5.25076e-25	1338.57	4510.75	2148.21
CHI3L2	CHI3L2	-2.09387	2.19876e-40	1020.19	3870.5	2136.15
ASAM	ASAM	-2.63797	1.06691e-60	809.039	5534.79	2134.22
DLC1	DLC1	-1.76571	1.01367e-29	1208.11	4250.02	2133.16
DSC2	DSC2	-1.14377	1.36456e-13	1860.66	3824	2128.17
PSCA	PSCA	1.83402	6.59022e-33	1160.17	311.469	2127.78
NCRNA00219	NCRNA00219	-1.49359	5.86657e-22	1423.37	3740.1	2125.93
QPRT	QPRT	1.01015	4.02755e-11	2103.16	934.566	2124.5
PLA2G2A	PLA2G2A	-2.69053	8.19457e-63	789.456	6167.28	2124.06
RFTN1	RFTN1	-1.16209	5.57086e-14	1827.56	4381.21	2123.8
ACADS	ACADS	-1.93322	5.46985e-35	1097.6	4493.36	2121.91
KIF21A	KIF21A	1.38558	1.12308e-19	1527.36	564.398	2116.28
NAV2	NAV2	-1.79558	1.22694e-30	1178.28	3562.12	2115.7
RNF145	RNF145	-1.17532	2.90581e-14	1798.02	4048.55	2113.25
KANK1	KANK1	-2.20785	2.19213e-44	956.65	4374.35	2112.14
SLC7A11	SLC7A11	3.08715	2.43516e-83	682.68	69.7434	2107.54
C1RL	C1RL	-1.04268	1.53924e-11	2018.84	3921.19	2105.01
GHR	GHR	-2.62501	3.47463e-60	799.932	5564.98	2099.83
SCRN2	SCRN2	-1.66661	8.93497e-27	1257.33	4076.03	2095.48
SSX2IP	SSX2IP	1.37315	2.37981e-19	1525.39	538.673	2094.58
CDC7	CDC7	2.13973	1.40512e-43	976.961	206.575	2090.44
WNT7B	WNT7B	1.73419	1.09899e-29	1205.31	311.504	2090.23
FGL1	FGL1	3.27257	8.6445e-92	638.67	42.7611	2090.09
SDR16C5	SDR16C5	1.72866	1.62748e-29	1208.56	321.965	2089.2
ABCA12	ABCA12	1.65471	3.11838e-27	1262.47	338.673	2089.01
ABLIM3	ABLIM3	-1.6329	8.35799e-26	1279.01	4020.82	2088.49
SEPT10	SEPT10	-1.03003	2.7111e-11	2026.95	4038.58	2087.83
CDC25C	CDC25C	4.08168	1.30151e-132	511.32	27.3628	2087.04
PHGDH	PHGDH	-1.23095	1.71799e-15	1694.4	4132	2085.72
NLRP2	NLRP2	1.09817	6.57296e-13	1898.93	806.788	2085.36
ZWILCH	ZWILCH	1.1916	5.99001e-15	1748.82	705.239	2083.88
PRIM1	PRIM1	1.04012	1.02204e-11	1993.43	914.805	2073.4
SEMA5A	SEMA5A	-1.3151	1.89753e-17	1574.1	3449.86	2070.09
LMOD1	LMOD1	-3.13833	9.96625e-82	655.922	5795.53	2058.5
CPM	CPM	-1.98946	7.686e-37	1034.2	4572.71	2057.51
NDE1	NDE1	1.10426	4.87414e-13	1861.9	813.646	2056.03
TMEM68	TMEM68	1.13143	1.27921e-13	1815.35	784.522	2053.93
WDR54	WDR54	1.18035	1.07221e-14	1737.3	726.823	2050.62
LRRC45	LRRC45	1.21463	1.77468e-15	1687.42	686.221	2049.59
NFAT5	NFAT5	-1.00135	9.52743e-11	2045.97	3887.99	2048.72
KIF18A	KIF18A	3.14189	6.28052e-86	651.971	68.0088	2048.42
CABC1	CABC1	-1.04459	1.41436e-11	1959.5	4813.33	2046.87
TNXB	TNXB	-5.02783	3.27491e-173	406.641	14287	2044.52
TMEM47	TMEM47	-1.86212	1.04332e-32	1097.33	3932.65	2043.36
HIST1H2BL	HIST1H2BL	2.98377	1.27271e-78	683.854	78.6018	2040.46
PCSK2	PCSK2	5.20669	3.19402e-195	391.33	10.3894	2037.53
FOXO1	FOXO1	-2.04054	1.48734e-38	996.612	4299.43	2033.63
RBMS1	RBMS1	-1.23509	1.38375e-15	1643.37	3818.88	2029.7
GDPD3	GDPD3	1.53199	1.17126e-23	1323.08	465.301	2026.94
TRIM59	TRIM59	1.92641	5.5484e-36	1050.97	249.593	2024.6
TPPP3	TPPP3	-1.35643	1.90182e-18	1491.3	4050.13	2022.84
C11orf80	C11orf80	1.04104	9.81389e-12	1941.51	882.487	2021.18
CAB39L	CAB39L	-1.19787	9.34841e-15	1685.83	3710.65	2019.42
TNFRSF1B	TNFRSF1B	-1.26966	2.22978e-16	1587.72	3816.32	2015.87
CENPH	CENPH	1.20165	3.5248e-15	1677.17	689.186	2015.37
BMP8A	BMP8A	2.86319	3.47165e-73	703.058	90.7257	2012.99
GIMAP5	GIMAP5	-1.88604	1.81609e-33	1064.8	3940.83	2008.25
THBD	THBD	-1.50816	2.39676e-22	1330.78	3828.59	2007.02
DNAJB4	DNAJB4	-1.65613	1.80097e-26	1209.87	3824.54	2003.71
RILPL2	RILPL2	-1.09669	1.29305e-12	1826.14	3711.7	2002.7
SYP	SYP	2.28069	6.53839e-49	876.981	177.814	2000.12
ZNF623	ZNF623	1.09679	7.0047e-13	1822.87	811.23	1999.31
IFFO2	IFFO2	-2.38834	5.31017e-51	836.942	4028.7	1998.9
SYNE1	SYNE1	-1.03736	1.95474e-11	1925.29	3838.08	1997.23
FGL2	FGL2	-1.30158	3.99118e-17	1529.71	3810.21	1991.04
C15orf23	C15orf23	1.34927	9.70046e-19	1475.37	546.088	1990.67
PDGFD	PDGFD	-1.95282	1.25374e-35	1017.12	3849.37	1986.24
PLEKHA4	PLEKHA4	-1.93759	3.95794e-35	1022.83	3645.42	1981.81
AMOTL1	AMOTL1	-1.92918	7.42751e-35	1024.65	3887.75	1976.74
PPP2R1B	PPP2R1B	-1.3364	5.83833e-18	1479.06	3961.47	1976.62
GABRP	GABRP	-5.80391	1.04308e-213	339.825	19511.6	1972.31
RASD1	RASD1	-2.51243	9.5177e-56	782.039	4351.91	1964.82
DDX60L	DDX60L	1.13491	1.07842e-13	1730.57	746.841	1964.05
JAM3	JAM3	-1.3882	3.10576e-19	1412.26	3536.68	1960.5
CD99L2	CD99L2	-1.14646	1.20068e-13	1709.23	4034.39	1959.57
TMTC1	TMTC1	-1.57709	3.13968e-24	1239.76	3605.83	1955.21
CASC5	CASC5	3.58141	4.71633e-107	543.922	41.3097	1948.01
CALB2	CALB2	-3.66578	1.0134e-105	529.379	7850.85	1940.59
CLEC14A	CLEC14A	-1.82343	1.70496e-31	1061.75	3850.75	1936.02
CDH2	CDH2	2.79331	4.736e-70	691.942	93.3363	1932.81
ESAM	ESAM	-1.45602	5.75978e-21	1327.18	3738.77	1932.4
GDF9	GDF9	3.03304	1.01026e-80	636.631	57.6814	1930.92
CPXM2	CPXM2	-1.47435	1.90835e-21	1309.36	3589.96	1930.45
EZH1	EZH1	-1.27828	1.40982e-16	1508.74	3707.78	1928.59
HSD17B7	HSD17B7	1.15952	3.14317e-14	1661.68	673.92	1926.75
ACSL4	ACSL4	-1.40481	1.18912e-19	1369.11	3745.58	1923.33
ATP1A3	ATP1A3	5.13584	3.26772e-190	373.893	12.0088	1920.26
ZNF467	ZNF467	1.2875	3.33486e-17	1490.35	570.894	1918.83
STIL	STIL	2.32019	2.08907e-50	825.835	149.779	1916.1
SAMD12	SAMD12	1.32019	5.26015e-18	1451.04	527.558	1915.64
CPXM1	CPXM1	-1.27975	1.30544e-16	1494.47	3557.74	1912.55
TRIM29	TRIM29	-4.43903	2.76438e-143	430.427	8671.99	1910.68
DHRS13	DHRS13	1.36208	4.59965e-19	1397.82	503.611	1903.94
PLK4	PLK4	2.10884	1.95737e-42	901.893	194.982	1901.95
TMEM206	TMEM206	1.2945	2.25196e-17	1466.76	555.876	1898.72
FAM113B	FAM113B	1.11048	3.60643e-13	1709.04	733.54	1897.85
FAM110A	FAM110A	1.14015	8.33163e-14	1663.5	706.823	1896.63
CENPK	CENPK	2.50858	5.93155e-58	755.447	121.106	1895.1
ITSN1	ITSN1	-1.24298	9.20587e-16	1519.54	3951.65	1888.77
CRISPLD1	CRISPLD1	-1.67011	7.08164e-27	1127.07	3161.25	1882.33
IRS2	IRS2	-1.42114	4.57021e-20	1324.32	3659.06	1882.05
ARHGAP39	ARHGAP39	1.61116	6.17058e-26	1165.71	354.265	1878.14
MSI2	MSI2	1.65404	3.25671e-27	1131.41	326.168	1871.39
ZDHHC24	ZDHHC24	1.02267	2.27765e-11	1829.67	872.929	1871.14
OLFML2A	OLFML2A	-1.1373	1.87154e-13	1644.29	3549.87	1870.06
TRERF1	TRERF1	1.44742	2.62886e-21	1291.88	436.407	1869.89
CDC20B	CDC20B	5.29454	1.96527e-196	351.845	7.95575	1862.85
ARHGEF37	ARHGEF37	-1.59546	9.67576e-25	1164.09	3203.4	1857.25
FBXO32	FBXO32	-1.1936	1.1599e-14	1554.88	3235.14	1855.91
UBD	UBD	1.16042	3.02981e-14	1595.62	599.398	1851.58
SCAMP5	SCAMP5	1.11106	3.50521e-13	1664.2	736.133	1849.03
CHML	CHML	1.05054	6.34401e-12	1757.46	785.575	1846.28
SLC2A3	SLC2A3	-1.15826	6.7557e-14	1593.74	3505.85	1845.96
SAA4	SAA4	-5.06232	5.3492e-175	364.35	12043.5	1844.45
TCF7L1	TCF7L1	-2.10245	1.12913e-40	875.631	3698.66	1840.97
CCDC3	CCDC3	-3.14348	5.96563e-82	584.33	5560.03	1836.83
RAD54L	RAD54L	3.02376	2.26263e-80	606.641	66.4779	1834.34
TLN2	TLN2	-1.88894	1.47918e-33	970.796	3886.9	1833.78
TMC6	TMC6	1.019	2.69745e-11	1799.5	853.097	1833.68
GIMAP4	GIMAP4	-1.10104	1.05645e-12	1662.93	3602.53	1830.95
KLHL21	KLHL21	-1.45008	8.25152e-21	1261.24	3390.16	1828.9
CMPK2	CMPK2	1.62	3.33041e-26	1128.09	357.372	1827.5
TNFRSF18	TNFRSF18	2.58367	4.67985e-61	706.99	105.283	1826.63
WDR62	WDR62	3.21725	1.03452e-89	567.583	100.389	1826.06
ADRA2A	ADRA2A	-1.79141	1.66626e-30	1018.8	3609.49	1825.08
KCNN4	KCNN4	-2.25165	5.92464e-46	809.854	3613.62	1823.51
PTGIS	PTGIS	-2.53793	9.75919e-57	718.34	4317.13	1823.09
GALNT5	GALNT5	1.79054	1.82172e-31	1017.5	256.496	1821.88
HOXC11	HOXC11	3.04363	3.13153e-81	597.117	63.823	1817.4
MDFIC	MDFIC	-1.11698	4.96338e-13	1627.07	3746.65	1817.4
MAFF	MAFF	-2.39595	2.75561e-51	758.194	3714.62	1816.6
KIAA1524	KIAA1524	2.41559	3.59746e-54	751.175	131.77	1814.53
TIMP4	TIMP4	-4.89764	1.59581e-166	370.282	12858.4	1813.51
PHTF2	PHTF2	1.00997	4.04663e-11	1793.3	947.221	1811.19
RHOU	RHOU	-1.95732	8.96106e-36	924.32	3396.3	1809.19
PLP1	PLP1	1.53704	8.42761e-24	1176.77	455.204	1808.74
GPRIN1	GPRIN1	3.05967	4.74857e-82	590.796	67.4248	1807.64
CTNNAL1	CTNNAL1	-1.04386	1.46483e-11	1729.01	3671.21	1804.84
ANGPTL4	ANGPTL4	-3.16888	4.50069e-83	568.524	5270.55	1801.58
SMR3B	SMR3B	-4.08773	6.09544e-126	440.34	6805.35	1799.99
GRHL1	GRHL1	-1.02231	3.82316e-11	1759.99	3248.92	1799.26
CHRDL1	CHRDL1	-5.3913	4.54306e-192	333.262	15952.6	1796.72
ZNF367	ZNF367	2.26141	3.8254e-48	793.874	163.186	1795.28
ST5	ST5	-1.05902	7.3906e-12	1694.53	3330.12	1794.55
F2RL2	F2RL2	1.17966	1.12495e-14	1520.78	616.389	1794
COMMD5	COMMD5	1.02874	1.73131e-11	1740.75	807.283	1790.78
PER2	PER2	-1.32283	1.24315e-17	1352.33	3170.62	1788.9
HELLS	HELLS	2.33776	4.57697e-51	765.175	134.867	1788.79
GAGE13	GAGE13	10.6479	0	167.777	0	1786.47
SNAP25	SNAP25	2.47324	1.7743e-56	722.175	111.646	1786.11
LGR4	LGR4	-1.14891	1.06555e-13	1552.17	3266.96	1783.3
GPR26	GPR26	5.09542	4.5575e-186	349.942	8.12389	1783.1
SERHL	SERHL	-1.41272	7.49519e-20	1261.9	2675.81	1782.71
C1QTNF1	C1QTNF1	-2.19472	6.55348e-44	810.437	4153.01	1778.68
ISM1	ISM1	-2.75775	1.51704e-65	644.534	4195.42	1777.46
CYGB	CYGB	-1.92674	8.96479e-35	921.417	3694.54	1775.33
C8orf73	C8orf73	2.25449	7.14754e-48	787.32	162.124	1775.01
WT1	WT1	4.68907	3.34525e-164	377.932	11.8142	1772.15
TSPAN8	TSPAN8	1.29464	2.2582e-17	1367	473.681	1769.77
FAM110B	FAM110B	1.13662	9.96081e-14	1555.93	655.274	1768.51
C1QTNF3	C1QTNF3	1.18755	7.31785e-15	1488.17	710.186	1767.26
GRAMD3	GRAMD3	-1.98392	1.18884e-36	889.408	3223.65	1764.51
TFPI	TFPI	-1.42548	3.54879e-20	1236.59	3258.68	1762.74
SLAMF8	SLAMF8	1.30518	1.2384e-17	1349.66	505.743	1761.55
TUBA3D	TUBA3D	2.47419	1.89355e-56	709.583	104.027	1755.64
ANTXR2	ANTXR2	-1.5264	7.75559e-23	1149.77	3570.74	1755
LAMA2	LAMA2	-1.89134	1.24557e-33	925.718	3672.32	1750.85
SLC17A9	SLC17A9	2.69433	9.81661e-66	647.718	92.2655	1745.17
RAB3IP	RAB3IP	1.1759	1.36922e-14	1481.45	588.991	1742.04
F12	F12	2.47005	2.34139e-56	704.67	115.726	1740.57
ANG	ANG	-1.1682	4.13101e-14	1484.96	3328.9	1734.73
MPZL2	MPZL2	-1.56258	7.9456e-24	1109.88	2890.68	1734.28
GUCY1A3	GUCY1A3	-1.11577	5.25527e-13	1554.18	3203.81	1734.11
TAL2	TAL2	1.84247	3.16036e-33	939.796	580.478	1731.55
FAM72B	FAM72B	2.93229	2.9729e-76	589.874	73.8053	1729.68
C17orf64	C17orf64	1.97203	1.38823e-37	877.068	255.513	1729.61
SESN1	SESN1	-1.15327	8.62942e-14	1499.31	3309.03	1729.1
PGP	PGP	1.21627	1.63664e-15	1418.07	615.416	1724.76
SPG20	SPG20	-1.01956	4.31842e-11	1688.84	3395.39	1721.88
KDR	KDR	-1.10835	7.48277e-13	1553.11	3397.53	1721.38
C10orf54	C10orf54	-2.17783	2.60455e-43	790.359	3595.62	1721.27
LOC654342	LOC654342	-1.60131	6.65733e-25	1074.57	3258.47	1720.72
IRX2	IRX2	-1.09723	1.26284e-12	1568.04	3056.84	1720.5
SCGN	SCGN	1.76453	1.20694e-30	973.592	316.354	1717.93
NCOA7	NCOA7	-1.64597	3.56963e-26	1043.41	3153.69	1717.42
KLHDC9	KLHDC9	1.59867	1.44835e-25	1072.98	329.372	1715.34
TRIM11	TRIM11	1.06428	3.33874e-12	1608.31	724.027	1711.69
BDH2	BDH2	-1.20215	7.54585e-15	1422.08	3083.59	1709.56
CKMT1A	CKMT1A	1.73111	1.40086e-29	986.816	268.991	1708.29
PARM1	PARM1	-1.09648	1.30872e-12	1553.25	3232.82	1703.11
ITIH5	ITIH5	-4.90155	1.02821e-166	346.971	11475	1700.7
MND1	MND1	2.96533	1.10048e-77	572.845	65.823	1698.67
DSCR6	DSCR6	3.90089	4.3465e-123	435.039	27.7434	1697.04
LRFN4	LRFN4	1.04538	8.04012e-12	1622.49	784.265	1696.12
EHBP1	EHBP1	-1.17204	3.42635e-14	1446.71	3392.18	1695.6
GOLGA8A	GOLGA8A	-1.17521	2.92971e-14	1442.68	3042.74	1695.46
FAM20C	FAM20C	-1.14385	1.36471e-13	1481.18	3176.19	1694.25
NAB1	NAB1	-1.08436	2.30647e-12	1556.16	3181.28	1687.43
CFL2	CFL2	-1.9255	9.85699e-35	876.146	4249.08	1687.02
CBS	CBS	1.64354	6.68646e-27	1025.61	325.867	1685.63
KIAA0427	KIAA0427	-1.58488	1.92224e-24	1063.56	3269.74	1685.62
KLF5	KLF5	-2.08421	4.85207e-40	807.476	3294.58	1682.95
SORBS2	SORBS2	-1.90827	3.53789e-34	881.893	3005.53	1682.89
WDR76	WDR76	1.84335	3.4603e-33	912.922	241.973	1682.83
DARC	DARC	-4.14942	6.18275e-129	405.544	7407.96	1682.77
CCL28	CCL28	-3.33654	1.48265e-90	503.777	4699.85	1680.87
TDO2	TDO2	4.0255	1.3889e-129	416.961	25.1947	1678.48
AKAP2	AKAP2	-1.81389	3.39697e-31	925.291	3297.06	1678.37
SFXN5	SFXN5	1.32751	3.49058e-18	1260.42	460.08	1673.21
BOP1	BOP1	1.21204	2.0567e-15	1377.18	562.124	1669.2
CYYR1	CYYR1	-2.66164	1.22125e-61	626.427	3971.79	1667.32
AG2	AG2	-1.96017	7.28942e-36	850.408	3477.24	1666.94
EDDM3B	EDDM3B	1.78677	2.56056e-31	932.825	210.221	1666.75
GINS4	GINS4	1.9805	7.95123e-38	841.262	194.85	1666.12
ME1	ME1	-1.05797	7.76206e-12	1572.27	3443.2	1663.42
SLIT1	SLIT1	3.66068	6.61168e-111	453.961	31.0708	1661.8
ABCC13	ABCC13	6.78821	1.46138e-260	244.379	1.99115	1658.89
KCTD14	KCTD14	-2.37436	1.80249e-50	696.942	3316.23	1654.79
C9orf116	C9orf116	1.83446	6.8828e-33	900.252	232.646	1651.47
MYL7	MYL7	-2.7711	4.48379e-66	595.748	4400.55	1650.88
PKD2	PKD2	-1.40955	9.06793e-20	1168.65	3103.61	1647.27
STEAP1	STEAP1	-1.1924	1.23735e-14	1379.76	3084.02	1645.22
SLC1A2	SLC1A2	1.77156	7.6033e-31	926.204	240	1640.82
DDR2	DDR2	-2.95258	1.08312e-73	555.553	4754.84	1640.31
POLE2	POLE2	2.19917	9.6375e-46	745.553	148.071	1639.6
DONSON	DONSON	1.75	3.50642e-30	936.301	275.903	1638.52
TMPRSS4	TMPRSS4	3.06606	2.50213e-82	533.922	57.4425	1637.04
EME1	EME1	3.22412	1.1197e-89	507.495	50.6726	1636.22
MYT1	MYT1	5.58584	4.21024e-206	292.612	5.52212	1634.48
C2CD2	C2CD2	-1.51912	1.22668e-22	1072.17	3348.19	1628.75
ANK1	ANK1	3.02162	8.21545e-81	537.796	167.451	1625.02
EPDR1	EPDR1	-1.35583	1.97438e-18	1193.25	3240.33	1617.85
GTF2IRD1	GTF2IRD1	1.13247	1.22765e-13	1427.59	626.894	1616.71
UPK2	UPK2	1.31752	6.11135e-18	1226.75	469.221	1616.26
VLDLR	VLDLR	-2.19021	9.47822e-44	736.942	3460.1	1614.06
MYEF2	MYEF2	1.28491	3.90504e-17	1255.03	481.752	1612.61
CABLES2	CABLES2	1.30822	1.04473e-17	1226.81	484.283	1604.93
KCNF1	KCNF1	2.34617	2.12359e-51	683.291	121.204	1603.12
VTN	VTN	3.00365	2.42343e-79	533.699	49.8407	1603.05
TDRKH	TDRKH	1.20495	2.9962e-15	1326.91	553.549	1598.86
FAM13A	FAM13A	-2.67308	4.28408e-62	597.738	4179.51	1597.8
OBP2A	OBP2A	1.00237	5.75389e-11	1590.24	672.381	1594.01
B4GALNT4	B4GALNT4	1.28441	4.05598e-17	1239.2	448.832	1591.64
TEF	TEF	-1.54729	2.09412e-23	1028.57	3055.42	1591.5
CA9	CA9	4.42629	1.15468e-150	358	15.1416	1584.61
IGF1	IGF1	-2.64765	4.5137e-61	598.417	4146.01	1584.4
LOC100240735	LOC100240735	-1.43397	2.16109e-20	1103.95	3273.71	1583.04
C10orf82	C10orf82	2.58976	2.90325e-61	610.485	89.2212	1581.01
NRCAM	NRCAM	1.8478	2.48216e-33	855.592	234.159	1580.96
PXDNL	PXDNL	2.60098	7.81341e-62	607.709	92.7788	1580.64
PRRT3	PRRT3	2.08424	1.66895e-41	758.204	165.628	1580.28
CGNL1	CGNL1	-1.82042	2.12387e-31	867.311	2703.3	1578.87
PIM1	PIM1	-1.21457	4.01451e-15	1299.69	3051.12	1578.56
SKAP2	SKAP2	-1.1553	7.83535e-14	1364.61	3017.46	1576.53
TK2	TK2	-1.09256	1.57888e-12	1442.75	3161.87	1576.28
POLR1E	POLR1E	-1.12289	3.74729e-13	1401.99	2866.47	1574.27
PLAC1	PLAC1	5.43813	1.09643e-198	289.049	5.99115	1571.88
LOC113230	LOC113230	1.08348	1.35152e-12	1450.06	619.991	1571.1
PTPRB	PTPRB	-1.85813	1.41339e-32	844.437	3124.28	1569.08
LY6D	LY6D	-4.56355	1.67575e-149	343.524	8670.27	1567.69
TMEM90B	TMEM90B	2.90161	6.03506e-75	538.854	76.6195	1563.54
VWA5A	VWA5A	-1.17881	2.45308e-14	1324.38	2763.65	1561.19
GAS7	GAS7	-1.29624	5.37627e-17	1203.54	2992.7	1560.08
CCND2	CCND2	-1.34932	2.86174e-18	1153.71	2891.72	1556.72
LPHN2	LPHN2	-1.79318	1.48475e-30	868.117	2974.57	1556.69
SH3BGRL2	SH3BGRL2	-2.18536	1.42021e-43	711.369	3211.86	1554.6
CDKN2D	CDKN2D	1.08923	1.01557e-12	1426.82	672.31	1554.13
IL33	IL33	-4.15	5.8655e-129	373.786	6709.01	1551.21
WDHD1	WDHD1	1.70745	7.75992e-29	907.922	261.292	1550.24
KLF11	KLF11	-1.29394	6.08837e-17	1197.7	2972.55	1549.75
ESCO2	ESCO2	3.41424	1.09691e-98	453.243	38.4867	1547.48
PTK6	PTK6	1.9012	4.29617e-35	813.272	200.761	1546.19
C8orf51	C8orf51	2.07139	4.92702e-41	746.417	162.513	1546.12
FMNL2	FMNL2	-1.33247	7.31548e-18	1159.98	2938.93	1545.64
FAM54A	FAM54A	3.18985	4.91137e-88	484.146	49.7788	1544.35
HAGHL	HAGHL	3.42208	4.29896e-99	451.282	38.3274	1544.32
ALPL	ALPL	-2.71781	6.51657e-64	567.757	3406.91	1543.06
OLFM2	OLFM2	-1.27318	1.861e-16	1211.42	3180.27	1542.36
TLE2	TLE2	-1.33632	5.90841e-18	1153.23	2821.06	1541.09
EPSTI1	EPSTI1	1.37265	2.49863e-19	1122.34	415.018	1540.58
SERPINB5	SERPINB5	-1.93597	4.58598e-35	795.369	3215.74	1539.81
EMCN	EMCN	-2.42761	1.78979e-52	634.204	3448.67	1539.6
PTPRN2	PTPRN2	1.39928	5.07009e-20	1096.65	391.549	1534.52
DEFB4A	DEFB4A	6.12138	1.04296e-226	250.495	2.97345	1533.38
ERCC6L	ERCC6L	3.15716	1.91087e-86	484.99	49.3894	1531.19
MT1H	MT1H	2.14058	1.40512e-43	714.087	157.743	1528.56
HPGD	HPGD	-1.5916	1.25962e-24	957.282	2510.06	1523.61
MLLT11	MLLT11	1.3129	8.04107e-18	1160.06	463.673	1523.04
IL28A	IL28A	10.2154	0	149	0	1522.09
CACNG1	CACNG1	2.50558	2.79263e-58	607.126	317.168	1521.2
RGL1	RGL1	-1.70733	5.79773e-28	889.272	2913.59	1518.28
PROCR	PROCR	-1.16209	5.6147e-14	1305.26	3094.7	1516.83
CDC42EP2	CDC42EP2	-1.49408	5.77796e-22	1013.65	2910.28	1514.48
GNAI1	GNAI1	-2.76263	9.82322e-66	545.641	4189.3	1507.41
APOBEC3C	APOBEC3C	-1.54925	1.85276e-23	972.718	2668.26	1506.98
ACTA1	ACTA1	-6.19611	1.68839e-234	243.078	88534.3	1506.14
ADRBK2	ADRBK2	-1.39897	1.67818e-19	1076.37	2964.36	1505.81
SYNGR3	SYNGR3	3.48911	2.53311e-102	431.456	35.0177	1505.4
HIST1H4D	HIST1H4D	3.09243	1.76579e-83	486.466	54.6991	1504.36
FLVCR1	FLVCR1	1.92278	8.02165e-36	781.883	188.69	1503.39
TMEM63C	TMEM63C	1.2932	2.5089e-17	1162.26	408.912	1503.04
CMYA5	CMYA5	-1.43127	2.53687e-20	1049.9	5826.59	1502.69
PCCA	PCCA	-1.25662	4.5015e-16	1193.54	2913.9	1499.83
ORC6L	ORC6L	2.78529	1.31908e-69	538.456	70.6903	1499.75
VCX	VCX	3.91568	3.45683e-124	381.612	27.531	1494.27
FLJ10357	FLJ10357	-1.27915	1.35644e-16	1168.01	2935.82	1494.06
FANCA	FANCA	2.37731	1.37634e-52	628.214	111.354	1493.46
CRB3	CRB3	1.13084	1.35293e-13	1318.98	524.929	1491.56
NUAK2	NUAK2	2.38521	6.44534e-53	625.32	112.858	1491.52
FOXO4	FOXO4	-1.42765	3.14197e-20	1044.46	2769.88	1491.11
ZNF239	ZNF239	1.21146	2.14546e-15	1230.18	489.752	1490.32
ROBO2	ROBO2	3.44402	2.32944e-100	431.495	39.3717	1486.08
MOCS1	MOCS1	-1.97991	1.63541e-36	750.039	3233.58	1485.01
ENHO	ENHO	1.69651	1.69462e-28	874.903	259.265	1484.28
HRASLS5	HRASLS5	-2.02827	3.89134e-38	730.689	3088.61	1482.04
HYI	HYI	-1.01601	5.05579e-11	1458.64	2894.39	1482
EFNB1	EFNB1	-1.61175	3.40656e-25	919.049	2886.76	1481.28
HIST1H4I	HIST1H4I	2.75257	2.87612e-68	538.107	85.0885	1481.17
RPS6KA2	RPS6KA2	-1.42583	3.49699e-20	1036.93	2758.35	1478.49
TMEM184A	TMEM184A	1.40305	4.12644e-20	1053.76	360.283	1478.47
POLQ	POLQ	3.46779	2.92025e-101	426.34	35.2566	1478.46
SLC6A9	SLC6A9	1.26854	9.88301e-17	1160.09	423.655	1471.61
FGD6	FGD6	1.00965	4.16192e-11	1456.82	672.23	1470.87
CBWD3	CBWD3	1.11683	2.68526e-13	1316.47	558.735	1470.27
C15orf42	C15orf42	2.72608	4.77714e-67	538.728	75.5752	1468.62
CCNO	CCNO	2.03966	6.99437e-40	719.087	160.823	1466.7
WDR90	WDR90	1.23431	6.34296e-16	1188.18	471.345	1466.59
KIF26B	KIF26B	2.82728	1.95943e-71	518.699	66.1416	1466.51
FBN2	FBN2	3.40577	3.30055e-98	430.563	37.115	1466.4
EPHX2	EPHX2	-1.07989	2.84065e-12	1355.87	2695.28	1464.19
USP53	USP53	-1.16999	3.79932e-14	1250.83	2700.87	1463.47
RAB3A	RAB3A	1.46036	1.20227e-21	1001.02	341.965	1461.85
CCDC19	CCDC19	3.04852	2.16642e-81	479.524	53.7699	1461.84
IL29	IL29	3.47009	1.37242e-101	420.718	35.8584	1459.93
CELF2	CELF2	-1.93997	3.37637e-35	748.204	3051.63	1451.49
TRIM2	TRIM2	-2.16197	9.61322e-43	670.136	2867.25	1448.82
HOXB13	HOXB13	5.23347	5.20648e-188	276.388	6.83186	1446.47
ARHGAP31	ARHGAP31	-1.36961	9.10067e-19	1052.4	2806.43	1441.37
DOK7	DOK7	2.36397	4.81499e-52	609.398	114.265	1440.6
GNG2	GNG2	-2.11024	6.18843e-41	682.175	3189.53	1439.55
PDZD2	PDZD2	-2.90494	1.14705e-71	495.553	4077.88	1439.55
PTGER3	PTGER3	-1.07689	3.26908e-12	1336.5	2874.03	1439.26
ABI3BP	ABI3BP	-1.56104	8.88816e-24	921.087	2898.91	1437.86
CAMK2N2	CAMK2N2	3.62802	3.21931e-109	395.65	32.4248	1435.43
ELF5	ELF5	-3.2001	1.9613e-84	448.505	3901.83	1435.26
HTR7P1	HTR7P1	1.27374	7.39538e-17	1125.78	404.159	1433.94
SGOL2	SGOL2	1.74311	6.1063e-30	821.922	227.788	1432.7
CLDN8	CLDN8	-3.84809	2.37748e-114	371.825	4669.5	1430.82
ADAM19	ADAM19	1.61145	6.29561e-26	886.981	275.832	1429.32
ALS2CR4	ALS2CR4	-1.27363	1.81949e-16	1122.17	2540.21	1429.23
CBX8	CBX8	1.21536	1.75568e-15	1175.23	465.743	1428.34
WDR67	WDR67	1.87799	2.53899e-34	759.864	202.23	1427.02
EPB49	EPB49	-1.61663	2.48152e-25	882.612	2781.31	1426.85
TUBA3E	TUBA3E	3.06536	4.95719e-82	464.301	47.7257	1423.25
BLM	BLM	2.44638	2.35754e-55	581.427	102.619	1422.39
SPACA4	SPACA4	1.80167	8.49935e-32	788.786	200.77	1421.13
FRZB	FRZB	-1.25834	4.1119e-16	1128.46	2550.39	1419.98
C11orf82	C11orf82	2.23204	5.845e-47	635.796	127.929	1419.12
DOCK11	DOCK11	-2.21039	1.84878e-44	641.515	3364.73	1418
FAM46B	FAM46B	-1.78356	2.9371e-30	792.68	2451.15	1413.79
INTS2	INTS2	1.02486	2.08246e-11	1377.59	655.478	1411.84
IL17RD	IL17RD	-2.36686	3.46287e-50	594.883	2793.75	1408.01
CLDN25	CLDN25	4.34568	7.65467e-146	323.981	13.9735	1407.92
SCUBE3	SCUBE3	2.93425	3.54657e-76	479.816	55.0354	1407.9
COL17A1	COL17A1	-5.15889	5.95593e-180	272.757	9646.34	1407.12
PVT1	PVT1	1.60066	1.32299e-25	878.942	262.398	1406.89
ACSL5	ACSL5	-1.53212	5.47198e-23	918.204	2587.43	1406.8
SLC25A25	SLC25A25	-1.0731	3.90432e-12	1310.32	2836.27	1406.1
SDPR	SDPR	-5.02139	7.30839e-173	279.903	9713.15	1405.5
ZNF281	ZNF281	1.05126	6.21683e-12	1334.18	594.088	1402.58
DIXDC1	DIXDC1	-1.45758	5.29672e-21	962.136	2594.43	1402.39
ZEB2	ZEB2	-1.3329	7.1747e-18	1050.95	2829.35	1400.81
TCF7L2	TCF7L2	-1.66933	7.59323e-27	838.524	2649.22	1399.77
SPATA17	SPATA17	2.16463	2.1028e-44	645.447	127.442	1397.15
CACNA2D2	CACNA2D2	1.37268	2.56893e-19	1016.55	343.372	1395.41
CALML3	CALML3	-2.76617	6.93196e-66	503.903	2981.64	1393.88
KIAA1211	KIAA1211	2.84889	2.5424e-72	488.194	59.9912	1390.81
CCDC21	CCDC21	1.1543	4.13556e-14	1203.78	570.23	1389.52
GPR68	GPR68	1.66879	1.21624e-27	830.524	246.434	1385.97
RTBDN	RTBDN	7.85738	1.88662e-298	176.175	0.734513	1384.27
EGFL7	EGFL7	-1.47989	1.38152e-21	935.204	2635.1	1384
NCAM2	NCAM2	1.62354	2.84979e-26	851.796	242.469	1382.93
SNX24	SNX24	1.05196	6.00714e-12	1313.47	594.885	1381.72
PPARG	PPARG	-3.7143	5.41123e-108	371.388	5489.73	1379.45
PLS1	PLS1	1.15812	3.45266e-14	1190.61	476.018	1378.87
FBXO5	FBXO5	1.11513	2.91531e-13	1234.83	545.894	1376.99
STAB1	STAB1	-1.00826	7.11076e-11	1364.82	2723.82	1376.08
LRRC46	LRRC46	2.30605	9.0443e-50	595.951	109.655	1374.29
SRCIN1	SRCIN1	1.53304	1.1687e-23	896.388	293.814	1374.2
SEPT3	SEPT3	1.49439	1.42411e-22	916.34	298.115	1369.37
FAM89A	FAM89A	-3.16977	4.27616e-83	431.913	4391.7	1369.07
GRB14	GRB14	1.619	3.73856e-26	845.175	258.504	1368.34
PKP1	PKP1	-2.76838	5.71486e-66	493.767	3105.96	1366.94
RASGRP1	RASGRP1	1.58063	5.18787e-25	863.99	254.726	1365.65
RBMS2	RBMS2	-1.25018	6.3403e-16	1091.38	2589.65	1364.42
CD200	CD200	-1.65677	1.76009e-26	823.243	2467.79	1363.92
FAHD2A	FAHD2A	-1.04487	1.40643e-11	1304.96	2703.47	1363.51
BRIP1	BRIP1	3.01803	5.88204e-80	451.689	50.6372	1363.21
CLEC5A	CLEC5A	3.15067	5.22461e-86	432.612	42.1416	1363.02
CSF3R	CSF3R	1.12958	1.43353e-13	1206	517.584	1362.28
CXorf36	CXorf36	-2.37259	2.13285e-50	572.816	3037.49	1359.06
ROBO4	ROBO4	-2.23246	2.99033e-45	607.971	2965.78	1357.27
NRN1	NRN1	-2.9333	7.28195e-73	462.631	3763.09	1357.04
PPM1F	PPM1F	-1.58328	2.15022e-24	856.883	2482.11	1356.68
AVPI1	AVPI1	-1.68826	2.13529e-27	803.534	2758.29	1356.57
IFNB1	IFNB1	4.35145	5.56281e-147	311.214	13.4956	1354.23
KIF20B	KIF20B	1.28462	4.037e-17	1053.45	399.319	1353.28
TNFSF4	TNFSF4	2.23978	2.75566e-47	603.233	127.894	1351.11
LOC389705	LOC389705	-1.59422	1.06331e-24	846.359	2667.4	1349.28
SLC12A4	SLC12A4	-1.19865	9.07265e-15	1124.09	2578.52	1347.39
YBX2	YBX2	1.13732	9.58941e-14	1184.58	578.611	1347.24
LPIN1	LPIN1	-1.37968	5.13916e-19	976.388	2791.98	1347.11
ELL3	ELL3	1.19114	6.29054e-15	1130.68	450.717	1346.8
FMO2	FMO2	-4.66605	1.09419e-154	288.204	7845.49	1344.78
GABRD	GABRD	3.64232	3.68431e-110	369.194	32.4779	1344.72
ESPN	ESPN	1.32291	4.66695e-18	1016.39	363.345	1344.59
SLC6A4	SLC6A4	3.57068	4.17301e-106	376.456	25.9115	1344.21
FAM189A2	FAM189A2	-3.31859	9.76538e-90	404.35	3704.29	1341.87
CNTFR	CNTFR	-2.42241	2.87508e-52	553.573	3509.89	1340.98
PPM1J	PPM1J	1.82831	1.1684e-32	732.66	206.23	1339.53
FAM72D	FAM72D	3.17789	2.31425e-87	421.505	43.8673	1339.49
PDZRN3	PDZRN3	-1.85857	1.39187e-32	720.146	2713.87	1338.44
ID1	ID1	-2.17576	3.15908e-43	614.214	2903.32	1336.38
DBF4	DBF4	1.32038	5.3482e-18	1011.53	379.726	1335.61
RPS6KA3	RPS6KA3	-1.24139	1.00689e-15	1074.98	2528.98	1334.47
CDCA2	CDCA2	2.91165	3.99149e-75	457.097	54.7699	1330.91
C16orf5	C16orf5	-1.10191	1.02003e-12	1207.48	2521.26	1330.54
PHYHD1	PHYHD1	-1.45515	6.13089e-21	911.883	2265.2	1326.92
LIMS2	LIMS2	-2.50534	1.88179e-55	529.272	3052.67	1326
CDO1	CDO1	-4.49161	6.69143e-146	294.883	7538.75	1324.5
ANKRD30B	ANKRD30B	2.21136	4.27652e-46	598.417	104.903	1323.31
HIST1H1B	HIST1H1B	2.4725	2.31612e-56	535.087	86.6018	1323
KCNH1	KCNH1	3.86141	6.77878e-121	342.029	22.3628	1320.71
AIFM2	AIFM2	-1.6328	8.61928e-26	808.612	2770.35	1320.3
CLSPN	CLSPN	3.75648	2.01052e-115	350.932	24.3186	1318.27
CTNND2	CTNND2	1.42784	9.44146e-21	922.117	288.186	1316.64
DIAPH3	DIAPH3	2.64876	1.09607e-63	496.893	73.2212	1316.15
KRTAP4-1	KRTAP4-1	4.66557	9.89471e-163	281.864	10.0973	1315.06
SHROOM2	SHROOM2	1.45858	1.38152e-21	900.214	296.372	1313.04
TMED6	TMED6	-1.96511	5.08626e-36	667.087	2203.77	1310.9
ENTPD7	ENTPD7	1.37536	2.19177e-19	951.864	335.743	1309.15
MMP3	MMP3	1.3617	4.92505e-19	961.058	335.221	1308.67
RAD54B	RAD54B	2.50603	9.70629e-58	522.184	83.5221	1308.61
CLIC2	CLIC2	-1.62299	1.64323e-25	805.505	2522.23	1307.33
RPL21	RPL21	-1.5491	1.87209e-23	842.67	2309.63	1305.38
GALNTL2	GALNTL2	-3.04303	1.45591e-77	428.019	3956.48	1302.48
CCDC8	CCDC8	-3.04566	1.14834e-77	427.456	3449.94	1301.89
GAGE2D	GAGE2D	10.0214	0	129.854	0	1301.32
SPRY2	SPRY2	-3.55449	1.65988e-100	365.932	4305.22	1300.7
AKR1C1	AKR1C1	-5.1838	2.85985e-181	250.748	10162.6	1299.82
CSF1	CSF1	-1.1075	7.82425e-13	1172.52	2440.4	1298.58
SAC3D1	SAC3D1	1.00293	5.60282e-11	1294.61	647.743	1298.41
GIMAP8	GIMAP8	-2.29225	2.0327e-47	566.126	2808.5	1297.7
AOX1	AOX1	-1.31702	1.72473e-17	984.019	2367.02	1295.98
ORM1	ORM1	3.45925	4.24589e-101	374.175	35.1858	1294.36
CDSN	CDSN	2.33148	8.99032e-51	555.117	101.292	1294.24
[truncated: 2,075 more rows]

## Sheet: DEGs HER2 vs normal 
	mRNA	logFC	FDR	Tumor	Normal	Delta
RPL19	RPL19	1.40689	5.07503e-15	1.33025e+07	3.35311e+06	1.87151e+07
S100A9	S100A9	5.32796	2.37787e-191	3.29917e+06	72132.8	1.75778e+07
SCGB2A2	SCGB2A2	1.74992	5.15597e-23	7.16671e+06	1.41476e+06	1.25412e+07
S100A7	S100A7	5.95013	1.39762e-229	1.41495e+06	18198.1	8.41914e+06
TMSB10	TMSB10	1.42085	2.6243e-15	5.39058e+06	1.8671e+06	7.65922e+06
C17orf37	C17orf37	3.93429	5.68098e-112	1.65448e+06	88000.2	6.50921e+06
S100P	S100P	6.09072	2.36244e-238	900463	7064.38	5.48447e+06
S100A8	S100A8	5.4353	7.6882e-198	992771	23390.4	5.396e+06
CXCL17	CXCL17	5.38282	1.13214e-194	810868	15560.9	4.36476e+06
S100A11	S100A11	1.45364	5.34548e-16	2.70758e+06	879143	3.93585e+06
CALML5	CALML5	3.76769	2.45435e-103	744367	41065.3	2.80454e+06
CRIP1	CRIP1	1.89116	7.72447e-27	1.06423e+06	261499	2.01262e+06
MIF	MIF	1.68024	3.06421e-21	1.00952e+06	251704	1.69623e+06
RPL26	RPL26	-1.07713	1.99856e-07	1.5031e+06	2.72099e+06	1.61903e+06
PSMB3	PSMB3	1.67363	4.46892e-21	796189	213055	1.33253e+06
IFI27	IFI27	1.68606	2.18578e-21	782427	236402	1.31922e+06
HIST1H2BK	HIST1H2BK	2.39644	5.53786e-43	527905	89099.4	1.26509e+06
RPL34	RPL34	-1.09779	1.17248e-07	1.11774e+06	2.04436e+06	1.22704e+06
CSTB	CSTB	1.28068	1.51133e-12	929027	407323	1.18979e+06
ISG15	ISG15	2.92596	1.00804e-63	363389	41332.7	1.06326e+06
TXN	TXN	1.23719	9.40225e-12	824746	304382	1.02036e+06
HIST1H4H	HIST1H4H	4.00871	7.05514e-116	212974	10684.4	853752
FN1	FN1	3.40781	1.61983e-85	249535	21245.9	850367
CD24	CD24	2.20941	1.44733e-36	318331	55368.3	703323
ATP5G1	ATP5G1	1.70262	8.36656e-22	406684	115738	692428
ERBB2	ERBB2	3.9264	1.48436e-111	175189	8822.21	687860
HSPE1	HSPE1	1.40032	6.9224e-15	490832	170116	687323
HIST1H1C	HIST1H1C	2.14773	1.45868e-34	301111	69623.3	646705
C6orf115	C6orf115	2.11698	1.39021e-33	305030	62424.3	645744
EIF4EBP1	EIF4EBP1	1.82993	3.84108e-25	349566	88304.8	639680
COL1A1	COL1A1	2.02463	9.76458e-31	304532	64475.3	616563
CST1	CST1	6.72935	1.05682e-278	88952.3	615.991	598591
PPP1R14B	PPP1R14B	1.6543	1.3396e-20	351607	99721	581663
FABP4	FABP4	-6.02926	2.46997e-110	92332.2	7.65838e+06	556694
PSME2	PSME2	1.14637	3.46469e-10	484676	199677	555617
C10orf116	C10orf116	-2.14412	3.584e-23	247522	1.18374e+06	530717
GAPDH	GAPDH	1.12699	7.18274e-10	449372	186661	506437
PRDX4	PRDX4	1.0045	5.24656e-08	489122	199821	491323
APOC1	APOC1	1.40751	4.92868e-15	340009	113134	478566
DCD	DCD	3.59882	8.07243e-95	131314	7087.37	472577
PVALB	PVALB	5.51004	2.22739e-202	80197.8	1405.99	441893
CKS2	CKS2	2.67876	1.40028e-53	159619	21437.1	427579
UBE2T	UBE2T	3.55856	7.89767e-93	118776	9208.32	422671
LOC643719	LOC643719	3.82206	3.92597e-106	108196	5746.14	413533
CEACAM6	CEACAM6	5.69753	7.00135e-214	70396.1	996.345	401084
S100A4	S100A4	-1.57769	6.40003e-14	234227	710178	369538
COL1A2	COL1A2	1.52902	1.19535e-17	238950	73809.6	365360
SEC61G	SEC61G	1.20399	3.62314e-11	300333	114670	361599
HIST1H2AC	HIST1H2AC	1.01729	3.44429e-08	344198	142754	350150
PTTG1	PTTG1	3.28282	1.2746e-79	102357	8952.95	336019
MMP11	MMP11	6.49649	7.10392e-264	49095.1	458.088	318946
MANF	MANF	1.06246	7.41136e-09	290133	117762	308254
PDZK1IP1	PDZK1IP1	1.3814	1.67891e-14	220123	71101.5	304079
HIST2H4A	HIST2H4A	2.1258	7.32031e-34	141838	29642.3	301520
COL3A1	COL3A1	1.33172	1.61714e-13	226272	80692.8	301330
SAA1	SAA1	-5.10905	5.59504e-88	57961.8	1.98258e+06	296130
TMEM141	TMEM141	1.18281	8.39992e-11	249981	93568.9	295679
ATOX1	ATOX1	1.042	1.49972e-08	259461	112673	270359
PPP1R1B	PPP1R1B	2.72872	1.45829e-55	99005.9	12250.2	270159
SPDYC	SPDYC	9.02119	0	29700.5	54.0442	267934
MGP	MGP	-2.71373	5.60474e-34	98495.2	483059	267289
ARPC5L	ARPC5L	1.12964	6.50291e-10	236443	96510	267095
ORM2	ORM2	5.86133	4.79903e-224	44474.8	963.46	260681
TPT1	TPT1	-1.01355	9.80064e-07	251381	456265	254787
MRPL12	MRPL12	1.11253	1.23394e-09	228031	96773.2	253691
RARRES2	RARRES2	-1.68547	1.54104e-15	147306	480300	248280
MT1X	MT1X	-1.48947	1.19891e-12	159761	407505	237961
C3orf14	C3orf14	1.42756	1.89871e-15	164041	48481.8	234178
CDKN3	CDKN3	3.67362	1.47547e-98	63698.7	4280.13	234005
POLR2H	POLR2H	1.05906	8.33164e-09	207052	86630.5	219280
CRISP3	CRISP3	5.74561	8.24014e-217	37820.3	370.442	217301
STRA13	STRA13	1.42574	2.07461e-15	151104	48787.1	215434
OCIAD2	OCIAD2	1.01325	3.93482e-08	189691	73303.3	192204
GNG11	GNG11	-2.68525	2.074e-33	70863.6	447373	190286
POP7	POP7	1.32227	2.46024e-13	139522	53521.8	184486
C19orf33	C19orf33	2.29279	2.3108e-39	79021.2	11587.9	181179
RPS4X	RPS4X	-1.01572	9.29389e-07	173025	296467	175745
POSTN	POSTN	2.06963	4.1719e-32	79675.5	16328.6	164899
PHLDA2	PHLDA2	2.37542	3.09308e-42	64949.9	10531.1	154283
CENPW	CENPW	2.20963	1.43054e-36	69286.1	13724.1	153097
KRT8	KRT8	1.48236	1.29357e-16	102247	29634.8	151566
VIM	VIM	-1.81722	1.30314e-17	81770.8	285430	148596
CLIC3	CLIC3	3.23262	2.67684e-77	43759.3	3877.59	141457
LOC96610	LOC96610	1.67493	4.15874e-21	84141	22941.4	140931
SNCG	SNCG	-1.9658	4.52152e-20	71368.1	273277	140295
ICT1	ICT1	1.11038	1.33614e-09	124872	55294.7	138655
BIK	BIK	1.94338	2.48918e-28	69950.5	14144.9	135940
ALDOA	ALDOA	1.22474	1.56841e-11	110468	47234.6	135296
RRAS	RRAS	-1.12784	5.31935e-08	116864	247649	131803
PSMD3	PSMD3	2.74837	2.37722e-56	47940.3	5682.71	131758
HIST1H2BC	HIST1H2BC	2.85272	1.23959e-60	45010.2	5714.65	128401
BGN	BGN	2.09312	7.77151e-33	57978.7	12328.5	121356
LBP	LBP	4.90381	5.06283e-166	24311.9	713.283	119221
RBP4	RBP4	-5.88009	1.0894e-106	20119.3	1.12902e+06	118303
FABP7	FABP7	5.22834	2.81342e-185	22469.9	582.133	117480
CCL21	CCL21	-2.63732	1.84722e-32	41982.9	246320	110722
G0S2	G0S2	-5.17229	1.69443e-89	20581.7	874567	106455
DCN	DCN	-2.24933	4.55937e-25	46868.2	201931	105422
COL11A1	COL11A1	7.23667	0	14313	79.3097	103578
SNHG8	SNHG8	-1.25726	1.5105e-09	80708.1	158363	101471
NCRNA00152	NCRNA00152	1.42051	2.67136e-15	71111.4	24073.3	101015
C6orf129	C6orf129	1.66595	6.93066e-21	59639	17006	99355.3
CLEC3B	CLEC3B	-4.73521	4.729e-79	20553.7	556749	97326.1
CLTC	CLTC	1.82193	6.3387e-25	53360.7	13461.1	97219.5
PGAP3	PGAP3	3.12859	1.44894e-72	30793.4	2829.71	96340
RAMP2	RAMP2	-1.99318	1.54353e-20	47787.8	191041	95249.6
RPL39L	RPL39L	1.39357	9.53819e-15	66807.6	22404.5	93100.8
CCL11	CCL11	6.18641	3.32812e-244	14945.7	208.009	92459.9
CST4	CST4	7.51121	0	12129.1	56.8938	91104.4
KRT18	KRT18	1.29316	8.84145e-13	69335.1	22694.9	89661.2
COL10A1	COL10A1	7.16532	3.25204e-306	12374.7	68.7168	88668.6
RPL3	RPL3	-1.06922	2.44192e-07	82642.7	143921	88363.5
EXOSC4	EXOSC4	1.04261	1.47117e-08	82512.7	34267.5	86028.8
PGK1	PGK1	1.41838	2.9522e-15	60536	20442.2	85863.1
C9orf142	C9orf142	1.06138	7.69994e-09	80194	32768.2	85116.4
DPCD	DPCD	1.0265	2.53148e-08	82800.2	33224.3	84994.7
LOC728264	LOC728264	-4.58417	1.74534e-75	18522.7	376788	84911.2
C1orf31	C1orf31	1.0486	1.19367e-08	80966.8	36052.5	84901.9
SPINT2	SPINT2	1.26669	2.74794e-12	66288.5	23261.8	83966.9
SDC1	SDC1	2.57699	1.24191e-49	32374.3	4554.27	83428.1
GRB7	GRB7	3.40824	1.62637e-85	24127.7	1845.12	82233.1
PKM2	PKM2	1.19752	4.69937e-11	67838	26470.4	81237.3
CCL14	CCL14	-4.79445	1.87823e-80	16835.5	461662	80716.8
AHNAK	AHNAK	-1.8111	1.63507e-17	44082.1	140779	79836.9
C20orf85	C20orf85	7.52245	0	10428.8	69.3186	78450.4
CST6	CST6	3.1131	7.1797e-72	24970.1	2267.13	77734.2
SDF2L1	SDF2L1	1.11399	1.17114e-09	69669.5	26208.1	77611.1
S100A14	S100A14	2.39591	5.87532e-43	31708	4699.88	75969.5
HBB	HBB	-6.56333	1.97879e-123	11398.6	1.23896e+06	74812.6
IGFBP6	IGFBP6	-4.28247	2.15155e-68	17451.4	327653	74735.3
GNAS	GNAS	1.05636	9.14517e-09	68916.9	31498.5	72800.7
HIST1H2BJ	HIST1H2BJ	3.09603	4.15501e-71	22917.5	2700.48	70953.1
COMTD1	COMTD1	1.83665	2.5422e-25	38402.8	9542.67	70532.3
ORMDL3	ORMDL3	1.86744	3.58482e-26	37561.5	9591.87	70144
HIST1H2BG	HIST1H2BG	2.92973	7.29897e-64	23699.1	2383.38	69431.8
MMP1	MMP1	8.05072	0	8530.49	27.2124	68676.5
GLYATL2	GLYATL2	3.015	1.56897e-67	22657.5	2010.95	68312.5
HRASLS2	HRASLS2	2.37159	4.26965e-42	28625.8	4303.65	67888.5
IDH2	IDH2	1.85818	6.5006e-26	36115.2	9136.92	67108.5
IFI6	IFI6	2.03978	3.44113e-31	32854.5	6830.16	67016.1
CLEC3A	CLEC3A	4.65917	8.94464e-152	14209.6	448.186	66205.1
SPINK8	SPINK8	2.23232	2.56587e-37	29653.7	4388.81	66196.8
OBP2B	OBP2B	1.87689	1.95606e-26	33685.4	7966.7	63223.9
PRDX1	PRDX1	1.0771	4.43562e-09	58014.8	24427.1	62487.9
SPP1	SPP1	2.10138	4.32781e-33	29645.7	5689.57	62296.8
MAL2	MAL2	1.76522	2.06727e-23	34231.7	7270.04	60426.6
TFF3	TFF3	1.78762	5.28466e-24	33627.7	6335.93	60113.4
TXNIP	TXNIP	-2.66264	5.80801e-33	22382.7	139122	59597
ALG1L	ALG1L	3.51471	1.18407e-90	16797.6	1358.51	59038.5
COL12A1	COL12A1	2.0207	1.29436e-30	28275.2	6241.33	57135.6
RPL10A	RPL10A	-1.02328	7.71837e-07	55434.8	94200.2	56725.4
S100A16	S100A16	1.3246	2.22232e-13	42621.3	14364.2	56456.3
COPZ2	COPZ2	-1.13571	4.31985e-08	49457.2	111728	56168.8
RBP7	RBP7	-3.9195	5.03028e-60	14268.1	211793	55923.6
CAMP	CAMP	5.51821	9.88018e-203	10045.9	198.699	55435.1
CEACAM5	CEACAM5	5.56373	1.83109e-205	9854.47	147.549	54827.6
DHCR24	DHCR24	1.09608	2.24614e-09	49793.9	18755.4	54577.8
CRABP2	CRABP2	1.16838	1.48262e-10	46540.3	18187.6	54376.8
IGJ	IGJ	-2.10849	1.52874e-22	25629.1	98010	54038.6
LYZ	LYZ	1.42514	2.13958e-15	37716.6	12707	53751.3
LOC642587	LOC642587	-2.80508	8.0244e-36	18940.8	110188	53130.5
COL5A2	COL5A2	2.00446	3.98794e-30	26397.2	6038.35	52912.1
COL6A3	COL6A3	1.08332	3.55308e-09	48375.7	21223.6	52406.4
TCTEX1D2	TCTEX1D2	1.30671	4.89324e-13	40066.4	13953.6	52355.3
HBA2	HBA2	-6.45781	7.82421e-121	8022.72	776774	51809.2
MUC1	MUC1	2.30231	1.11037e-39	22358.6	3829.56	51476.4
KPNA2	KPNA2	2.46315	2.21778e-45	20802.5	3154.93	51239.8
HIST1H2AE	HIST1H2AE	1.96081	7.83662e-29	26042.6	5170.45	51064.6
EPCAM	EPCAM	1.47529	1.84772e-16	34611.2	10306	51061.7
FAM158A	FAM158A	1.29446	8.3613e-13	39080.8	15736.7	50588.6
IGFBP4	IGFBP4	-1.59298	3.80241e-14	31339	82280.4	49922.4
TOP2A	TOP2A	3.99211	6.15191e-115	12348.1	637.115	49295
TUBB	TUBB	1.11883	9.79499e-10	43947.8	18145.3	49170
RPS27A	RPS27A	-1.04853	4.12708e-07	46084.9	81789.2	48321.6
LRRC59	LRRC59	1.84408	1.59541e-25	26179.7	6015.52	48277.4
APOC2	APOC2	1.66719	6.49225e-21	28711.5	7288.24	47867.7
GPRC5A	GPRC5A	2.72098	3.08926e-55	17479.9	2082.49	47562.4
TUBA1C	TUBA1C	1.73446	1.29873e-22	27138.8	7211.22	47071.2
MYL9	MYL9	-2.00606	9.28531e-21	23345.9	83836.2	46833.3
RPL5	RPL5	-1.13986	3.87499e-08	40846.9	78162.5	46559.7
AGR2	AGR2	1.24334	7.32496e-12	37178.9	10465	46225.8
STARD3	STARD3	3.05162	3.95313e-69	15083.4	1506.3	46028.9
ITM2B	ITM2B	-1.18298	1.20935e-08	38888.7	78862.7	46004.6
A2M	A2M	-1.38076	3.75518e-11	33218.9	69082.9	45867.4
CXCL9	CXCL9	3.39162	1.05605e-84	13466.2	1092.48	45672.1
COX7A1	COX7A1	-3.30243	2.77173e-46	13296.4	181423	43910.5
COL5A1	COL5A1	2.15857	6.66995e-35	20169.2	4028.02	43536.6
GIP	GIP	12.1538	0	3558.77	0.610619	43252.7
ACTA2	ACTA2	-2.02173	4.99826e-21	20840.8	71952.7	42134.4
C9orf169	C9orf169	3.7573	9.76049e-103	11205.7	562.195	42103.4
GGCT	GGCT	1.99942	5.65499e-30	21019.9	4621.81	42027.6
AEBP1	AEBP1	1.17116	1.33104e-10	35824.9	14017.3	41956.7
LASP1	LASP1	1.23946	8.59814e-12	32726	11513.3	40562.5
SULF1	SULF1	2.34506	3.68058e-41	17006.6	2954.52	39881.5
TCAP	TCAP	-3.08538	1.21832e-41	12836.3	437914	39605.1
SEPP1	SEPP1	-1.03589	5.65179e-07	37783.3	72081.9	39139.3
HN1	HN1	2.42873	3.97848e-44	15957.1	2634.43	38755.5
C2orf54	C2orf54	5.71531	1.25303e-214	6779.95	93.646	38749.6
VCAN	VCAN	1.92211	1.03133e-27	19561.5	4606.79	37599.3
FADS2	FADS2	2.27736	7.93126e-39	16441	2864.75	37442
SUSD2	SUSD2	2.74922	2.28679e-56	13306.6	1762.04	36582.8
MUC5B	MUC5B	3.65704	1.19691e-97	9959.84	532.982	36423.5
IFI30	IFI30	1.39305	9.78869e-15	26019.9	8814.58	36246.9
ALDH3B2	ALDH3B2	1.56014	2.36224e-18	23088.4	6031.69	36021.1
MSMB	MSMB	2.00491	3.90368e-30	17776.2	3584.12	35639.6
FOS	FOS	-3.42936	4.721e-49	10375.6	112008	35581.6
MMP14	MMP14	1.2359	9.93441e-12	28735.3	10998.6	35513.8
GTSF1	GTSF1	3.52489	4.04201e-91	9993.3	684.708	35225.2
UCP2	UCP2	1.07108	5.48532e-09	32746	14111.7	35073.5
ITGB6	ITGB6	1.6295	5.4422e-20	21475.8	5616.74	34994.8
TSPAN1	TSPAN1	2.33329	9.55684e-41	14942.6	2385.55	34865.5
PAGE5	PAGE5	8.15601	0	4196.02	17.0796	34222.8
GSN	GSN	-2.77436	3.37451e-35	12297.8	83634.8	34118.4
DLK1	DLK1	3.2569	2.19097e-78	10365.7	1127.17	33760
G6PD	G6PD	1.92284	9.86669e-28	17508.9	3987.12	33666.7
TAGLN	TAGLN	-1.78338	4.55421e-17	18716.6	56647.7	33378.8
CASP14	CASP14	9.52302	0	3497.81	4.11504	33309.7
TIMP3	TIMP3	-1.09094	1.39839e-07	30367.8	61279.1	33129.5
HIST1H3D	HIST1H3D	3.20933	3.4499e-76	10312.7	863	33097
RPL17	RPL17	-1.12776	5.33146e-08	28730	53163.5	32400.6
SERPINF1	SERPINF1	-1.43686	6.50856e-12	22504.1	59534.3	32335.3
TSTA3	TSTA3	1.76609	1.97351e-23	18073.1	4369.18	31918.6
SERPING1	SERPING1	-1.47122	2.17064e-12	21602.7	55457	31782.3
C17orf93	C17orf93	8.03438	0	3931.67	15.9027	31588.6
LRRC15	LRRC15	3.92567	1.99597e-111	8040.63	457.195	31564.9
SLC9A3R1	SLC9A3R1	1.2651	2.94429e-12	24701	8409.37	31249.2
GSTA3	GSTA3	5.26243	3.35019e-187	5875.37	136.894	30918.7
EGR1	EGR1	-3.56623	4.58259e-52	8656.65	97823.2	30871.6
CLCA2	CLCA2	2.66077	7.53736e-53	11530.1	1569.27	30679
C5orf46	C5orf46	1.74745	6.07793e-23	17556.4	3637.27	30678.9
SPDEF	SPDEF	1.3948	9.04872e-15	21992.3	6451.63	30674.9
HIST1H3E	HIST1H3E	1.46788	2.67229e-16	20862.3	6105.1	30623.4
TK1	TK1	2.99121	1.76171e-66	10219.3	1045.85	30568.1
PHB	PHB	1.09686	2.18475e-09	27704	10904.3	30387.5
RRM2	RRM2	4.21273	1.08541e-126	7173.42	318.496	30219.7
IGFL2	IGFL2	3.83547	1.01712e-106	7688.91	436.558	29490.6
CFB	CFB	2.11017	2.33211e-33	13948.7	2902.48	29434.2
TSPAN13	TSPAN13	1.04036	1.58865e-08	28242.7	11102.1	29382.7
NMU	NMU	4.54162	5.94784e-145	6457.12	216.655	29325.7
RPL22	RPL22	-1.02044	8.28363e-07	28588.8	51294.6	29173.3
LDHB	LDHB	-1.61263	1.94848e-14	17907.2	54310	28877.7
LAPTM4B	LAPTM4B	1.10446	1.65977e-09	26145.3	10438.6	28876.3
WFDC6	WFDC6	4.56823	1.91021e-146	6315.77	217.115	28851.9
COMP	COMP	4.15699	1.05469e-123	6921.16	346.735	28771.2
TMEM49	TMEM49	1.18515	7.70897e-11	24031	9165.74	28480.5
HIST1H2BH	HIST1H2BH	3.85093	1.58198e-107	7349.58	434.407	28302.8
STAT1	STAT1	1.36504	3.58778e-14	20657.7	7264.29	28198.6
CYB561	CYB561	1.74234	8.2107e-23	16135.8	4018.5	28114.1
PRR15L	PRR15L	2.06602	5.52181e-32	13560.5	2571.78	28016.3
EIF3L	EIF3L	-1.11544	7.38136e-08	25083.7	46278.5	27979.3
PNMT	PNMT	4.51261	2.39709e-143	6191.05	227.416	27937.7
THBS2	THBS2	1.32567	2.12792e-13	21053	7267.64	27909.2
S100A7A	S100A7A	6.93023	3.57752e-291	4026.49	26.292	27904.5
ZFP36	ZFP36	-2.86595	4.58439e-37	9704.84	67563.9	27813.6
HSPD1	HSPD1	1.01178	4.13474e-08	27185.2	11996.9	27505.5
RPS23	RPS23	-1.01373	9.76328e-07	27062.5	48071.9	27434.1
GAL	GAL	2.54521	2.03637e-48	10691.1	1507.14	27211.1
C4orf7	C4orf7	-3.67388	1.81853e-54	7400.02	88361.1	27186.8
MAGED1	MAGED1	1.08932	2.86898e-09	24934.4	9487.12	27161.5
PLAC9	PLAC9	-4.54374	1.5903e-74	5964.7	141001	27102
NME1	NME1	1.67558	4.05161e-21	16173.8	4221.81	27100.4
TPM3	TPM3	1.31086	4.08783e-13	20558.6	8832.48	26949.5
H2AFZ	H2AFZ	1.46602	2.92727e-16	18316.6	5951.45	26852.4
GPR141	GPR141	2.99191	1.69098e-66	8927.35	748.221	26709.8
FGG	FGG	5.01478	2.52998e-172	5212.72	131.85	26140.6
CYR61	CYR61	-2.17214	1.13437e-23	11956.1	48635.6	25970.2
CXCL10	CXCL10	3.22553	6.41813e-77	8020.7	677.221	25871
C3	C3	-1.69539	1.08578e-15	15242	46224.4	25841.2
CTHRC1	CTHRC1	2.35158	2.20382e-41	10951.2	1977.62	25752.5
ALDH2	ALDH2	-2.06218	9.94267e-22	12450.3	53383.9	25674.6
PPP1CA	PPP1CA	1.18647	7.31939e-11	21614.2	8609.1	25644.7
PCOTH	PCOTH	1.98795	1.24899e-29	12774.5	2978.21	25395
SPC24	SPC24	3.84184	4.83927e-107	6600.12	381.77	25356.6
FOXA1	FOXA1	1.43966	1.06637e-15	17586.3	5185.1	25318.3
COX7B2	COX7B2	11.3711	0	2216.05	0.778761	25198.9
LACRT	LACRT	1.20982	2.8755e-11	20761.4	8089.96	25117.5
MXRA5	MXRA5	1.39474	9.07711e-15	17880.5	5781.08	24938.7
MYBL2	MYBL2	4.00735	1.15208e-115	6170.65	329.08	24728
MMP13	MMP13	6.40861	2.05822e-257	3844.72	36.6283	24639.3
STMN1	STMN1	1.78946	4.75767e-24	13665	3599.15	24453
SQLE	SQLE	2.46854	1.45655e-45	9829.77	1488.73	24265.2
FABP5	FABP5	-1.90785	4.2688e-19	12660.4	52120.4	24154.2
TPD52	TPD52	1.59654	3.34449e-19	15064.8	4106.21	24051.6
TMSB15A	TMSB15A	1.93164	5.53063e-28	12397	2973.8	23946.7
GOLM1	GOLM1	1.22926	1.31076e-11	19307	6538.38	23733.4
EZR	EZR	1.02636	2.54874e-08	23104.5	9707.14	23713.5
FSTL1	FSTL1	-1.18487	1.14928e-08	19863.7	43090.9	23535.9
RAG1AP1	RAG1AP1	1.7139	4.39537e-22	13592.7	3508.39	23296.5
CCT5	CCT5	1.25821	3.94193e-12	18379.2	6982.29	23125
MKI67	MKI67	3.69269	2.08956e-99	6200.77	403.168	22897.5
LOC389493	LOC389493	1.73576	1.2168e-22	13156.6	3292.33	22836.8
MTHFD2	MTHFD2	1.82595	5.02654e-25	12479.5	2987.18	22786.8
STIP1	STIP1	1.13413	5.52273e-10	20004.6	7934.79	22687.8
HOXB2	HOXB2	2.00068	5.28494e-30	11273.6	2093.34	22554.9
TMED3	TMED3	1.11447	1.15393e-09	20163.9	7335.91	22472
SEPHS2	SEPHS2	1.36487	3.61954e-14	16363.3	5580.3	22333.8
MED1	MED1	1.94604	2.13375e-28	11444.4	2403.01	22271.3
GALNT7	GALNT7	1.86221	5.11494e-26	11904.8	2512.96	22169.3
DUSP1	DUSP1	-2.56351	5.20193e-31	8602.95	49190.7	22053.8
PTRF	PTRF	-2.03063	3.52134e-21	10759.2	42219.9	21847.9
RNASE1	RNASE1	-1.65623	4.29687e-15	13144.2	41298	21769.7
CREB3L1	CREB3L1	2.7865	7.30313e-58	7703.77	905.938	21466.6
CNFN	CNFN	1.13062	6.29922e-10	18917.3	6972.53	21388.4
EGLN3	EGLN3	2.68031	1.33183e-53	7937.42	1056.09	21274.7
GAGE4	GAGE4	13.7654	0	1539.74	0	21195.2
TFRC	TFRC	1.68799	1.98806e-21	12480.3	3323.64	21066.7
ANXA1	ANXA1	-2.66826	4.51006e-33	7866.35	44818.3	20989.4
GLTSCR2	GLTSCR2	-1.66035	3.72724e-15	12624	33762.8	20960.2
BCL2A1	BCL2A1	1.16016	2.04771e-10	18028.8	7591.42	20916.2
TPX2	TPX2	3.62956	3.05771e-96	5710.37	403.416	20726.1
CXCL14	CXCL14	-2.11517	1.17194e-22	9779.86	39576	20686.1
SPARCL1	SPARCL1	-2.30153	5.02201e-26	8914.05	40481.6	20515.9
FBXO22OS	FBXO22OS	1.08021	3.98194e-09	18780.6	7792.85	20287
CSRP1	CSRP1	-1.48502	1.39014e-12	13613.6	31744.3	20216.4
ESRP1	ESRP1	1.62018	9.167e-20	12465.5	3316.26	20196.4
UGT2B11	UGT2B11	1.10952	1.38746e-09	18165.4	4803.24	20154.9
JUN	JUN	-1.76026	1.06178e-16	11439.4	35696.1	20136.3
CDC6	CDC6	3.96514	2.0899e-113	5008.51	252.407	19859.5
UBE2Z	UBE2Z	1.08777	3.03455e-09	18233.2	7143.16	19833.6
ENAH	ENAH	1.40539	5.5032e-15	14090.2	4608.25	19802.2
PAFAH1B3	PAFAH1B3	2.24312	1.15972e-37	8802.05	1597.88	19744.1
EMP1	EMP1	-2.22441	1.29389e-24	8861.95	37843.3	19712.6
ORM1	ORM1	6.60457	1.34433e-270	2959.12	35.1858	19543.7
UBE2C	UBE2C	4.2179	6.60656e-127	4611.6	214.177	19451.3
LRP1	LRP1	-1.57462	7.10925e-14	12292.5	35150.8	19356
C1S	C1S	-1.07849	1.93201e-07	17929.6	35531.1	19336.8
HNRNPAB	HNRNPAB	1.1161	1.0873e-09	17117.6	6935.79	19104.9
HIST1H3G	HIST1H3G	4.88054	2.39567e-164	3841.53	113.947	18748.8
SLC35B1	SLC35B1	1.72045	3.00444e-22	10890.8	2899.31	18737.1
CD59	CD59	-1.00826	1.11486e-06	18429	29645.4	18581.2
ERGIC1	ERGIC1	1.1548	2.52152e-10	16079.5	6233.78	18568.7
MED24	MED24	1.68822	1.96908e-21	10957.7	2757.9	18499
SLC7A5	SLC7A5	2.56733	3.10796e-49	7191.81	1004.7	18463.7
CRAT	CRAT	1.5139	2.62893e-17	12171	3993.26	18425.7
PARP1	PARP1	1.0291	2.32578e-08	17895.8	7554.45	18416.7
GPI	GPI	1.1297	6.5091e-10	16301.6	6946.73	18415.9
CENPF	CENPF	3.49103	2.08444e-89	5254.63	390.292	18344
GPX3	GPX3	-4.5102	9.86497e-74	4008.26	95177.9	18078
MMP9	MMP9	2.30213	1.16608e-39	7848.67	1458.27	18068.7
C1orf194	C1orf194	4.88031	2.09012e-164	3701.44	152.894	18064.2
SLURP1	SLURP1	4.37057	2.32878e-135	4123.6	199.248	18022.5
CDK12	CDK12	1.96209	7.35223e-29	9158.07	1899.99	17968.9
SERF2	SERF2	1.01435	3.80335e-08	17666.2	8343.56	17919.7
RPS3A	RPS3A	-1.03304	6.06696e-07	17321.8	30636.5	17894.1
EEF1A2	EEF1A2	2.23535	2.04427e-37	7971.42	3535.39	17818.9
ADAM15	ADAM15	1.29638	7.73404e-13	13730.1	4913.03	17799.4
CRYAB	CRYAB	-3.86126	1.07167e-58	4606.19	67726.9	17785.7
CYBRD1	CYBRD1	-1.92431	2.26846e-19	9233.65	31164.7	17768.4
SPTBN1	SPTBN1	-1.73133	3.01072e-16	10231.5	33748.9	17714.2
KRT81	KRT81	2.1788	1.53871e-35	8122.49	1352.7	17697.3
CA9	CA9	7.09857	3.15716e-301	2486.79	15.1416	17652.7
HIF1A	HIF1A	1.30436	5.45345e-13	13488.7	4697.28	17594.2
ACSL1	ACSL1	-1.37798	4.09719e-11	12759.3	34585.3	17582
FTHL17	FTHL17	13.8022	0	1262.05	0	17419
KYNU	KYNU	2.241	1.37892e-37	7768.16	1320.27	17408.5
BTG2	BTG2	-2.01901	5.58278e-21	8596.88	33108.5	17357.2
C17orf28	C17orf28	1.75241	4.55136e-23	9898.16	2474.47	17345.6
FMR1NB	FMR1NB	7.5075	0	2304.58	15.3363	17301.6
HN1L	HN1L	1.10562	1.59429e-09	15635	6302.29	17286.4
F11R	F11R	1.04269	1.47133e-08	16298.3	7007.55	16994
PYCR1	PYCR1	2.11463	1.73206e-33	8016.37	1476.35	16951.7
CDC20	CDC20	3.50751	3.37212e-90	4802.16	351.894	16843.6
GJB2	GJB2	4.18702	3.29717e-125	3937.09	191.204	16484.7
MAGEA6	MAGEA6	8.45169	0	1935.77	5.42478	16360.5
ASPN	ASPN	1.73082	1.62752e-22	9442.63	2766.47	16343.5
PPP4C	PPP4C	1.07542	4.7158e-09	15152.3	6408.98	16295.1
P4HA1	P4HA1	1.61475	1.24095e-19	10048.2	2832.13	16225.4
TTYH3	TTYH3	1.96674	5.36559e-29	8140.44	1903.92	16010.1
SERINC2	SERINC2	1.44653	7.67325e-16	11025.1	3414.88	15948.2
ZFP36L2	ZFP36L2	-1.4683	2.387e-12	10838.7	26753.5	15914.5
PCNA	PCNA	1.34011	1.1184e-13	11860.4	4067.95	15894.3
ECM1	ECM1	1.94415	2.4343e-28	8133.49	1778.03	15812.7
PLAU	PLAU	1.82134	6.71645e-25	8644.23	2240.89	15744.1
SPAG5	SPAG5	3.51358	1.74498e-90	4450.53	319.106	15637.3
SEC16A	SEC16A	1.23619	9.86118e-12	12637.2	4562.39	15622.1
GARS	GARS	1.10093	1.89335e-09	14184.3	5688.48	15616
HIST1H4J	HIST1H4J	1.98741	1.31768e-29	7843.16	1683.26	15587.6
ALCAM	ALCAM	1.04239	1.48681e-08	14911.2	5840.34	15543.3
CREB3L4	CREB3L4	1.64506	2.30468e-20	9435.91	2425.65	15522.6
SLC39A6	SLC39A6	-1.11312	7.8471e-08	13943.2	24257.9	15520.5
CT45A1	CT45A1	7.86402	0	1970.67	9.76106	15497.4
KRT17	KRT17	-3.75571	2.64961e-56	4126.28	52328.5	15497.1
HMGB3	HMGB3	3.17434	1.48643e-74	4858.21	476.841	15421.6
CKAP4	CKAP4	1.15463	2.54053e-10	13225.5	5192.73	15270.6
DST	DST	-2.70249	9.43737e-34	5600.86	30520.4	15136.3
PPIF	PPIF	1.04154	1.52973e-08	14530.2	6169.67	15133.8
FMOD	FMOD	-1.89072	8.21215e-19	7945.51	21113.4	15022.8
C20orf114	C20orf114	4.08474	1.13593e-119	3665.42	175.664	14972.3
FGB	FGB	4.59464	1.02394e-147	3246.98	101.142	14918.7
NCRNA00188	NCRNA00188	-1.31222	3.01828e-10	11260.9	25344.2	14776.9
C1R	C1R	-1.34268	1.20732e-10	11001.3	25243.9	14771.2
ANLN	ANLN	4.08217	1.5315e-119	3615.23	181.929	14758
HIST1H2AM	HIST1H2AM	3.91463	1.03791e-110	3752.37	211.637	14689.1
CCL7	CCL7	4.49305	3.39218e-142	3258.67	143.195	14641.4
RCC2	RCC2	1.09943	1.99837e-09	13205.6	5380.89	14518.6
ACTR3	ACTR3	1.04668	1.28113e-08	13816.8	5985.91	14461.8
TPM2	TPM2	-1.76458	9.07633e-17	8181.16	36316	14436.3
PGAM2	PGAM2	-2.96171	4.83409e-39	4848.26	138469	14359.1
AKT1	AKT1	1.06079	7.87783e-09	13518.7	6010.02	14340.6
MYADM	MYADM	-1.35242	8.95636e-11	10573.6	23447.4	14299.8
BPIL1	BPIL1	2.93525	4.9014e-64	4867.28	537.593	14286.7
C7orf68	C7orf68	1.55945	2.46016e-18	9129.86	3020.35	14237.5
WDR34	WDR34	1.61252	1.40628e-19	8812	2519.99	14209.5
PAQR4	PAQR4	2.86598	3.9959e-61	4955.33	634.08	14201.9
JUNB	JUNB	-1.49047	1.16281e-12	9479	24254.4	14128.2
PMP22	PMP22	-1.45459	3.70786e-12	9677.16	24440.6	14076.3
PLA2G16	PLA2G16	-1.70867	6.79521e-16	8213.23	26200.4	14033.7
MSL1	MSL1	1.25551	4.42678e-12	11166.4	4000.14	14019.5
C2CD4A	C2CD4A	4.97738	7.38076e-170	2813.49	71.1239	14003.8
SERPINA3	SERPINA3	-1.35481	8.32588e-11	10334.9	19748.3	14001.9
STARD10	STARD10	1.17309	1.24196e-10	11892.2	4334.52	13950.6
MCM4	MCM4	1.9968	7.00278e-30	6976.6	1481.5	13930.9
UPK2	UPK2	3.2748	3.6749e-79	4238.12	469.221	13879
ZNF652	ZNF652	1.44527	8.18041e-16	9540.47	2744.3	13788.6
C10orf10	C10orf10	-3.01039	4.69415e-40	4566.07	36932.2	13745.7
GALNT6	GALNT6	1.42193	2.53264e-15	9612.23	2893.53	13667.9
PLK1	PLK1	3.57891	1.15464e-93	3802.49	269.735	13608.7
CST3	CST3	-1.36618	5.89559e-11	9848.02	24174.5	13454.1
CCDC80	CCDC80	-1.82138	1.12243e-17	7374.72	25205.2	13432.1
UGT2B4	UGT2B4	5.52658	7.60591e-203	2426.93	42.5929	13412.6
CCL13	CCL13	-1.58396	5.18809e-14	8428.65	28994.9	13350.6
SYT13	SYT13	4.50242	1.55969e-142	2962.33	98.3894	13337.6
LSR	LSR	1.37732	2.05252e-14	9660.26	3142.97	13305.3
C20orf24	C20orf24	1.05246	1.05096e-08	12605.7	5481.68	13267
ABHD11	ABHD11	1.66019	9.84143e-21	7943.6	2172.57	13187.9
STRA8	STRA8	9.80506	0	1342.19	1.22124	13160.2
SPTBN2	SPTBN2	1.87885	1.81583e-26	6966.77	1040.35	13089.5
TNS1	TNS1	-3.05291	5.96314e-41	4281.77	35831	13071.8
HSPH1	HSPH1	1.25359	4.80056e-12	10413.4	3895.98	13054.1
VKORC1L1	VKORC1L1	-1.30166	4.13836e-10	9995.49	23607.9	13010.7
PSMC4	PSMC4	1.11227	1.25287e-09	11661.4	4945.12	12970.6
NCCRP1	NCCRP1	3.2945	4.89244e-80	3935.42	344.708	12965.2
ST14	ST14	1.05202	1.06701e-08	12304.1	4984.17	12944.2
AQP1	AQP1	-2.85086	9.39847e-37	4524.93	30302.8	12900
LMNB1	LMNB1	2.58632	6.12589e-50	4982.05	713.779	12885.2
CDK1	CDK1	3.7505	2.92546e-102	3414.12	221.407	12804.6
TUBB3	TUBB3	3.67518	1.81983e-98	3472.81	242.796	12763.2
SNF8	SNF8	1.12264	8.52712e-10	11342.1	4536.87	12733.1
SLC2A10	SLC2A10	1.80098	2.38555e-24	7041.12	1658.49	12680.9
NUFIP2	NUFIP2	1.24275	7.54465e-12	10174	3671.55	12643.8
MCAM	MCAM	-2.28963	8.35453e-26	5442.77	26794	12461.9
FOXM1	FOXM1	3.44052	6.40739e-87	3620.37	280.832	12456
MX1	MX1	1.2413	8.01343e-12	10002.8	3698.28	12416.4
KRT14	KRT14	-5.5232	5.53429e-98	2240.23	96043	12373.3
CNTNAP2	CNTNAP2	4.69378	3.54398e-153	2626.74	73.4159	12329.3
SREBF1	SREBF1	1.04298	1.45924e-08	11771.7	4968.23	12277.6
CAT	CAT	-2.42568	2.35377e-28	5055.93	26647.3	12264.1
ERO1L	ERO1L	1.7817	7.77658e-24	6883.3	1737.17	12264
HIST3H2A	HIST3H2A	1.19825	4.60162e-11	10195.1	3783.34	12216.2
KRT15	KRT15	-2.9869	1.44222e-39	4087.58	25890.1	12209.2
ALDH18A1	ALDH18A1	1.13062	6.31651e-10	10781.7	4078.81	12189.9
NUSAP1	NUSAP1	3.15126	1.77076e-73	3856.84	366.372	12153.9
C2orf40	C2orf40	-6.18603	3.54006e-114	1959.44	118752	12121.2
HOXC10	HOXC10	2.48868	2.84847e-46	4866.51	698.912	12111.2
ABCA12	ABCA12	3.18308	6.74669e-75	3763.81	338.673	11980.5
H2AFX	H2AFX	1.85848	6.58847e-26	6412.74	1542.58	11918
CP	CP	1.34284	9.94349e-14	8834.47	2567.02	11863.3
HIST2H2BE	HIST2H2BE	1.57953	8.47318e-19	7504.91	2262.64	11854.3
SBDS	SBDS	-1.0521	3.77906e-07	11231.8	21280.3	11817
RAB3D	RAB3D	1.5166	2.30898e-17	7764.19	2252.19	11775.2
CX3CL1	CX3CL1	-2.56345	5.2303e-31	4568.63	23871	11711.4
C6orf127	C6orf127	3.16792	3.33849e-74	3693.53	305.593	11700.8
RETSAT	RETSAT	-1.33475	1.5323e-10	8705.47	21521.8	11619.6
UGT1A6	UGT1A6	5.98401	5.81532e-231	1926.09	28.3628	11525.8
CSDA	CSDA	-1.31874	2.48682e-10	8714.35	21857	11492
LOC388588	LOC388588	1.22427	1.61443e-11	9336.53	3116.16	11430.4
MUC6	MUC6	2.44127	1.53645e-44	4679.02	719.858	11422.7
CD36	CD36	-4.18455	4.05298e-66	2721.05	53454.9	11386.4
ST6GAL1	ST6GAL1	1.05992	8.13688e-09	10690.1	4182.27	11330.6
PITX1	PITX1	4.00351	2.379e-115	2823.16	170.08	11302.6
EPAS1	EPAS1	-1.60838	2.25711e-14	6997.81	20365	11255.2
MAGEA3	MAGEA3	9.20849	0	1220.28	2.28319	11236.9
EFEMP1	EFEMP1	-2.39228	1.01117e-27	4693.53	23170.5	11228.2
CCNB1	CCNB1	2.61182	6.65298e-51	4294.28	596.69	11215.9
JUND	JUND	-1.40577	1.73418e-11	7960.7	19334	11190.9
KDM5B	KDM5B	1.19153	6.01437e-11	9388.63	3476.66	11186.9
DHCR7	DHCR7	1.19647	4.93902e-11	9334.49	3497.82	11168.4
MFGE8	MFGE8	-2.06291	9.68645e-22	5411.53	20179.3	11163.5
TMEM132A	TMEM132A	2.27673	8.88683e-39	4898.14	875.903	11151.7
CHPF	CHPF	1.21111	2.7486e-11	9143.14	3377.81	11073.3
CDH11	CDH11	1.55953	2.47143e-18	7092.84	2044.69	11061.5
C3orf57	C3orf57	2.68846	6.94078e-54	4113.95	559.655	11060.2
DOPEY2	DOPEY2	2.03639	4.60458e-31	5415.56	1106.35	11028.2
IER2	IER2	-1.15885	2.33541e-08	9479.05	18908.2	10984.8
DPT	DPT	-3.88556	2.9937e-59	2826.98	42510.5	10984.4
XIST	XIST	-1.01565	9.32335e-07	10785	18786.9	10953.8
CELP	CELP	3.34125	3.10185e-82	3275.53	362.487	10944.4
B4GALNT2	B4GALNT2	5.56499	4.22835e-204	1958.93	31.3717	10901.4
EPN3	EPN3	2.72399	2.7398e-55	3950.7	478.416	10761.6
SLC44A4	SLC44A4	2.45986	3.27655e-45	4371.95	639.407	10754.4
C18orf56	C18orf56	2.28213	5.83312e-39	4712.16	802.354	10753.8
FBLN1	FBLN1	-1.22733	3.54763e-09	8753.3	18884.2	10743.2
AGPAT2	AGPAT2	-1.75185	1.44277e-16	6129.26	21777.6	10737.5
PRLR	PRLR	1.14053	4.36663e-10	9360.93	3475.17	10676.4
NPW	NPW	3.59576	1.88359e-94	2967.19	204.053	10669.3
CYP4Z2P	CYP4Z2P	1.83328	3.27443e-25	5784.16	1287.94	10604
ASF1B	ASF1B	3.03634	2.32265e-68	3471.37	362.027	10540.3
OR56A3	OR56A3	6.8929	5.54423e-287	1528.63	11.3894	10536.7
STAC2	STAC2	-1.4318	7.62981e-12	7354.88	10303.3	10530.7
HBA1	HBA1	-7.48382	3.0397e-146	1405.37	280507	10517.6
PRC1	PRC1	2.60532	1.1811e-50	4022.56	566.973	10480
CXCL11	CXCL11	3.71805	1.58416e-100	2818.37	168.159	10478.9
HRCT1	HRCT1	-3.15527	4.05419e-43	3309.65	28338.8	10442.8
PNPLA2	PNPLA2	-2.24269	6.04701e-25	4645.33	22571.2	10418
CYP1B1	CYP1B1	1.23869	8.9389e-12	8360.19	3263.35	10355.7
LAMB2	LAMB2	-1.23646	2.7391e-09	8372.02	17730.2	10351.6
CYB5R3	CYB5R3	-1.0165	9.13474e-07	10176.6	19080.5	10344.5
ATP2A3	ATP2A3	1.85487	8.37787e-26	5575.81	1235.7	10342.4
ECT2	ECT2	2.42172	7.84312e-44	4266.49	683.265	10332.2
PFKFB3	PFKFB3	-1.77414	6.39487e-17	5823.23	19150.1	10331.3
MDK	MDK	1.05974	8.18703e-09	9744.4	4161.16	10326.5
AURKA	AURKA	3.69026	3.68899e-99	2795.26	195.398	10315.2
VWF	VWF	-2.26641	2.24435e-25	4526.14	21129.2	10258.1
SFRP1	SFRP1	-4.67703	1.13911e-77	2188.88	49566.9	10237.5
GNG13	GNG13	5.03639	4.82229e-173	2025.42	49.3982	10200.8
CPE	CPE	-1.11127	8.25062e-08	9178.88	17094.5	10200.2
TM4SF1	TM4SF1	-1.14379	3.4981e-08	8831.02	17380.4	10100.8
PIK3R3	PIK3R3	1.17237	1.2798e-10	8562.98	3316.74	10039
FGFR4	FGFR4	3.33062	1.15671e-81	2987.81	249.708	9951.27
ERMP1	ERMP1	1.35213	6.54649e-14	7329.65	2446.81	9910.61
TGFBR2	TGFBR2	-2.35931	4.21952e-27	4197.63	20319.2	9903.51
TAP1	TAP1	1.62723	6.29184e-20	6085.3	1790.65	9902.18
EFNA3	EFNA3	2.25944	3.46677e-38	4370.63	776.487	9875.19
TRAF4	TRAF4	1.179	9.88335e-11	8352.42	3027.78	9847.48
TMBIM1	TMBIM1	-1.15436	2.63554e-08	8522.21	18390.6	9837.66
CAV1	CAV1	-3.76504	1.64274e-56	2608	36663.4	9819.22
KRT5	KRT5	-4.89497	7.57002e-83	1997.16	52785.1	9776.06
C6orf126	C6orf126	3.21138	3.7583e-76	3031.88	248.035	9736.53
PROM2	PROM2	1.24885	5.8799e-12	7770.77	2643.93	9704.52
TMEM88	TMEM88	-2.61694	4.70237e-32	3703.7	23537.5	9692.35
PAPSS2	PAPSS2	1.1851	7.77005e-11	8175.95	3143.8	9689.36
CYP4Z1	CYP4Z1	1.13872	4.67176e-10	8472.42	3358.55	9647.7
PRODH	PRODH	2.24205	1.34039e-37	4286.53	683.044	9610.63
KIF20A	KIF20A	3.75781	1.53703e-102	2553.77	157.354	9596.56
ZWINT	ZWINT	2.86117	6.94714e-61	3352.67	399.85	9592.56
EHD2	EHD2	-2.48683	1.59415e-29	3854.84	20781.2	9586.33
KLF6	KLF6	-1.53121	3.04862e-13	6254.37	16331.7	9576.78
SLC2A1	SLC2A1	1.241	8.14791e-12	7693.91	2586.84	9548.13
PAGE2	PAGE2	7.90058	0	1204.26	4.78761	9514.32
MFAP4	MFAP4	-3.55555	7.95698e-52	2674.02	30645.8	9507.63
TMEM86A	TMEM86A	2.1383	3.21131e-34	4431.77	797.673	9476.43
RAP2C	RAP2C	1.84753	1.32542e-25	5127.07	1518.77	9472.4
PPP1R14A	PPP1R14A	-3.41469	1.00079e-48	2772.65	31437	9467.74
CLDN3	CLDN3	1.03627	1.83501e-08	9129.02	4103	9460.15
SOX11	SOX11	4.75355	1.32852e-156	1984.09	62.2035	9431.48
AQP5	AQP5	1.53702	8.14729e-18	6132.05	1349.5	9425.1
KIAA0101	KIAA0101	3.29887	3.55235e-80	2820.56	240.212	9304.66
PRAME	PRAME	4.68272	2.07952e-152	1981.95	59.3982	9280.93
PCGF2	PCGF2	1.26194	3.39647e-12	7350.14	2501.13	9275.43
DBNDD1	DBNDD1	2.01422	2.16517e-30	4602.19	996.726	9269.81
MFAP2	MFAP2	1.77361	1.28556e-23	5226.16	1384.5	9269.19
FAM111B	FAM111B	3.29159	8.01777e-80	2815.93	225.903	9268.88
LOC729234	LOC729234	-1.0097	1.07752e-06	9132.67	15713.4	9221.22
SDR16C5	SDR16C5	2.87944	1.28071e-61	3176.93	321.965	9147.78
SLC39A7	SLC39A7	1.05414	9.94435e-09	8669.47	3508.83	9138.86
SMC4	SMC4	1.80883	1.49227e-24	5045.7	1287.49	9126.8
CT45A3	CT45A3	12.9355	0	703.884	0	9105.11
CST2	CST2	3.16165	6.31422e-74	2879.77	280.77	9104.83
QPRT	QPRT	1.99278	9.5074e-30	4547.02	934.566	9061.22
CTSG	CTSG	-3.42051	7.44608e-49	2645.07	27012	9047.5
PYDC1	PYDC1	2.45614	4.55389e-45	3683.19	594.947	9046.44
OAS2	OAS2	1.68102	3.03874e-21	5344.65	1525.73	8984.45
NTN4	NTN4	-1.81449	1.44903e-17	4932.88	14156.7	8950.65
ATP6V0B	ATP6V0B	1.04466	1.38005e-08	8554.77	3601.4	8936.84
SRD5A3	SRD5A3	1.88822	9.89229e-27	4722.86	1113.14	8917.82
RCAN1	RCAN1	-1.81239	1.56533e-17	4910.88	12681.2	8900.45
KRT20	KRT20	7.84346	0	1134.19	3.89381	8895.95
RNASE4	RNASE4	-2.20553	2.83586e-24	4023.23	16459.9	8873.36
TFAP2B	TFAP2B	1.48641	1.08347e-16	5957.02	1739.42	8854.57
ABCC11	ABCC11	1.31278	3.82207e-13	6735.81	1994.61	8842.66
C10orf58	C10orf58	-1.03313	6.06229e-07	8521.56	17625.6	8803.85
MIA	MIA	-5.26518	9.83961e-92	1670.86	57794.5	8797.38
TSPAN3	TSPAN3	-1.27216	9.85217e-10	6900.07	15975	8777.99
SYCE2	SYCE2	2.12791	6.84614e-34	4120.53	858.814	8768.11
MMP3	MMP3	2.86118	7.2623e-61	3064.02	335.221	8766.73
RGS2	RGS2	-2.81681	4.67426e-36	3108	18964.4	8754.63
LAD1	LAD1	1.505	4.22668e-17	5783.47	1651.64	8704.1
FXYD1	FXYD1	-6.09431	6.38598e-112	1426.95	115689	8696.3
FBLN2	FBLN2	-1.38994	2.83643e-11	6252.53	16339.7	8690.64
LPCAT1	LPCAT1	1.41913	2.90507e-15	6119.74	1968.2	8684.7
CITED2	CITED2	-1.03368	5.97959e-07	8366.67	15657.4	8648.47
TRIB3	TRIB3	1.8822	1.46723e-26	4580.16	1029.1	8620.8
SOCS3	SOCS3	-2.45077	7.87188e-29	3514.95	19003.8	8614.34
SPRR3	SPRR3	4.63409	5.11408e-150	1850.93	80.9469	8577.37
C4orf48	C4orf48	1.36874	3.05966e-14	6254.93	2270.46	8561.34
HIST1H2BE	HIST1H2BE	2.38221	2.02654e-42	3593.19	617.221	8559.74
PTK7	PTK7	1.13082	6.29442e-10	7568.72	2973.65	8558.82
AQP3	AQP3	1.40723	5.10972e-15	6081.81	1834.92	8558.53
KIAA1244	KIAA1244	1.74029	9.6611e-23	4916.91	1131.54	8556.86
CGA	CGA	3.39195	1.49506e-84	2517.65	200.257	8539.74
HIST1H2AG	HIST1H2AG	2.49924	1.22099e-46	3407.23	523.478	8515.5
DDX39	DDX39	1.36943	2.97387e-14	6209.14	2081.22	8502.99
CDCA5	CDCA5	3.03445	3.02439e-68	2798.05	284.726	8490.52
MT1M	MT1M	-3.84897	2.05181e-58	2203.53	31690.1	8481.33
NPNT	NPNT	1.24514	6.8711e-12	6788.02	2341.91	8452.06
MYLK	MYLK	-2.46393	4.41373e-29	3423.81	16728.7	8436.05
KIF4A	KIF4A	4.48347	3.09369e-141	1874.53	71.0354	8404.42
VCX	VCX	5.98934	2.74973e-231	1401.91	27.531	8396.5
OAS3	OAS3	1.59224	4.31214e-19	5227.67	1542.61	8323.71
MICAL2	MICAL2	1.75761	3.41075e-23	4730.93	1224.56	8315.13
KDELR3	KDELR3	1.33935	1.16597e-13	6207.93	2114.16	8314.59
MGAT4A	MGAT4A	1.44781	7.3044e-16	5739.81	1763.66	8310.16
MAD2L1	MAD2L1	2.20456	2.33309e-36	3765.21	696.097	8300.61
DIO2	DIO2	1.62861	5.87878e-20	5090.51	1358.54	8290.47
CRIM1	CRIM1	-2.33742	1.085e-26	3545.09	15907.7	8286.38
SHMT2	SHMT2	1.15265	2.75541e-10	7175.21	2725.62	8270.53
PPAP2B	PPAP2B	-2.01566	6.39721e-21	4093.05	15247.8	8250.19
TMEM97	TMEM97	1.67887	3.46008e-21	4903.56	1278.46	8232.45
HMGA1	HMGA1	1.21164	2.701e-11	6783.63	2450.42	8219.32
SNHG5	SNHG5	-1.13022	5.01065e-08	7204.02	13910	8142.1
SCT	SCT	4.55634	6.50936e-146	1783.56	139.133	8126.51
PPP1R14D	PPP1R14D	2.68514	9.98922e-54	3016.02	373.018	8098.45
MGLL	MGLL	-1.85314	3.42426e-18	4358.47	15347.4	8076.86
HOXC12	HOXC12	4.41193	4.3965e-137	1819.26	62.0265	8026.43
LAMC1	LAMC1	-1.08644	1.57346e-07	7370.84	14692.7	8007.96
LPL	LPL	-5.21709	1.42678e-90	1533.3	64239.6	7999.38
GAGE12J	GAGE12J	12.4823	0	639.535	0	7982.87
RACGAP1	RACGAP1	2.0957	7.05769e-33	3800.47	777.717	7964.62
TMEM45B	TMEM45B	2.07568	3.02982e-32	3806.74	656.159	7901.59
ANGPTL2	ANGPTL2	-1.74372	1.94348e-16	4513.63	14750.3	7870.49
TNNI2	TNNI2	-5.81281	4.86112e-105	1353.4	318612	7867.03
DPP3	DPP3	1.60715	1.92198e-19	4888.33	1392.82	7856.26
DHTKD1	DHTKD1	1.50551	4.11567e-17	5205.63	1679.28	7837.13
CAPS	CAPS	2.12014	1.22387e-33	3694.02	733.425	7831.83
SYNGR4	SYNGR4	4.32738	1.31914e-132	1808.91	75.7257	7827.82
NXPH4	NXPH4	3.69576	2.519e-99	2118	135.372	7827.61
BUB1	BUB1	3.92234	6.69987e-111	1994.33	108.965	7822.41
HIST1H2BO	HIST1H2BO	4.52226	2.01173e-143	1729.42	69.2035	7820.88
AKR1B15	AKR1B15	2.69989	2.83084e-54	2891.12	313.54	7805.7
TSPAN8	TSPAN8	2.21632	9.97063e-37	3517.37	473.681	7795.61
CCNE2	CCNE2	3.54581	6.50852e-92	2194.67	161.779	7781.9
PIGR	PIGR	-1.13168	4.8212e-08	6872.37	15268.4	7777.31
VAMP2	VAMP2	-1.94601	9.8256e-20	3995.67	13925.3	7775.61
CEP55	CEP55	3.68582	7.68699e-99	2094.26	140.283	7719.06
CDK16	CDK16	1.03045	2.23247e-08	7466.95	3506.26	7694.3
FAM83H	FAM83H	1.40813	4.90966e-15	5461.26	1695.18	7690.14
CIRBP	CIRBP	-1.19497	8.73337e-09	6434.72	13327.1	7689.32
KIF2C	KIF2C	3.49108	3.04566e-89	2198.28	164.779	7674.36
TYMS	TYMS	1.73039	1.72279e-22	4420.28	1155.04	7648.8
MLF1IP	MLF1IP	2.44159	1.56812e-44	3117.16	498.407	7610.84
CXCR4	CXCR4	1.14502	3.68805e-10	6644.98	2658.06	7608.65
SEMA3C	SEMA3C	-1.14803	3.12903e-08	6627.4	12453.7	7608.47
MT1L	MT1L	-2.16971	1.26128e-23	3494	15287.5	7580.98
CBX2	CBX2	3.55401	2.48938e-92	2131.53	162.903	7575.49
ACADVL	ACADVL	-1.18796	1.06003e-08	6361.07	13672.4	7556.67
KIF11	KIF11	2.8839	8.51213e-62	2619.47	297.398	7554.29
ATAD2	ATAD2	1.93203	5.69443e-28	3906.49	866.186	7547.46
GPR172A	GPR172A	1.52453	1.55606e-17	4943.16	1480.66	7536
CANT1	CANT1	1.01956	3.2212e-08	7390.65	3012.27	7535.22
HADH	HADH	-1.42277	1.01729e-11	5294.49	14420.6	7532.85
FHL1	FHL1	-4.77005	7.18855e-80	1576.91	54413.7	7521.92
NACC1	NACC1	1.35935	4.73113e-14	5531.05	1844.54	7518.65
PLVAP	PLVAP	-1.01031	1.06219e-06	7424.33	13915.6	7500.9
GPR137B	GPR137B	1.24832	6.01933e-12	6003.21	2194.85	7493.91
ADAM12	ADAM12	1.45633	4.80199e-16	5116.05	1684.5	7450.66
FAP	FAP	1.81179	1.25194e-24	4095.21	1097.06	7419.65
MELK	MELK	4.04444	2.71654e-117	1832.67	96.9292	7412.15
DGAT2	DGAT2	-4.06798	2.00273e-63	1816.19	31994.9	7388.21
PRSS41	PRSS41	5.39968	1.03574e-194	1364.19	21.7788	7366.17
GSR	GSR	1.37803	2.00944e-14	5330.53	1751.55	7345.63
CRTAP	CRTAP	-1.22406	3.89597e-09	5966.7	13152.7	7303.62
CCL20	CCL20	2.10525	3.59265e-33	3462.42	745.009	7289.26
PFKP	PFKP	1.47738	1.70537e-16	4929.12	1558.88	7282.16
DKK1	DKK1	3.59458	2.48807e-94	2016.42	154.558	7248.19
STC2	STC2	-2.97385	2.70796e-39	2434.91	15259.2	7241.05
NUF2	NUF2	3.75691	2.13057e-102	1926.58	120.903	7238
TMC5	TMC5	1.77588	1.14511e-23	4063.4	966.681	7216.09
MPHOSPH6	MPHOSPH6	1.07608	4.64031e-09	6702.14	2623.7	7212.02
DCAF13	DCAF13	1.1395	4.55264e-10	6321.63	2481.69	7203.5
C12orf39	C12orf39	-4.36763	2.21228e-70	1639.56	37466.2	7160.99
RARA	RARA	1.07476	4.85741e-09	6661.26	2565.26	7159.27
GGT1	GGT1	1.68123	3.06945e-21	4256.81	965.566	7156.68
PRKAR2B	PRKAR2B	-2.48402	1.81085e-29	2877.58	17358.3	7147.97
CXCL12	CXCL12	-2.21136	2.23877e-24	3221.02	13624.2	7122.83
KIF22	KIF22	1.14858	3.22806e-10	6138.35	2450	7050.36
PLEKHF2	PLEKHF2	1.00166	5.80308e-08	7037.81	3002.17	7049.53
MBOAT2	MBOAT2	1.72324	2.64906e-22	4086.95	1033.77	7042.8
MEX3A	MEX3A	2.24031	1.5775e-37	3129.42	562.239	7010.88
FCGR3A	FCGR3A	1.08962	2.85937e-09	6431.84	2638.84	7008.23
RANGAP1	RANGAP1	1.00783	4.73712e-08	6943.07	2893.28	6997.47
NDRG2	NDRG2	-3.52112	4.63695e-51	1985.12	22251.3	6989.84
CDK2AP2	CDK2AP2	1.27119	2.30469e-12	5496.77	2160.24	6987.45
PSMD12	PSMD12	1.03832	1.71517e-08	6723.3	2866.18	6980.94
VEGFB	VEGFB	-1.29812	4.59558e-10	5368.16	12803.2	6968.54
PODXL2	PODXL2	1.41197	4.10158e-15	4932.44	1536.8	6964.45
VSTM2L	VSTM2L	3.90539	6.05248e-110	1781.19	93.3628	6956.22
GABRP	GABRP	-3.60806	5.37082e-53	1927.58	19511.6	6954.84
EBP	EBP	1.09553	2.3132e-09	6334.77	2624.05	6939.96
SERP2	SERP2	-1.46865	2.3646e-12	4717.19	10614.6	6927.9
CEL	CEL	2.99566	1.45565e-66	2311.49	298.204	6924.43
PLAUR	PLAUR	1.62939	5.66758e-20	4246.26	1185.8	6918.8
PIK3R2	PIK3R2	1.29213	9.41004e-13	5346.12	1845.97	6907.85
THRSP	THRSP	-2.41861	3.20952e-28	2855.05	13857.1	6905.24
VEGFA	VEGFA	1.15176	2.8553e-10	5979.51	2490.16	6886.96
HIST2H3C	HIST2H3C	3.89932	9.96048e-110	1765.37	109.23	6883.76
PLAT	PLAT	-1.91673	3.06051e-19	3591.05	12112	6883.05
NEK2	NEK2	4.42051	1.36894e-137	1554.7	61.8407	6872.56
MCM2	MCM2	1.63242	4.79455e-20	4153.98	1160.12	6781.04
SKA2	SKA2	1.60433	2.24487e-19	4225.14	1295.99	6778.53
DNAJC1	DNAJC1	1.00143	5.84634e-08	6763.16	3010.61	6772.82
MBOAT7	MBOAT7	1.13405	5.58563e-10	5968.35	2290.54	6768.43
TBX10	TBX10	7.06968	2.10421e-288	954.86	6.61947	6750.56
UFSP1	UFSP1	1.02159	3.00783e-08	6569.86	3081.35	6711.73
IQGAP3	IQGAP3	3.77322	3.45992e-103	1773.3	109.726	6691.06
MAGEA12	MAGEA12	10.4593	0	637.814	0.451327	6671.1
ARRDC3	ARRDC3	-1.37003	5.24694e-11	4852.47	10865.2	6648.03
LTBP2	LTBP2	-1.30525	3.72138e-10	5089.77	10872.5	6643.43
TDO2	TDO2	5.45658	8.95681e-198	1216.14	25.1947	6635.96
MYC	MYC	-2.32356	1.96401e-26	2850.63	11993	6623.6
TNNI3	TNNI3	2.84143	4.2217e-60	2321.65	571.903	6596.81
C10orf11	C10orf11	-1.04776	4.21794e-07	6290.93	12344.9	6591.39
LHFP	LHFP	-2.5951	1.27116e-31	2538.4	14309.3	6587.38
KIAA1199	KIAA1199	4.60085	1.33162e-147	1425.16	47.4425	6556.96
CCNA2	CCNA2	2.96193	4.48442e-65	2210.79	238.115	6548.2
LLGL2	LLGL2	1.59775	3.23874e-19	4095.21	1149.72	6543.13
SLC39A11	SLC39A11	1.15779	2.26997e-10	5636.23	2110.35	6525.6
CD248	CD248	-1.76126	1.02926e-16	3704.33	12420.4	6524.29
CCNB2	CCNB2	3.32723	2.03639e-81	1958.56	164.124	6516.57
MYO10	MYO10	1.39029	1.13785e-14	4684.47	1586.99	6512.78
UBE2S	UBE2S	2.1908	6.80689e-36	2956.4	550.637	6476.88
MFAP5	MFAP5	-1.72636	3.61774e-16	3748.44	12038.2	6471.17
CAPN13	CAPN13	2.27392	1.23126e-38	2825.56	424.681	6425.09
GGH	GGH	1.37032	2.8715e-14	4678.72	1630.2	6411.35
TP53INP2	TP53INP2	1.23741	9.47857e-12	5178.09	1923.26	6407.44
TMEM45A	TMEM45A	2.13185	5.28592e-34	2992.67	624.991	6379.94
ACAA2	ACAA2	-1.29274	5.38551e-10	4898.05	12113.5	6331.9
KCNK1	KCNK1	2.18996	7.342e-36	2877.4	512.416	6301.37
METRN	METRN	2.09138	9.82251e-33	3006.77	640.283	6288.28
SFRS5	SFRS5	-1.22102	4.25e-09	5141.74	11015.7	6278.19
INHBA	INHBA	3.57092	4.62811e-93	1751.74	125.221	6255.33
ASPM	ASPM	3.95743	1.30836e-112	1574.02	83.4425	6229.09
NFIB	NFIB	-1.52064	4.3364e-13	4092.6	10209.9	6223.36
SBK1	SBK1	2.58155	1.07178e-49	2409.09	365.575	6219.19
VTCN1	VTCN1	-1.4628	2.85703e-12	4231.19	9445.79	6189.4
NR4A1	NR4A1	-3.00547	5.98484e-40	2055.3	15320.5	6177.14
C4orf6	C4orf6	3.90062	9.24856e-110	1583	104.124	6174.68
AGL	AGL	1.21409	2.44777e-11	5085.42	2372.38	6174.17
SEPX1	SEPX1	1.0893	2.88909e-09	5665.35	2596.19	6171.26
PGC	PGC	3.50791	7.05215e-90	1756.77	113.08	6162.58
UNC5B	UNC5B	1.89537	6.40251e-27	3244.14	749.805	6148.83
CPB1	CPB1	-1.77814	5.56025e-17	3457.35	10162.7	6147.65
GNPNAT1	GNPNAT1	1.04259	1.48618e-08	5886.44	2402.95	6137.14
GAS5	GAS5	-1.04494	4.51812e-07	5867.95	10157.3	6131.68
DLGAP5	DLGAP5	3.68134	1.64976e-98	1663.3	108.478	6123.18
KLF10	KLF10	-1.62523	1.26711e-14	3764.67	10663.6	6118.47
SFRP4	SFRP4	-1.13675	4.21535e-08	5381.26	10354.7	6117.14
ANO1	ANO1	-1.45206	4.03224e-12	4207.74	9883.8	6109.88
TNNC2	TNNC2	-7.1561	4.34353e-138	849.535	573674	6079.35
MCM6	MCM6	1.17385	1.21476e-10	5178.23	2046.06	6078.47
GPC4	GPC4	1.35138	6.81268e-14	4465.63	1706.92	6034.76
CYTL1	CYTL1	-2.11299	1.28724e-22	2854.98	11203.3	6032.52
CXorf61	CXorf61	3.61255	3.70406e-95	1668.09	134.965	6026.07
LFNG	LFNG	1.19213	5.90902e-11	5018.53	2054.31	5982.72
GALE	GALE	1.85732	7.41334e-26	3219.09	769.903	5978.88
SNORD116-28	SNORD116-28	-1.18598	1.11679e-08	5031.09	9355.5	5966.77
MUC2	MUC2	7.39263	2.72015e-290	806.558	2.33628	5962.59
MFSD2A	MFSD2A	2.46534	2.3006e-45	2413.74	360.168	5950.71
PPAP2A	PPAP2A	-2.57729	2.8408e-31	2306.19	12904	5943.7
RPS6KB2	RPS6KB2	1.15314	2.71638e-10	5133.14	1998.5	5919.23
ACTG2	ACTG2	-3.60114	7.78993e-53	1642.65	19858.5	5915.41
YAP1	YAP1	-1.11696	7.11586e-08	5288.84	10277.8	5907.43
C9orf140	C9orf140	2.48928	3.05384e-46	2361.98	353.186	5879.63
HIST1H2BN	HIST1H2BN	1.72256	2.77441e-22	3405.77	899.221	5866.64
KCTD12	KCTD12	-1.83172	7.67425e-18	3200.26	10665.4	5861.98
NDC80	NDC80	3.25182	6.6922e-78	1798.37	161.885	5847.98
PPP1R15A	PPP1R15A	-1.74699	1.72936e-16	3346.21	10582.8	5845.8
RNASEH2A	RNASEH2A	1.4361	1.29923e-15	4067.65	1303.64	5841.54
FZD4	FZD4	-2.00653	9.20478e-21	2910.05	12040.7	5839.09
CISD3	CISD3	1.03622	1.84482e-08	5634.84	2274.49	5838.93
COX4I2	COX4I2	-1.86965	1.84389e-18	3119.63	11590.5	5832.6
TLCD1	TLCD1	2.53247	7.70673e-48	2293.93	322.398	5809.31
IBSP	IBSP	7.83921	0	740.116	2.53982	5801.93
PAM	PAM	-1.26214	1.31951e-09	4589.56	10053.3	5792.65
ITGA6	ITGA6	-1.35945	7.27261e-11	4256.19	9348.43	5786.08
KMO	KMO	3.15375	2.08473e-73	1833.28	157.239	5781.69
GPR160	GPR160	1.38042	1.81363e-14	4187.21	1351.21	5780.13
ADH5	ADH5	-1.16575	1.94543e-08	4957.09	10430	5778.74
PRR15	PRR15	1.62894	5.90297e-20	3537.51	907.699	5762.4
EPO	EPO	6.80577	9.62059e-281	846.256	7.39823	5759.42
TRIM37	TRIM37	1.43293	1.5121e-15	3999.84	1332.63	5731.49
SOD3	SOD3	-2.11338	1.26923e-22	2709	11774.3	5725.15
AKAP14	AKAP14	5.77876	6.58588e-218	988.977	25.3982	5715.06
RDH10	RDH10	1.37811	2.00663e-14	4145.51	1512.65	5712.95
FERMT2	FERMT2	-1.73156	3.00335e-16	3294.65	10819.9	5704.9
ALG3	ALG3	1.14124	4.27553e-10	4994.67	1980.27	5700.1
COL14A1	COL14A1	-2.76522	5.22867e-35	2061.3	12132.2	5699.96
RET	RET	2.54472	2.64832e-48	2233.21	328.947	5682.9
PLTP	PLTP	-1.64475	6.46594e-15	3448.05	10664.5	5671.19
TMEM8A	TMEM8A	1.2784	1.70336e-12	4433.09	1637.36	5667.26
CNN1	CNN1	-4.00651	5.21932e-62	1413.77	19663.4	5664.27
PALMD	PALMD	-2.86875	4.07908e-37	1968.95	14513.4	5648.43
MAOB	MAOB	-2.02227	4.94119e-21	2793.07	10605.4	5648.34
SPRR1B	SPRR1B	2.15527	9.35777e-35	2619.09	609.124	5644.85
KIF23	KIF23	2.76356	8.44567e-57	2033.51	250.088	5619.74
METTL7A	METTL7A	-1.81341	1.51543e-17	3096.91	10324.4	5615.95
HIST1H3B	HIST1H3B	5.77335	4.41772e-217	971.326	16.9292	5607.8
AOC3	AOC3	-4.31404	4.00407e-69	1299.28	27578.5	5605.15
DTL	DTL	3.15619	1.4954e-73	1775.26	168.54	5603.04
ADIPOQ	ADIPOQ	-6.0028	1.11287e-109	932.279	73854.3	5596.28
ANO6	ANO6	-1.27012	1.0481e-09	4387.84	10379.6	5573.09
PKIB	PKIB	1.45428	5.38933e-16	3827	1187.49	5565.52
SORD	SORD	1.33481	1.44847e-13	4168	1327.08	5563.49
RND1	RND1	1.62275	8.26485e-20	3413.33	972.46	5538.97
HIST1H1D	HIST1H1D	2.2895	3.67064e-39	2407.95	408.469	5513.01
C1orf106	C1orf106	2.45709	4.72618e-45	2243.33	327.796	5512.05
SLC20A1	SLC20A1	1.22716	1.44877e-11	4468.56	1671.01	5483.65
FEN1	FEN1	1.43916	1.12225e-15	3808.7	1218.58	5481.34
OAS1	OAS1	1.35689	5.3284e-14	4030.53	1368.12	5468.98
BUB1B	BUB1B	3.22448	1.2542e-76	1694.98	149.301	5465.41
TACC3	TACC3	2.18332	1.21071e-35	2501.79	497.478	5462.22
RFC2	RFC2	1.11392	1.18987e-09	4894.7	1956.21	5452.31
CKMT1B	CKMT1B	2.20932	1.74553e-36	2467.3	425.602	5451.06
RGS5	RGS5	-1.57206	7.80626e-14	3465.84	9758.53	5448.49
PNP	PNP	1.52939	1.22203e-17	3549.3	1116.61	5428.26
GREM1	GREM1	1.49432	7.38867e-17	3630.53	1065.13	5425.18
ABCC4	ABCC4	2.38348	2.09773e-42	2273.79	311.752	5419.53
MEST	MEST	-1.69946	9.47632e-16	3186.67	10457.1	5415.64
CDC25B	CDC25B	1.41779	3.12705e-15	3806.44	1325.19	5396.72
ANXA3	ANXA3	-1.24949	1.89569e-09	4313.47	9137.75	5389.63
CACNG4	CACNG4	1.43441	1.41935e-15	3744.84	1118.67	5371.62
WISP2	WISP2	-2.52443	3.01716e-30	2126.93	10972.5	5369.29
ITGA11	ITGA11	1.26526	2.97615e-12	4203.88	1539.81	5319.02
ALDOC	ALDOC	-1.93258	1.65873e-19	2734.91	9307.06	5285.43
PTRH2	PTRH2	1.30888	4.5596e-13	4026.42	1421.17	5270.11
RBP2	RBP2	4.23787	1.72428e-127	1243.47	62.6549	5269.64
CD34	CD34	-2.36993	2.69529e-27	2222.3	11166.2	5266.7
IGF2	IGF2	-2.28231	1.14871e-25	2297.16	10370.7	5242.84
TTLL12	TTLL12	1.05222	1.06803e-08	4979.51	1951.34	5239.55
HIST1H2BD	HIST1H2BD	1.51398	2.71819e-17	3457.49	998.584	5234.55
HHIPL2	HHIPL2	4.92571	1.05008e-165	1062.07	20.4425	5231.45
DEGS2	DEGS2	1.21648	2.23978e-11	4297.4	1516.31	5227.71
HIST2H2AC	HIST2H2AC	2.08915	1.17325e-32	2500.47	522.611	5223.83
DPYSL2	DPYSL2	-1.84433	4.78734e-18	2830.49	9473.21	5220.35
FNDC1	FNDC1	1.57536	1.07544e-18	3309.14	1161.72	5213.07
PRNP	PRNP	-1.6257	1.24848e-14	3202.47	8577.93	5206.24
LAGE3	LAGE3	1.6944	1.44411e-21	3071.44	855.044	5204.24
NFIX	NFIX	-1.75044	1.52439e-16	2972.79	9242.67	5203.7
SMARCA2	SMARCA2	-1.01171	1.02857e-06	5141.63	9160.9	5201.81
TANC2	TANC2	1.35829	5.02022e-14	3826.58	1269.56	5197.6
ACE2	ACE2	4.08712	1.46373e-119	1270.63	84.8496	5193.21
PYGL	PYGL	-1.2603	1.3912e-09	4101.95	9286.33	5169.7
SRD5A1	SRD5A1	1.3797	1.88999e-14	3738.72	1091.88	5158.31
MMP15	MMP15	1.4441	8.80912e-16	3566.05	1275.39	5149.73
SDC2	SDC2	-1.26832	1.10444e-09	4057.65	9247.35	5146.41
SLC16A3	SLC16A3	2.39033	1.14169e-42	2152.42	401.637	5145
C19orf21	C19orf21	2.44918	9.44115e-45	2094.79	297.389	5130.53
UTRN	UTRN	-1.36045	7.05927e-11	3761.88	8772.9	5117.84
CDSN	CDSN	3.6288	6.78064e-96	1406.95	101.292	5105.55
P4HA2	P4HA2	1.00463	5.27527e-08	5080.95	2238.55	5104.46
ANPEP	ANPEP	-2.37463	2.20288e-27	2149.23	10434.3	5103.63
PODXL	PODXL	-1.13918	3.95988e-08	4474	8654.96	5096.68
CDC20B	CDC20B	6.76044	9.57146e-276	753.791	7.95575	5095.95
DKK3	DKK3	-1.57792	6.40003e-14	3221.21	8107.04	5082.81
CDCA8	CDCA8	2.93498	7.08454e-64	1728.35	193.257	5072.68
PNRC1	PNRC1	-1.04289	4.7592e-07	4852.42	9193.65	5060.55
NUP210	NUP210	1.4406	1.05447e-15	3507.84	1074.39	5053.39
HJURP	HJURP	3.72173	1.8693e-100	1357.16	87.7788	5051
NCAPG	NCAPG	3.25239	7.00403e-78	1550.65	137.823	5043.32
KLF2	KLF2	-2.21784	1.71906e-24	2267.19	10033.5	5028.26
PPP1R1A	PPP1R1A	-3.46957	6.25285e-50	1447.12	15846.5	5020.87
SIX2	SIX2	3.17322	2.1224e-74	1581.86	190.062	5019.59
PGM1	PGM1	-1.10689	9.27068e-08	4529.95	10024.5	5014.14
FAM83D	FAM83D	3.97881	1.23094e-113	1259.63	67.4425	5011.82
DLG3	DLG3	1.15545	2.49554e-10	4330.05	1666.5	5003.13
FANCI	FANCI	2.06364	7.36424e-32	2419.77	494.389	4993.53
PARP9	PARP9	1.13632	5.15255e-10	4392.95	1757.08	4991.81
MME	MME	-2.88995	1.48862e-37	1726.16	11015.4	4988.53
CFD	CFD	-4.91193	3.04902e-83	1012.65	32438.3	4974.07
NCRNA00160	NCRNA00160	2.11295	2.20743e-33	2345.23	420.681	4955.35
OBP2A	OBP2A	1.79606	3.4075e-24	2751.67	672.381	4942.18
SRXN1	SRXN1	1.10689	1.53867e-09	4462.91	1835.35	4939.95
NXPH1	NXPH1	4.87228	9.6654e-163	1009.79	29.7965	4919.99
WBSCR28	WBSCR28	4.80322	4.19927e-159	1023.28	36.6903	4915.03
ZBTB4	ZBTB4	-1.41194	1.43625e-11	3467.19	8402.17	4895.47
INTS8	INTS8	1.25803	4.04884e-12	3882.02	1437.1	4883.69
TACC1	TACC1	-1.26906	1.08181e-09	3844.98	8986.99	4879.51
MTFR1	MTFR1	1.32256	2.49828e-13	3688.98	1316.37	4878.88
SMOC2	SMOC2	-1.62804	1.15225e-14	2995.95	7775.75	4877.53
CEBPA	CEBPA	-2.12433	8.17156e-23	2289.21	10601.1	4863.04
SLC37A1	SLC37A1	1.59873	3.12105e-19	3039	864.257	4858.53
BIRC5	BIRC5	3.34467	4.23035e-82	1451.19	115.655	4853.74
TYMP	TYMP	1.21403	2.47094e-11	3994.98	1484.89	4850.03
PLIN4	PLIN4	-6.31415	2.71654e-117	765.279	71110.6	4832.08
HOXB13	HOXB13	6.4398	5.66031e-249	749.279	6.83186	4825.2
MYH11	MYH11	-4.38757	7.68345e-71	1097.6	21378.7	4815.82
CCL17	CCL17	1.67156	5.34915e-21	2880.77	891.177	4815.37
KRT86	KRT86	3.7756	3.62859e-103	1274.72	86.292	4812.84
CTXN1	CTXN1	2.02497	1.11009e-30	2373.23	465.867	4805.72
SEC24D	SEC24D	1.10043	1.94937e-09	4366.3	1723.9	4804.8
C16orf75	C16orf75	2.52632	1.34242e-47	1897.6	295.186	4793.96
TRIM29	TRIM29	-2.56921	4.06943e-31	1859.65	8671.99	4777.83
C5orf13	C5orf13	1.34541	8.98806e-14	3549.49	1303.33	4775.51
STAT6	STAT6	-1.02618	7.20879e-07	4651	8388.95	4772.78
FCGRT	FCGRT	-1.44355	5.29561e-12	3301.47	8128.93	4765.83
CENPA	CENPA	3.53197	4.43697e-91	1347.09	103.602	4757.89
PSCA	PSCA	2.49767	1.5301e-46	1904.84	311.469	4757.66
ALDH1A1	ALDH1A1	-2.7126	6.02395e-34	1747.47	11344.9	4740.17
LIMK1	LIMK1	1.46885	2.63989e-16	3226.09	1048.38	4738.64
UHRF1	UHRF1	3.55383	4.34627e-92	1331.74	93.1062	4732.8
ITPR3	ITPR3	1.04047	1.6015e-08	4537.74	1852.67	4721.41
HSPB6	HSPB6	-5.84689	7.21589e-106	805.093	54697.6	4707.29
HMMR	HMMR	3.38093	8.26386e-84	1391.91	111.77	4705.94
TXNDC17	TXNDC17	1.03851	1.71201e-08	4519.02	1896.09	4693.07
DNAJA4	DNAJA4	1.13799	4.83761e-10	4123.91	1752.2	4692.97
SCUBE2	SCUBE2	-2.41986	3.06419e-28	1936.49	8048.29	4686.03
C8orf85	C8orf85	1.21827	2.09176e-11	3839.91	1287.58	4678.04
TTK	TTK	3.20958	6.71552e-76	1455.16	132.425	4670.46
ADAMTS1	ADAMTS1	-2.83557	1.95485e-36	1646.65	11184.4	4669.2
ABCC3	ABCC3	1.45926	4.25677e-16	3193.16	909.965	4659.67
PDK4	PDK4	-5.03695	3.09154e-86	924.791	34033.5	4658.12
RCC1	RCC1	1.40196	6.67226e-15	3314.77	1061.69	4647.16
SRPK1	SRPK1	1.0774	4.45026e-09	4302.91	1755.97	4635.97
RHOQ	RHOQ	-1.28743	6.30215e-10	3598.81	8924.79	4633.21
E2F1	E2F1	2.54535	2.64503e-48	1815.63	280.31	4621.41
PNKD	PNKD	1.0973	2.17771e-09	4207.21	1812.76	4616.59
ADH1B	ADH1B	-6.19403	2.33607e-114	745.163	66197.5	4615.56
KCNS3	KCNS3	1.18934	6.65586e-11	3877.72	1455.93	4611.94
MXRA7	MXRA7	-1.37477	4.55023e-11	3348.12	8035.14	4602.91
IGSF9	IGSF9	1.90349	3.91984e-27	2412.02	541.053	4591.26
NUDT8	NUDT8	1.73362	1.47074e-22	2648.09	720.274	4590.79
ACSS2	ACSS2	-1.67653	2.13547e-15	2729.7	8678.54	4576.42
C2orf48	C2orf48	2.87071	3.54825e-61	1593.74	194.558	4575.17
FOXJ1	FOXJ1	5.37445	1.51767e-192	849.837	24.6372	4567.41
WNT7B	WNT7B	2.31171	6.78412e-40	1975.19	311.504	4566.06
S100A1	S100A1	-1.05592	3.43451e-07	4314.09	8203.92	4555.33
ASCC3	ASCC3	1.16984	1.42784e-10	3890.77	1513.62	4551.59
SRCIN1	SRCIN1	2.48499	4.60569e-46	1830.95	293.814	4549.9
IGFL3	IGFL3	4.96715	1.9367e-167	915.744	20.8761	4548.63
FAM49B	FAM49B	1.02527	2.66571e-08	4426.23	2025.9	4538.08
CSRNP1	CSRNP1	-2.60079	9.89441e-32	1737.49	9532.17	4518.84
APOBEC3B	APOBEC3B	2.55392	1.28901e-48	1766.28	263.513	4510.93
OR2B6	OR2B6	4.76004	3.21558e-156	947.535	30.7522	4510.3
ENC1	ENC1	1.03207	2.12977e-08	4346.21	1813.48	4485.61
SORBS3	SORBS3	-1.39963	2.10827e-11	3189.58	7596.03	4464.22
KCTD5	KCTD5	1.06662	6.50313e-09	4180.81	1782.75	4459.36
BCAS1	BCAS1	2.1581	8.54479e-35	2064.72	332.593	4455.87
CREBL2	CREBL2	-1.33578	1.49211e-10	3330.3	7745.27	4448.54
FUT3	FUT3	3.24057	2.92786e-77	1372.65	115.646	4448.17
LMNB2	LMNB2	1.22379	1.67008e-11	3632.84	1342.58	4445.82
SIPA1L3	SIPA1L3	1.09716	2.19405e-09	4051.42	1627.29	4445.06
LALBA	LALBA	-8.54927	7.38487e-173	519.605	158475	4442.24
RND3	RND3	-1.85091	3.73844e-18	2399.72	7260.09	4441.66
WLS	WLS	-1.30431	3.83702e-10	3399.58	7445.35	4434.11
LAMB3	LAMB3	-2.26217	2.70096e-25	1958.77	8302.5	4431.07
BOK	BOK	-1.53668	2.55634e-13	2881.56	8596.3	4428.04
C9orf152	C9orf152	1.00475	5.27527e-08	4406.44	1762.19	4427.37
PLIN1	PLIN1	-6.38305	5.53355e-119	692.209	68674.7	4418.4
SAA4	SAA4	-2.91732	4.12871e-38	1506.53	12043.5	4395.04
FAM83A	FAM83A	4.47694	2.19593e-140	980.023	36.0619	4387.51
NVL	NVL	1.30191	6.2254e-13	3363	1146.84	4378.32
ESM1	ESM1	2.96377	4.66684e-65	1475.91	154.442	4374.25
MMD	MMD	-2.54825	1.04237e-30	1711.4	10612.9	4361.06
HSPB8	HSPB8	-1.4405	5.84053e-12	3020.79	8405.7	4351.44
SORBS1	SORBS1	-4.01026	4.31954e-62	1084.72	18542	4350.02
C11orf80	C11orf80	1.37073	2.87918e-14	3163.02	882.487	4335.65
C8orf4	C8orf4	-1.16015	2.26281e-08	3736.6	6668.72	4335.02
CCNE1	CCNE1	3.4007	8.68565e-85	1272.4	117.133	4327.04
PTN	PTN	-4.83539	2.00638e-81	893.86	20824.5	4322.17
RSAD2	RSAD2	1.62528	7.25465e-20	2659.28	785.584	4322.08
KIAA1598	KIAA1598	1.0126	4.07305e-08	4265.81	1785.65	4319.56
MT1E	MT1E	-1.41395	1.34832e-11	3054.84	6632.35	4319.4
CEBPD	CEBPD	-1.66871	2.81396e-15	2586.12	7375.45	4315.47
LAMA4	LAMA4	-1.09226	1.35665e-07	3944	8366.4	4307.86
GABARAPL1	GABARAPL1	-1.60244	2.78696e-14	2687.35	7803.06	4306.3
UNC93B1	UNC93B1	1.00856	4.6478e-08	4265.65	1812.67	4302.15
PBK	PBK	3.2462	1.58053e-77	1324.58	113.088	4299.86
ITM2A	ITM2A	-2.36629	3.17792e-27	1809.86	10250.2	4282.65
PKMYT1	PKMYT1	3.8537	4.73464e-107	1110.95	64.2743	4281.28
TANK	TANK	-1.34708	1.06109e-10	3171.47	7149.85	4272.2
ACOT7	ACOT7	1.45821	4.4728e-16	2924.3	936.053	4264.25
HIST1H2BF	HIST1H2BF	3.02635	1.07896e-67	1408.65	137.425	4263.07
KIFC1	KIFC1	3.23901	3.27266e-77	1314.47	118.575	4257.56
PODN	PODN	-1.75677	1.216e-16	2422.67	7646.33	4256.09
BAZ1A	BAZ1A	1.06476	6.94259e-09	3988.81	1745.59	4247.11
FBN2	FBN2	4.5571	8.56338e-145	929.698	37.115	4236.73
IFIT1	IFIT1	1.08364	3.56299e-09	3905.44	1587.69	4232.08
SH3D19	SH3D19	-2.08556	3.92681e-22	2025.37	8282.63	4224.04
ADD3	ADD3	-1.34839	1.01949e-10	3126.09	7051.88	4215.2
MRPL27	MRPL27	1.05854	8.59927e-09	3975.02	1688.88	4207.74
FOSB	FOSB	-4.62616	1.83621e-76	907.86	22584.8	4199.9
SPRY1	SPRY1	-1.99078	1.7206e-20	2107.12	7730.01	4194.81
PSAT1	PSAT1	1.37198	2.69041e-14	3048.28	1109.74	4182.18
ACO1	ACO1	-1.87536	1.4897e-18	2228.3	8284.89	4178.87
PPAPDC1A	PPAPDC1A	5.26721	8.70992e-185	792.977	15.8584	4176.78
CD14	CD14	-1.1677	1.84791e-08	3573.74	7326	4173.06
PSMD11	PSMD11	1.11997	9.55003e-10	3711.77	1532.25	4157.07
MMP7	MMP7	-2.34338	8.52797e-27	1770.42	8306.57	4148.76
AKR1C3	AKR1C3	-2.11664	1.11649e-22	1955.26	8256.85	4138.57
TRIP13	TRIP13	2.57348	2.45499e-49	1607.4	232.664	4136.6
C17orf64	C17orf64	2.59808	2.56927e-50	1590.79	255.513	4133
RUSC1	RUSC1	1.42938	1.81769e-15	2887.51	938.814	4127.35
SHCBP1	SHCBP1	3.11617	1.17978e-71	1322.21	125.522	4120.23
FAM198B	FAM198B	-1.01594	9.28205e-07	4050.19	7274.31	4114.76
GAS6	GAS6	-1.44261	5.46243e-12	2848.33	6955.13	4109.02
FBLN5	FBLN5	-2.20362	3.10762e-24	1864.23	8205.25	4108.06
AURKB	AURKB	3.28694	2.17771e-79	1248.35	110.195	4103.25
KIT	KIT	-3.75558	2.69583e-56	1089.44	12889.9	4091.49
SYNPO	SYNPO	-1.97161	3.65649e-20	2073.81	8389.98	4088.74
TENC1	TENC1	-2.22167	1.47144e-24	1838.21	8234.29	4083.9
ALDH1A3	ALDH1A3	-1.47447	1.96751e-12	2769.14	6181.08	4083
WBSCR26	WBSCR26	1.14342	3.95422e-10	3566.74	1459.07	4078.28
ERRFI1	ERRFI1	-1.41422	1.33929e-11	2880.95	6908.5	4074.3
AKR1C1	AKR1C1	-2.6714	3.97336e-33	1524.58	10162.6	4072.76
CDCP1	CDCP1	1.24336	7.51602e-12	3274.86	1160.82	4071.83
CXCR7	CXCR7	-2.30325	4.73672e-26	1766.26	8511.93	4068.14
HES6	HES6	3.56567	1.02889e-92	1139.42	102.035	4062.79
SLC35A2	SLC35A2	1.49459	7.3683e-17	2716.19	836.212	4059.58
CDR2L	CDR2L	1.19842	4.64189e-11	3379.91	1305.72	4050.54
ARRDC1	ARRDC1	1.26275	3.33785e-12	3207.49	1158.16	4050.25
NES	NES	-2.2246	1.3031e-24	1819.58	7847.09	4047.85
STAT5B	STAT5B	-1.86462	2.24453e-18	2165.26	7545.32	4037.39
HIST1H4E	HIST1H4E	2.58248	1.11752e-49	1560.14	226.221	4029.02
LAMC2	LAMC2	-2.04972	1.66652e-21	1965	7006.36	4027.7
BEX1	BEX1	-2.49813	9.82391e-30	1609	7219.17	4019.49
SIX1	SIX1	1.47466	1.98054e-16	2712.35	1057.31	3999.78
NCAPH	NCAPH	3.38601	5.43892e-84	1178.47	95.7699	3990.29
CHML	CHML	1.50581	4.18513e-17	2647.56	785.575	3986.73
PLAC2	PLAC2	2.6988	3.80474e-54	1475.67	182.867	3982.55
C9orf7	C9orf7	1.21476	2.4171e-11	3262.14	1196.85	3962.72
EXO1	EXO1	3.95692	2.90353e-112	999.628	53	3955.44
TUBB2A	TUBB2A	-1.00511	1.20759e-06	3923.21	7393.12	3943.24
GYG2	GYG2	-3.72643	1.23928e-55	1058.16	15028.6	3943.16
FOXRED2	FOXRED2	1.30502	5.44203e-13	3017.84	1082.85	3938.34
SYNM	SYNM	-4.75276	1.87343e-79	825.465	19947.8	3923.24
FGFR1	FGFR1	-1.26991	1.05752e-09	3087.6	7173.42	3920.97
TMEM63B	TMEM63B	1.10894	1.43624e-09	3531.95	1420.96	3916.71
OLR1	OLR1	2.13644	4.16904e-34	1830.37	350.142	3910.47
LTC4S	LTC4S	-1.7642	9.27245e-17	2216.19	6802.82	3909.8
ESD	ESD	-1.15368	2.68994e-08	3388.86	6746.25	3909.67
C1orf182	C1orf182	2.21088	1.61563e-36	1768.35	333.23	3909.61
HIST3H2BB	HIST3H2BB	2.69075	7.65579e-54	1448.16	189.363	3896.65
C11orf2	C11orf2	-1.20218	7.18863e-09	3237.56	6351.57	3892.13
MATN2	MATN2	-2.75751	7.50951e-35	1409.98	8423.14	3888.03
TIMELESS	TIMELESS	1.54449	5.691e-18	2515.84	754.088	3885.67
FZD7	FZD7	-2.25867	3.13167e-25	1717.98	7168.11	3880.35
MOSC1	MOSC1	-2.0037	1.03364e-20	1934.19	8090.35	3875.52
CFH	CFH	-1.12517	5.74635e-08	3443.56	7054.46	3874.6
ALDH3A2	ALDH3A2	-1.27404	9.36326e-10	3035.09	6551.33	3866.83
PADI3	PADI3	5.23418	7.55114e-184	737.163	18.4159	3858.45
HIST1H3J	HIST1H3J	5.34966	2.55141e-190	719.86	15.1327	3851.01
C1QTNF6	C1QTNF6	2.30317	1.33815e-39	1666.79	300.938	3838.91
KLF9	KLF9	-1.7414	2.12726e-16	2203.58	6881.7	3837.31
PRELP	PRELP	-3.16896	2.10417e-43	1210.56	10378.3	3836.21
TUFT1	TUFT1	1.0358	1.88325e-08	3689.67	1507.99	3821.78
DEPDC1	DEPDC1	3.89602	3.84576e-109	980.558	55.6018	3820.28
PINK1	PINK1	-1.16649	1.91177e-08	3274.86	7140.85	3820.08
NEDD9	NEDD9	-1.56242	1.0813e-13	2443.91	6352.5	3818.41
AMOTL2	AMOTL2	-1.84706	4.3368e-18	2066.7	6894.31	3817.32
ARID5B	ARID5B	-1.34537	1.11837e-10	2822.42	6401.83	3797.21
GINS1	GINS1	2.61322	7.99273e-51	1452.58	203.602	3795.92
ETNK2	ETNK2	1.0434	1.45865e-08	3637.37	1399.53	3795.25
CD93	CD93	-1.12727	5.43057e-08	3364.77	6979.8	3793
AKR1B10	AKR1B10	1.99218	1.05869e-29	1903.47	430.46	3792.04
AKR1C2	AKR1C2	-1.34551	1.11335e-10	2810.28	6924.09	3781.25
SRPX	SRPX	-2.99646	9.3216e-40	1261.47	9675.99	3779.93
SMYD3	SMYD3	1.48458	1.22629e-16	2544.12	754.062	3776.94
LRG1	LRG1	1.24579	6.81434e-12	3012.65	1071.1	3753.14
EPPK1	EPPK1	1.2908	1.01562e-12	2896.81	991.619	3739.2
ERP27	ERP27	1.29638	8.00446e-13	2872.72	917.319	3724.13
PECAM1	PECAM1	-1.56489	9.95622e-14	2376.7	6842.87	3719.27
C13orf15	C13orf15	-2.18188	7.6806e-24	1704.47	7563.09	3718.94
CDC45	CDC45	3.37096	3.1786e-83	1103.19	87.354	3718.79
ENPP2	ENPP2	-3.41691	9.13233e-49	1086.02	11872.1	3710.84
ELP2	ELP2	-1.05211	3.78737e-07	3521.72	6148.96	3705.25
SLC30A8	SLC30A8	4.17831	6.70499e-124	884.86	39.2035	3697.22
GPAM	GPAM	-4.08719	7.32938e-64	901.279	16401.4	3683.7
TMEM98	TMEM98	-1.15645	2.50171e-08	3174.3	6047.81	3670.92
RAP1GAP	RAP1GAP	1.4202	2.86699e-15	2583.6	753.097	3669.23
TMEM63C	TMEM63C	1.83952	2.47655e-25	1974.02	408.912	3631.25
INTS7	INTS7	1.42138	2.69381e-15	2553.47	838.204	3629.44
EPYC	EPYC	6.11652	5.05576e-235	589.07	6.72566	3603.06
AMIGO2	AMIGO2	-2.27868	1.34649e-25	1580.7	6598.98	3601.9
C7orf41	C7orf41	-2.81317	5.63423e-36	1277.19	9250.24	3592.94
FAM129A	FAM129A	-1.16798	1.83822e-08	3075.7	6445.14	3592.35
PPL	PPL	-1.20961	5.85214e-09	2968.63	6202.94	3590.9
KIF1A	KIF1A	4.98313	6.95476e-169	720.558	20.5664	3590.63
FAM25A	FAM25A	4.03358	2.25303e-116	890.047	51.3186	3590.07
C6orf52	C6orf52	1.02672	2.55068e-08	3491.09	1507.73	3584.36
ZFP106	ZFP106	-1.21755	4.69176e-09	2939.02	7395.45	3578.4
LOC100130933	LOC100130933	2.99371	2.34006e-66	1195.09	182.195	3577.76
F13A1	F13A1	-1.3987	2.17462e-11	2547.3	6471.19	3562.92
MAOA	MAOA	-3.32348	9.85884e-47	1071.47	10503.1	3560.99
CCNF	CCNF	1.93642	4.63728e-28	1838.93	420.106	3560.95
FTO	FTO	-1.35625	8.02745e-11	2620.37	5680.32	3553.88
CALCOCO1	CALCOCO1	-1.69646	1.05824e-15	2091.53	6229.99	3548.2
BHLHE41	BHLHE41	-1.55789	1.26319e-13	2277.33	6264.36	3547.82
HSDL2	HSDL2	-1.12081	6.45407e-08	3159.81	6852.6	3541.55
EPT1	EPT1	1.1475	3.40929e-10	3079	1154.06	3533.17
ECHDC1	ECHDC1	-1.95486	7.0387e-20	1806.47	6768.8	3531.38
ATF3	ATF3	-2.6113	6.19223e-32	1342.14	7773.88	3504.73
APCDD1	APCDD1	-2.51077	5.59283e-30	1393.93	7486.7	3499.84
TMEM134	TMEM134	1.06188	7.70114e-09	3283.51	1413.33	3486.7
FABP6	FABP6	7.68104	0	453.86	2.50442	3486.12
FAM183A	FAM183A	2.05876	1.08758e-31	1693.3	420.973	3486.1
C17orf96	C17orf96	2.01558	2.26449e-30	1727.37	324.611	3481.66
HOXC11	HOXC11	3.60792	1.71884e-94	964.279	63.823	3479.04
TUBB6	TUBB6	-1.34259	1.21855e-10	2589.65	6470.42	3476.83
C6orf145	C6orf145	-1.23042	3.26524e-09	2823.93	6200.42	3474.62
STX12	STX12	-1.00141	1.32255e-06	3465.02	6474.2	3469.92
CRCT1	CRCT1	6.13738	1.16453e-228	564.256	5.95575	3463.05
ODF2	ODF2	1.09739	2.18475e-09	3150.28	1285.91	3457.08
PDGFRL	PDGFRL	-1.51477	5.28783e-13	2278.51	5983.58	3451.41
CKAP2	CKAP2	1.49362	7.80166e-17	2305.44	708.832	3443.45
TFF2	TFF2	1.89723	6.02592e-27	1814.33	454.204	3442.2
HIST1H3C	HIST1H3C	4.36292	6.31328e-134	788.674	34.7434	3440.92
ELN	ELN	-1.69837	9.89827e-16	2024	6168.4	3437.51
GDF15	GDF15	1.58282	7.56336e-19	2162.93	587.779	3423.54
ENPP3	ENPP3	2.37489	4.73737e-42	1437.09	232.69	3412.94
IGFL1	IGFL1	1.29599	8.14148e-13	2631.35	841.92	3410.2
DHRS3	DHRS3	-1.25745	1.51395e-09	2709.16	6304.15	3406.63
OASL	OASL	1.90046	4.90672e-27	1790.81	422.053	3403.38
MSRB3	MSRB3	-1.86475	2.23748e-18	1823.79	6165.16	3400.92
FAM5C	FAM5C	3.25812	8.26943e-78	1041.12	76.2035	3392.08
ARHGEF6	ARHGEF6	-1.83807	6.07716e-18	1845.37	6433.27	3391.91
EZH2	EZH2	2.53236	9.37047e-48	1330.4	197.611	3369.04
ALAD	ALAD	-1.15949	2.30719e-08	2904.67	6002.02	3367.95
C21orf45	C21orf45	1.19847	4.65663e-11	2806.77	1086.28	3363.81
HOXB9	HOXB9	4.52474	4.50411e-143	743.209	36.823	3362.83
PRR4	PRR4	1.63837	3.56081e-20	2050.88	701.478	3360.11
CD302	CD302	-2.35173	5.94785e-27	1428.16	6946.2	3358.65
LTBP3	LTBP3	-1.21386	5.20224e-09	2761.3	5402.83	3351.84
FGF10	FGF10	-3.92866	3.17282e-60	852.744	12148.8	3350.14
GBP5	GBP5	2.61329	8.30866e-51	1279.79	185.796	3344.46
TCF3	TCF3	1.03946	1.66612e-08	3207.49	1375.42	3334.05
IL6ST	IL6ST	-1.99904	1.24383e-20	1665.77	5757.65	3329.93
HIST1H2AD	HIST1H2AD	2.98741	6.37076e-66	1113.56	109.628	3326.65
SAV1	SAV1	-1.34365	1.18104e-10	2468.79	5690.03	3317.2
DARS2	DARS2	1.02521	2.6845e-08	3235	1432.11	3316.56
TNFSF12	TNFSF12	-1.75412	1.34498e-16	1888.6	6004.75	3312.83
VANGL1	VANGL1	1.36221	4.26142e-14	2430.07	824.867	3310.28
ESR1	ESR1	-2.12686	7.36307e-23	1555.16	4924.8	3307.61
RFC4	RFC4	1.23886	9.08846e-12	2669.09	1006.12	3306.64
REEP4	REEP4	1.19627	5.0862e-11	2750.44	1058.83	3290.27
CKMT1A	CKMT1A	2.14647	2.12009e-34	1530.12	268.991	3284.35
SBSN	SBSN	5.15199	6.64369e-179	636.326	17.5841	3278.34
TAT	TAT	-2.58367	2.14582e-31	1266.35	5977.27	3271.83
SGK1	SGK1	-1.59921	3.11419e-14	2039.72	5518	3261.95
OAF	OAF	-1.46439	2.73199e-12	2226.14	5592.55	3259.94
PAX9	PAX9	2.53362	8.75077e-48	1285.3	184.053	3256.47
MMP12	MMP12	2.92283	3.26976e-63	1113.28	125.204	3253.93
BCL6	BCL6	-1.23484	2.87878e-09	2634.35	5703.73	3253
RPS6KB1	RPS6KB1	1.03341	2.04166e-08	3146.7	1394.03	3251.82
CDH2	CDH2	3.08444	4.14791e-70	1053.02	93.3363	3247.99
TSPAN4	TSPAN4	-1.40194	1.96779e-11	2314.49	5750.5	3244.77
SEL1L3	SEL1L3	1.05243	1.06682e-08	3081.44	1361.81	3243.01
GJB1	GJB1	1.80226	2.50195e-24	1798.93	388.416	3242.13
GYPC	GYPC	-2.56242	5.58528e-31	1264.28	7633.89	3239.61
TROAP	TROAP	3.99749	2.88816e-114	809.302	44.5044	3235.18
ETS2	ETS2	-1.13656	4.25275e-08	2841.67	5682.58	3229.73
IGF1R	IGF1R	-1.45417	3.7808e-12	2216.51	4735.87	3223.18
LIX1L	LIX1L	-1.61225	1.99917e-14	1997.44	5825.84	3220.37
CORO2A	CORO2A	1.32742	2.0594e-13	2425.4	792.85	3219.51
SOX2	SOX2	5.21804	4.6412e-183	616.442	17.0796	3216.62
SKA3	SKA3	3.40157	1.30219e-84	943.977	77.823	3211
CENPE	CENPE	3.28739	2.60665e-79	976.512	86.5221	3210.18
EPB41L2	EPB41L2	-1.62829	1.14869e-14	1970.79	5863.81	3209.02
SPC25	SPC25	3.06285	3.15896e-69	1044.6	107.434	3199.46
FLAD1	FLAD1	1.22728	1.45822e-11	2606.65	1009.81	3199.1
PHLDB1	PHLDB1	-1.21056	5.70517e-09	2625.4	5889.26	3178.19
CLK1	CLK1	-1.20036	7.58239e-09	2645.93	5494.72	3176.08
GINS2	GINS2	1.77403	1.3698e-23	1785.56	465.673	3167.64
KLF4	KLF4	-2.64487	1.34342e-32	1196.79	6912.7	3165.35
GPC3	GPC3	-2.56222	5.64627e-31	1233.67	7754.88	3160.94
LENG8	LENG8	-1.35505	8.3348e-11	2328.72	5301.54	3155.54
TNNC1	TNNC1	-8.13128	2.16767e-162	386.837	500991	3145.48
KRT6B	KRT6B	-1.86001	2.67168e-18	1688.63	5224.18	3140.86
PPP2R2C	PPP2R2C	3.38878	5.52964e-84	926.535	74.1681	3139.82
BOLA2	BOLA2	1.02887	2.37565e-08	3050.72	1364.02	3138.81
TRPV6	TRPV6	1.39191	1.09149e-14	2251.84	716.265	3134.35
ASRGL1	ASRGL1	1.99314	1.05347e-29	1572.53	326.46	3134.29
ADAM8	ADAM8	2.51077	6.23797e-47	1243.16	187.832	3121.29
HIGD1B	HIGD1B	-1.4663	2.56884e-12	2123.6	5744.29	3113.85
PPP1R12B	PPP1R12B	-2.33498	1.22465e-26	1331.44	6103.82	3108.89
DNAJC9	DNAJC9	1.01619	3.63146e-08	3059.14	1365.14	3108.68
USP18	USP18	1.06176	7.73594e-09	2924.09	1302.66	3104.68
TOX3	TOX3	1.50981	3.49522e-17	2055.86	575.814	3103.96
TGFBR3	TGFBR3	-3.86768	7.78224e-59	801.023	10354.5	3098.1
CMTM7	CMTM7	-2.51626	4.40591e-30	1230.09	6349.12	3095.23
ANXA9	ANXA9	1.31961	2.92153e-13	2337.42	732.283	3084.47
MLLT11	MLLT11	1.70426	8.6129e-22	1809.65	463.673	3084.11
GFRA1	GFRA1	-1.22443	3.87041e-09	2518.56	4894.31	3083.79
TMEM37	TMEM37	-3.15139	5.05048e-43	977.628	9421.67	3080.89
BCL2L2	BCL2L2	-1.37669	4.30311e-11	2233.16	5436.65	3074.38
HSD17B11	HSD17B11	-1.25951	1.42844e-09	2440.02	5450.65	3073.22
SNPH	SNPH	2.07447	3.67613e-32	1480.26	332.602	3070.74
WISP1	WISP1	3.69341	9.38132e-99	831.395	56.2301	3070.69
MCM10	MCM10	3.77206	1.12191e-102	812.488	50.5664	3064.75
HOXA6	HOXA6	-2.5794	2.62153e-31	1187.19	6501.28	3062.23
SIDT1	SIDT1	1.18511	7.9715e-11	2577.05	928.434	3054.07
CITED4	CITED4	-1.86203	2.47452e-18	1639.35	5259.46	3052.52
ARID5A	ARID5A	-2.00418	1.01985e-20	1514.33	5382.86	3034.98
TINAGL1	TINAGL1	-2.34116	9.42873e-27	1295.98	6155.85	3034.09
SIRPA	SIRPA	-1.21652	4.83673e-09	2491.84	5552.71	3031.37
MXI1	MXI1	-1.36837	5.55766e-11	2209.93	5064.63	3023.99
CDH5	CDH5	-1.80807	1.85953e-17	1671.93	5693.91	3022.97
KANK2	KANK2	-1.19104	9.79092e-09	2534.26	5581.63	3018.39
SIK2	SIK2	-2.22677	1.19735e-24	1354.98	6485.25	3017.22
ITPR2	ITPR2	-1.23824	2.61937e-09	2432	4920.73	3011.41
CES1	CES1	-4.44579	3.32815e-72	677.163	14710	3010.52
MYL3	MYL3	-6.78153	8.24571e-129	443.233	192193	3005.79
NR3C1	NR3C1	-1.73362	2.81514e-16	1731.67	5359.54	3002.07
ITGB1BP1	ITGB1BP1	-1.3874	3.09182e-11	2160.91	5781.07	2998.04
BAIAP2L1	BAIAP2L1	1.00781	4.79618e-08	2972.19	1237.62	2995.41
MRAS	MRAS	-2.53767	1.69418e-30	1179.47	6889.76	2993.1
SH3BP5	SH3BP5	-1.30803	3.44799e-10	2283.26	5335.88	2986.56
GTSE1	GTSE1	3.46704	1.17489e-87	861.326	64.7168	2986.25
GEM	GEM	-1.90562	4.72808e-19	1565.16	5143.93	2982.6
CCNO	CCNO	2.7219	5.22305e-55	1095.07	160.823	2980.67
CIB3	CIB3	3.01319	5.48928e-67	987.512	92.7965	2975.56
PAX7	PAX7	6.25865	1.37051e-242	475.233	12.1593	2974.32
PDLIM3	PDLIM3	-1.75862	1.1443e-16	1690	6869.29	2972.06
CHI3L1	CHI3L1	-1.11701	7.13218e-08	2657.49	4933.25	2968.43
SPOCK1	SPOCK1	1.09035	2.81168e-09	2721.74	1271.18	2967.65
IDO1	IDO1	1.80865	1.64184e-24	1639.3	458.531	2964.92
SAA2	SAA2	-4.79221	2.19285e-80	613.698	15860.8	2940.97
MAGEA2	MAGEA2	9.31216	0	315.791	0.495575	2940.69
RBPMS	RBPMS	-1.43136	7.82039e-12	2053.67	4892.14	2939.55
RERG	RERG	-2.3106	3.48394e-26	1271.28	5494.6	2937.42
LIMD2	LIMD2	1.77221	1.5367e-23	1656.02	432.549	2934.82
ACADSB	ACADSB	-1.50351	7.68672e-13	1951.14	4855.73	2933.56
APOLD1	APOLD1	-2.26243	2.70281e-25	1296.21	6267.94	2932.58
SYNPO2	SYNPO2	-2.95539	6.73149e-39	991.977	8394.39	2931.67
OGFRL1	OGFRL1	-1.72303	4.10777e-16	1701.37	4804.15	2931.52
UGT3A2	UGT3A2	4.19991	1.33041e-124	697.884	30.177	2931.05
ADM2	ADM2	2.49952	1.74911e-46	1171.6	161.655	2928.45
IER5L	IER5L	1.64498	2.52274e-20	1779.63	488.15	2927.45
RAET1L	RAET1L	2.27462	1.37284e-38	1286.49	232.655	2926.28
TGFB1I1	TGFB1I1	-1.3493	9.94491e-11	2168.07	4816.78	2925.37
GP2	GP2	1.66181	9.73025e-21	1758.23	512.195	2921.85
SIK1	SIK1	-1.39136	2.73497e-11	2098.51	4710.62	2919.78
MYH10	MYH10	-1.05156	3.84745e-07	2775.77	5315.48	2918.88
ITPR1	ITPR1	-1.36837	5.55766e-11	2133.05	4782.99	2918.8
DEFB4A	DEFB4A	6.53938	1.99043e-241	445.791	2.97345	2915.19
SAT2	SAT2	-1.25088	1.82977e-09	2327.79	5160.94	2911.78
PDGFRA	PDGFRA	-1.28294	7.19899e-10	2269.44	4932.31	2911.56
APOO	APOO	1.10944	1.41954e-09	2617.72	1066.82	2904.2
SOX12	SOX12	1.32642	2.15318e-13	2188.88	751.637	2903.38
SGCE	SGCE	-1.92001	2.72868e-19	1503.91	5297.1	2887.52
LMO7	LMO7	1.28232	1.48038e-12	2237.81	811.938	2869.58
ARGLU1	ARGLU1	-1.14693	3.24003e-08	2492.98	5068.98	2859.26
GPRC5B	GPRC5B	-1.31313	2.96448e-10	2175.19	5103.23	2856.3
ADAMDEC1	ADAMDEC1	2.83168	2.40841e-59	1006.95	113.257	2851.37
CRY2	CRY2	-1.72126	4.38274e-16	1651.67	5042.82	2842.97
CBS	CBS	2.0693	5.32639e-32	1373.63	325.867	2842.45
PKIG	PKIG	-1.06608	2.66547e-07	2665.33	5252.03	2841.46
SLN	SLN	-7.07863	3.50127e-136	401.209	239757	2840.01
STBD1	STBD1	-1.74135	2.14399e-16	1628.35	5929	2835.53
CAV2	CAV2	-3.04083	1.1019e-40	931.442	7890.1	2832.35
CDT1	CDT1	2.21014	1.91046e-36	1280.63	236.416	2830.37
KIF14	KIF14	4.05326	6.5666e-117	697.512	35.0619	2827.2
MAGEA4	MAGEA4	6.54309	2.80402e-252	431.395	5.14159	2822.66
PALM2-AKAP2	PALM2-AKAP2	-2.14789	3.15432e-23	1313.47	5864.45	2821.18
PHLDA1	PHLDA1	-1.49863	9.02314e-13	1877.49	4791.65	2813.67
GPRC5C	GPRC5C	1.01938	3.28274e-08	2759.67	1186.49	2813.15
EPS8	EPS8	-1.0309	6.42741e-07	2723.02	5170.74	2807.17
PRR11	PRR11	4.01329	6.13884e-115	698.605	37.5398	2803.7
FOXN3	FOXN3	-1.29295	5.38534e-10	2163.98	5179.7	2797.91
KIAA1109	KIAA1109	-1.09615	1.23175e-07	2552.19	4899.42	2797.57
LOC440356	LOC440356	2.80014	3.87799e-58	998.814	124.301	2796.82
GPD1	GPD1	-6.13552	6.64602e-113	455.14	39953.5	2792.52
ACTL8	ACTL8	7.17132	9.57146e-276	389.395	2.10619	2792.48
CLGN	CLGN	2.10575	4.42658e-33	1325.67	214.673	2791.54
F3	F3	-2.33659	1.1447e-26	1192.47	5281.96	2786.3
ELTD1	ELTD1	-1.9045	4.94464e-19	1459.88	5301.31	2780.35
GAL3ST2	GAL3ST2	6.05233	6.98519e-223	458.419	5.78761	2774.5
CHAF1B	CHAF1B	1.45824	4.59038e-16	1902.02	615.85	2773.6
TCF19	TCF19	1.7749	1.31191e-23	1561.26	430.54	2771.07
C22orf41	C22orf41	1.44737	7.85881e-16	1912.56	555	2768.18
ANGPTL4	ANGPTL4	-1.73683	2.51967e-16	1591.44	5270.55	2764.07
CAPN9	CAPN9	3.0804	9.00513e-70	896.744	69.9115	2762.33
CCDC64	CCDC64	2.35923	1.81463e-41	1169.63	193.885	2759.42
MSR1	MSR1	1.10047	1.96127e-09	2496.6	1080.22	2747.45
TMEM101	TMEM101	-1.63413	9.43279e-15	1681	4710.96	2746.96
MAPK8IP2	MAPK8IP2	2.02827	9.92293e-31	1354.23	257.363	2746.75
TMEM140	TMEM140	-1.04726	4.28493e-07	2618.93	5201.27	2742.7
AK3	AK3	-1.20637	6.42882e-09	2273.12	5118.04	2742.22
PGCP	PGCP	-1.617	1.69963e-14	1695.51	4810.62	2741.64
LETMD1	LETMD1	-1.59425	3.69523e-14	1718.07	4752.89	2739.03
FAM110A	FAM110A	1.30321	6.00601e-13	2100.21	706.823	2737.02
ARHGAP11A	ARHGAP11A	2.4354	3.56847e-44	1123.63	178.947	2736.48
SSH2	SSH2	1.13906	4.68687e-10	2401.09	1106.81	2734.98
S1PR1	S1PR1	-2.54908	1.02014e-30	1068.91	6196.54	2724.73
STIL	STIL	2.61378	8.98664e-51	1041.77	149.779	2722.95
PLXNA3	PLXNA3	1.06593	6.72794e-09	2553.77	1087.49	2722.13
C5orf4	C5orf4	-2.86459	5.04273e-37	948.279	6483.32	2716.43
SVIL	SVIL	-1.0219	8.03531e-07	2658.09	5803.47	2716.31
STAG3	STAG3	4.08486	7.25264e-119	664.698	44.6549	2715.2
CACNB3	CACNB3	1.34788	8.26095e-14	2013	708.301	2713.29
MYBPC1	MYBPC1	-3.52917	3.06632e-51	768.791	19046.6	2713.19
EFNA4	EFNA4	1.15407	2.67581e-10	2347.91	880.628	2709.66
SPINK1	SPINK1	-2.80994	6.55828e-36	963.302	5183.2	2706.82
ACTA1	ACTA1	-5.28505	3.36079e-92	511.767	88534.3	2704.72
TPRN	TPRN	1.40621	5.61764e-15	1920.42	612.354	2700.51
TCN2	TCN2	-1.23136	3.18737e-09	2190.23	4940.05	2696.97
HS6ST3	HS6ST3	3.37153	4.51977e-83	799.767	69.2743	2696.44
NCEH1	NCEH1	1.07567	4.7832e-09	2499.49	1021.89	2688.62
SLAMF8	SLAMF8	1.58448	7.03401e-19	1692.14	505.743	2681.16
C4orf32	C4orf32	-1.19409	9.00033e-09	2241.67	4871.36	2676.77
ST6GALNAC6	ST6GALNAC6	-1.60412	2.65e-14	1667.49	4985.74	2674.85
TIPARP	TIPARP	-1.59266	3.90022e-14	1679.35	4378.38	2674.63
SNAI2	SNAI2	-1.2136	5.24688e-09	2203.77	4392.01	2674.5
IL8	IL8	1.87211	3.11721e-26	1428.47	373.841	2674.24
PTPRM	PTPRM	-1.68137	1.81248e-15	1586.09	4880.98	2666.81
GAS1	GAS1	-1.60624	2.46158e-14	1658.95	4631.06	2664.67
DAB2IP	DAB2IP	-1.33169	1.69665e-10	1999.26	4382.15	2662.39
NCAPG2	NCAPG2	1.51887	2.18846e-17	1750.35	579.204	2658.56
GPR124	GPR124	-1.81119	1.66026e-17	1465.95	4767.26	2655.12
CNIH2	CNIH2	4.02387	2.13881e-115	657.953	35.7788	2647.52
SIDT2	SIDT2	-1.13742	4.16239e-08	2319.12	4720.63	2637.81
RECQL4	RECQL4	2.38482	2.29002e-42	1105.79	184.602	2637.11
LIPE	LIPE	-4.89884	6.30742e-83	537.721	17757.6	2634.21
ARMCX1	ARMCX1	-1.42615	9.23973e-12	1839.91	4417.63	2623.99
PLA2G2A	PLA2G2A	-2.53866	1.62766e-30	1033.56	6167.28	2623.86
ZCCHC24	ZCCHC24	-1.77578	6.12581e-17	1477.37	4894.96	2623.48
RASD1	RASD1	-1.45938	3.21307e-12	1795.14	4351.91	2619.79
CHPT1	CHPT1	-1.42636	9.18419e-12	1835.67	4430.46	2618.33
NCALD	NCALD	-1.11774	7.00865e-08	2341.42	4476.08	2617.1
CCDC69	CCDC69	-2.9068	6.89691e-38	898.884	7448.12	2612.87
GBE1	GBE1	-1.24659	2.06832e-09	2093.42	5061.85	2609.64
DONSON	DONSON	2.07495	3.70973e-32	1257.51	275.903	2609.27
FAM64A	FAM64A	2.79851	5.12234e-58	931.419	112.681	2606.58
PC	PC	-1.40478	1.80615e-11	1853.58	4806.88	2603.87
SLIT3	SLIT3	-2.1239	8.38324e-23	1224.77	4796.5	2601.29
RAC3	RAC3	1.0436	1.45547e-08	2491.77	1037.53	2600.41
AKAP12	AKAP12	-2.79365	1.41853e-35	928.512	6497.04	2593.93
ABCD1	ABCD1	1.16062	2.06229e-10	2234.63	980.628	2593.55
PHLDA3	PHLDA3	-1.01176	1.03121e-06	2562.77	4978.63	2592.91
MMRN2	MMRN2	-2.29777	6.0593e-26	1126.6	5315.82	2588.67
GPR116	GPR116	-1.81817	1.28477e-17	1423	4893.91	2587.26
CTPS	CTPS	1.31774	3.17402e-13	1962.05	695.602	2585.46
HSD17B6	HSD17B6	3.07476	1.19296e-69	838.814	85.1593	2579.15
ADAM19	ADAM19	2.03705	5.35974e-31	1265.6	275.832	2578.1
CALB2	CALB2	-2.96838	3.63785e-39	867.628	7850.85	2575.45
RABIF	RABIF	1.29372	9.06469e-13	1989.88	717.487	2574.35
POLR3GL	POLR3GL	-1.16638	1.92232e-08	2202.79	4712.58	2569.3
CLLU1OS	CLLU1OS	3.02899	8.08247e-68	847.86	114.593	2568.16
KLK5	KLK5	-2.61902	4.37261e-32	980.535	5003.04	2568.04
RNASE2	RNASE2	1.0015	5.90146e-08	2563.23	1147.62	2567.08
DNAJC22	DNAJC22	2.10098	6.12693e-33	1221.47	234.08	2566.28
TET3	TET3	1.21687	2.24947e-11	2100.3	786.655	2555.8
TEAD1	TEAD1	-1.23697	2.72158e-09	2066.09	4794.24	2555.71
KDSR	KDSR	-1.02523	7.40017e-07	2488.6	4513	2551.4
SSPN	SSPN	-1.91093	3.8732e-19	1335.05	4617.4	2551.18
CBX7	CBX7	-2.74262	1.52458e-34	928.558	5760.3	2546.68
SCARB1	SCARB1	-1.23074	3.24456e-09	2065.14	4439.1	2541.65
MAPK13	MAPK13	1.0039	5.47563e-08	2530.95	1027.97	2540.82
FBXO45	FBXO45	1.17675	1.10823e-10	2158.58	868.531	2540.11
RAD51	RAD51	2.7069	2.35769e-54	931.07	121.611	2520.31
ATP2C2	ATP2C2	1.71337	5.24635e-22	1469.19	365.708	2517.25
C5orf62	C5orf62	-1.49618	9.78005e-13	1673.35	4813.3	2503.64
LTBP4	LTBP4	-2.86956	4.01144e-37	868.395	6023.73	2491.91
NDN	NDN	-2.28505	1.03777e-25	1090.49	5206.33	2491.83
POC1A	POC1A	2.18477	1.32407e-35	1138.58	222.646	2487.54
ECM2	ECM2	-2.44253	1.15353e-28	1016.37	5591.04	2482.52
STAT5A	STAT5A	-2.15369	2.49492e-23	1150.4	5217.79	2477.59
KREMEN2	KREMEN2	5.3262	3.08796e-188	464.651	11.8319	2474.83
NR1D2	NR1D2	-1.12091	6.45407e-08	2203.98	4377.04	2470.45
TJP3	TJP3	1.06123	7.96648e-09	2327.3	912.363	2469.8
ONECUT2	ONECUT2	5.15693	5.49443e-178	478.744	11.8496	2468.85
LIFR	LIFR	-2.99532	9.9611e-40	822.372	6135.14	2463.27
A2ML1	A2ML1	4.15936	2.25978e-122	591.767	29.8673	2461.37
PTGES	PTGES	-1.07524	2.10807e-07	2288.65	3818.11	2460.85
PTK6	PTK6	2.16306	6.92724e-35	1133.95	200.761	2452.81
CCDC50	CCDC50	-1.14575	3.34653e-08	2137.53	4543.23	2449.07
FAM54A	FAM54A	3.61206	1.49436e-94	676.884	49.7788	2444.94
OGN	OGN	-3.78895	4.82912e-57	645.209	7993.37	2444.67
SCARA3	SCARA3	-1.16248	2.1367e-08	2102.16	4266.81	2443.71
RAD51AP1	RAD51AP1	2.17291	3.27484e-35	1123.37	212.177	2440.99
PCP4L1	PCP4L1	2.16579	5.46764e-35	1126.84	220.186	2440.49
SAMD11	SAMD11	3.59043	1.67116e-93	679.116	49.1947	2438.32
PROS1	PROS1	-2.64379	1.42462e-32	917.698	5206.73	2426.2
UPK1A	UPK1A	4.19011	3.09179e-124	577.302	33.7168	2418.96
ASAM	ASAM	-2.52359	3.19878e-30	952.186	5534.79	2402.93
RAB11FIP4	RAB11FIP4	1.19081	6.41917e-11	2017.79	750.15	2402.81
XPC	XPC	-1.00092	1.33969e-06	2393.98	4116.89	2396.19
FAIM2	FAIM2	2.10873	3.66097e-33	1134.74	199.053	2392.86
DHRS13	DHRS13	1.472	2.3737e-16	1620.81	503.611	2385.83
BMP8A	BMP8A	2.97035	4.03806e-65	802.442	90.7257	2383.53
BARX2	BARX2	-1.80529	2.06602e-17	1316.47	3870.96	2376.6
PEMT	PEMT	-1.86052	2.62997e-18	1276.7	4232.58	2375.32
CDCA3	CDCA3	2.88235	2.01121e-61	822.279	96.2478	2370.1
ID4	ID4	-2.8761	2.91897e-37	821.674	5014.63	2363.22
FOLR2	FOLR2	-2.44683	9.59598e-29	964.907	5206.45	2360.97
LMOD1	LMOD1	-2.90672	6.96263e-38	811.93	5795.53	2360.05
SEPT10	SEPT10	-1.13937	3.95862e-08	2068.26	4038.58	2356.51
ABCC2	ABCC2	2.54889	3.42318e-48	922.558	103.85	2351.5
FXYD6	FXYD6	-1.86306	2.40469e-18	1261.05	4213.42	2349.41
GIMAP7	GIMAP7	-1.90944	4.12088e-19	1230.09	4549.55	2348.79
PLA2G10	PLA2G10	1.34795	8.3825e-14	1739.6	526.257	2344.91
TNXB	TNXB	-4.80837	9.36197e-81	486.605	14287	2339.78
IRF7	IRF7	1.32063	2.82417e-13	1769.47	600.363	2336.8
CHRDL1	CHRDL1	-4.89634	7.42315e-83	477.163	15952.6	2336.35
TRIM59	TRIM59	2.00063	6.8246e-30	1166.77	249.593	2334.27
KLHDC7B	KLHDC7B	2.20242	3.76239e-36	1059.3	191.619	2333.03
PTGDS	PTGDS	-1.83893	5.95678e-18	1265.79	4512.15	2327.71
PDK2	PDK2	-1.03625	5.63842e-07	2241.95	4410.79	2323.23
RAPGEFL1	RAPGEFL1	1.61965	1.06011e-19	1434.05	396.912	2322.65
CAB39L	CAB39L	-1.3847	3.36418e-11	1677.28	3710.65	2322.53
DNMT3A	DNMT3A	1.20615	3.47745e-11	1922.12	743.195	2318.35
ESPL1	ESPL1	2.93457	1.38722e-63	789.465	87.5221	2316.74
TBC1D4	TBC1D4	-1.34302	1.20732e-10	1724.56	3975.39	2316.12
ENTPD7	ENTPD7	1.71784	4.08573e-22	1346.79	335.743	2313.57
SLC5A8	SLC5A8	3.86731	3.88476e-107	598.023	35	2312.74
GSDMB	GSDMB	1.78699	6.39756e-24	1290.84	345.593	2306.71
SGCB	SGCB	-1.46965	2.31714e-12	1568.74	4212	2305.51
CHST1	CHST1	1.72298	3.06338e-22	1337.72	326.664	2304.87
HOXC13	HOXC13	2.48959	4.60569e-46	925.512	129.929	2304.15
PIK3IP1	PIK3IP1	-1.19342	9.18704e-09	1927.98	4094.08	2300.88
SVEP1	SVEP1	-3.49213	2.05382e-50	658.628	6984.29	2300.01
FADS3	FADS3	-2.04493	2.03695e-21	1123.7	4687.85	2297.88
C1RL	C1RL	-1.11317	7.89761e-08	2061.28	3921.19	2294.56
CCDC19	CCDC19	3.61394	1.23304e-94	634.884	53.7699	2294.43
CABC1	CABC1	-1.6636	3.39318e-15	1375.7	4813.33	2288.61
FOXO1	FOXO1	-1.87846	1.34114e-18	1216.63	4299.43	2285.39
EGR2	EGR2	-3.0723	2.40913e-41	743.488	5650.02	2284.22
NFAT5	NFAT5	-1.19207	9.53573e-09	1908.74	3887.99	2275.35
LGALS7	LGALS7	-2.35439	5.36312e-27	965.837	4187.32	2273.96
ERCC6L	ERCC6L	3.49068	1.4922e-88	648.209	49.3894	2262.69
SFXN1	SFXN1	1.14233	4.2e-10	1978.84	783.009	2260.48
CKAP2L	CKAP2L	3.71705	1.4561e-99	607.256	39.6018	2257.2
NISCH	NISCH	-1.1181	6.95427e-08	2017.58	3851.33	2255.85
EGR3	EGR3	-3.40971	1.32074e-48	661.395	5975.3	2255.17
DCAKD	DCAKD	-1.21172	5.54089e-09	1859.81	3900.95	2253.58
TSPAN7	TSPAN7	-3.50532	1.06963e-50	642.279	7450.43	2251.39
ADAMTS4	ADAMTS4	1.03857	1.72833e-08	2166.28	915.611	2249.84
SLC34A2	SLC34A2	-1.01344	9.88256e-07	2218.88	3608.81	2248.7
CENPN	CENPN	1.86782	4.33189e-26	1202.07	291.496	2245.24
NFKBIL2	NFKBIL2	2.09982	6.80012e-33	1069.09	210.805	2244.9
SPATS2	SPATS2	1.05851	8.73337e-09	2117.21	897.912	2241.08
TMPRSS4	TMPRSS4	3.29175	2.56738e-79	680.628	57.4425	2240.46
TMEM40	TMEM40	2.49105	3.92655e-46	898.233	139.425	2237.54
HPCAL1	HPCAL1	1.09826	2.13409e-09	2037.33	913.292	2237.52
RASD2	RASD2	1.27786	1.80891e-12	1749.74	623.504	2235.93
DLC1	DLC1	-1.96032	5.75725e-20	1138.21	4250.02	2231.25
SCGBL	SCGBL	1.6343	4.79126e-20	1363.7	347.752	2228.69
IFFO2	IFFO2	-2.22021	1.58632e-24	1002.16	4028.7	2225.01
TDRD1	TDRD1	3.44717	2.48951e-86	645.023	45.2212	2223.5
NKX2-2	NKX2-2	6.50028	9.16843e-242	340.465	3.02655	2213.12
FANCD2	FANCD2	1.77261	1.60369e-23	1246.02	299.434	2208.71
MATN3	MATN3	1.80496	2.23419e-24	1223.14	293.681	2207.72
THSD4	THSD4	-1.75679	1.22185e-16	1256.49	3290.73	2207.39
CIT	CIT	2.37037	7.86805e-42	930.535	159.681	2205.71
GGTLC2	GGTLC2	1.73147	1.89561e-22	1273.74	287.372	2205.45
DEPDC1B	DEPDC1B	3.21836	6.60113e-76	683.86	62.4071	2200.91
CENPM	CENPM	2.56245	9.34641e-49	858.442	118.062	2199.72
ECHDC3	ECHDC3	-2.01582	6.48693e-21	1090.14	4510.75	2197.53
RHPN1	RHPN1	1.48131	1.51085e-16	1482.91	451.248	2196.64
COL17A1	COL17A1	-4.43377	6.59473e-72	495.349	9646.34	2196.26
ABLIM3	ABLIM3	-1.92944	1.89958e-19	1137.86	4020.82	2195.43
ACACB	ACACB	-4.01838	2.88998e-62	546.302	9899.68	2195.25
AMMECR1	AMMECR1	1.41642	3.52424e-15	1545.09	489.212	2188.5
FAM13A	FAM13A	-1.83982	5.74964e-18	1189.19	4179.51	2187.89
AMOTL1	AMOTL1	-1.29145	5.63496e-10	1693.3	3887.75	2186.82
PER1	PER1	-3.05115	6.74597e-41	715.814	5424.22	2184.05
LOC100144603	LOC100144603	1.07898	4.27615e-09	2023.91	832.841	2183.75
SEMA5A	SEMA5A	-1.54091	2.23537e-13	1415.91	3449.86	2181.79
NCRNA00219	NCRNA00219	-2.02839	3.93794e-21	1071.88	3740.1	2174.2
FITM1	FITM1	-2.96375	4.54244e-39	732.814	20166.3	2171.88
NAV2	NAV2	-1.80262	2.28251e-17	1204.02	3562.12	2170.39
RILPL2	RILPL2	-1.21975	4.43562e-09	1777.23	3711.7	2167.77
TCF7L1	TCF7L1	-1.71406	5.70174e-16	1263.56	3698.66	2165.81
GHR	GHR	-2.72665	3.19534e-34	793.93	5564.98	2164.77
PRIC285	PRIC285	1.0599	8.33164e-09	2037.88	893.593	2159.94
CCDC3	CCDC3	-2.92388	3.07558e-38	737.674	5560.03	2156.87
PEBP4	PEBP4	-4.56934	4.00564e-75	471.186	30934.8	2153.01
HGD	HGD	1.70178	1.08028e-21	1264.19	287.752	2151.36
KIF21A	KIF21A	1.33198	1.71208e-13	1613.47	564.398	2149.1
OSBPL1A	OSBPL1A	-1.44186	5.64378e-12	1487.21	3754.12	2144.34
SYNE1	SYNE1	-1.49785	9.29085e-13	1431.56	3838.08	2144.26
IL33	IL33	-3.45222	1.57581e-49	621.116	6709.01	2144.23
CD99L2	CD99L2	-1.13343	4.64064e-08	1888.98	4034.39	2141.03
KRTAP5-1	KRTAP5-1	1.34213	1.09232e-13	1592.81	523.292	2137.77
C8orf38	C8orf38	1.26643	2.93847e-12	1680.88	607.814	2128.72
ASCL2	ASCL2	2.68682	1.58054e-53	791	112.274	2125.27
DNAJB4	DNAJB4	-1.65746	4.19518e-15	1279.84	3824.54	2121.28
MYL7	MYL7	-1.81635	1.39561e-17	1165.33	4400.55	2116.64
SLC12A8	SLC12A8	1.58473	7.23888e-19	1333	357.965	2112.45
TDRKH	TDRKH	1.32614	2.21998e-13	1591.28	553.549	2110.25
CIDEC	CIDEC	-6.7249	2.22965e-127	313.767	40061.8	2110.06
KIF26B	KIF26B	3.0778	1.26682e-69	685.116	66.1416	2108.65
CDKN2A	CDKN2A	1.96597	7.10438e-29	1072.26	258.743	2108.02
SCRN2	SCRN2	-1.86176	2.529e-18	1131.21	4076.03	2106.04
HOOK2	HOOK2	-1.16481	2.00888e-08	1804.26	3631.25	2101.61
PDZD2	PDZD2	-1.70205	8.7711e-16	1234.67	4077.88	2101.48
GIMAP5	GIMAP5	-1.8148	1.46547e-17	1157.02	3940.83	2099.77
TMEM190	TMEM190	3.83949	7.83574e-106	546.814	39.823	2099.49
TMEM47	TMEM47	-2.09092	3.20763e-22	1004	3932.65	2099.28
KANK1	KANK1	-2.44293	1.13722e-28	858.628	4374.35	2097.57
JAM3	JAM3	-1.64341	6.8592e-15	1275.84	3536.68	2096.72
HEATR6	HEATR6	1.01633	3.64529e-08	2061.02	902.841	2094.67
RHOU	RHOU	-1.314	2.90159e-10	1592.56	3396.3	2092.61
CPXM2	CPXM2	-1.8782	1.35376e-18	1114.09	3589.96	2092.49
SMPD2	SMPD2	1.03883	1.72173e-08	2010.09	852.106	2088.14
FGL2	FGL2	-1.46952	2.33388e-12	1419.95	3810.21	2086.65
ESAM	ESAM	-1.44452	5.19102e-12	1441.63	3738.77	2082.47
EIF2AK2	EIF2AK2	1.03211	2.15605e-08	2015.88	892.513	2080.61
KIF15	KIF15	3.13833	2.47128e-72	661.907	66.3628	2077.28
OIP5	OIP5	2.89186	9.11917e-62	717.884	87.4779	2076.02
THBD	THBD	-1.73463	2.7355e-16	1195.23	3828.59	2073.28
RBBP8	RBBP8	-1.2981	4.64e-10	1595.47	3347.5	2071.07
AADAT	AADAT	1.73848	1.21196e-22	1188.26	345.088	2065.76
CLDN10	CLDN10	2.59415	5.02442e-50	795.814	142.212	2064.46
MYCNOS	MYCNOS	3.96628	3.35891e-112	520	29.5841	2062.47
INSL4	INSL4	2.6904	1.43434e-53	766.581	45.1681	2062.41
ACSL4	ACSL4	-1.30907	3.35968e-10	1572.95	3745.58	2059.11
RAMP3	RAMP3	-1.98422	2.26432e-20	1036.53	3870.56	2056.72
OLFML2A	OLFML2A	-1.54085	2.24733e-13	1333.4	3549.87	2054.57
C1QTNF1	C1QTNF1	-1.93384	1.61452e-19	1060.02	4153.01	2049.91
PQLC1	PQLC1	-1.00166	1.31944e-06	2045.33	3820.24	2048.73
PLSCR4	PLSCR4	-2.87864	2.62823e-37	711.419	4948.06	2047.92
CLEC14A	CLEC14A	-1.92645	2.1471e-19	1061.84	3850.75	2045.58
TNFRSF1B	TNFRSF1B	-1.14108	3.79543e-08	1787.6	3816.32	2039.8
NETO2	NETO2	1.17304	1.29834e-10	1737.21	663.363	2037.81
ZWILCH	ZWILCH	1.13158	6.31171e-10	1800.81	705.239	2037.77
CCNL1	CCNL1	-1.07175	2.31266e-07	1900.35	3659.03	2036.69
ISM1	ISM1	-2.75615	8.15617e-35	738.116	4195.42	2034.36
ITSN1	ITSN1	-1.19813	8.09187e-09	1696.81	3951.65	2033
GLYATL1	GLYATL1	2.44226	2.69036e-44	831.07	116.752	2029.69
SNX33	SNX33	-1.11384	7.77061e-08	1820.47	3518.03	2027.71
GNAI1	GNAI1	-2.15705	2.1794e-23	939.605	4189.3	2026.77
HIST1H1E	HIST1H1E	1.36673	3.57115e-14	1482.77	499.274	2026.55
GPRIN1	GPRIN1	3.10856	5.30915e-71	651.651	67.4248	2025.69
ARHGEF37	ARHGEF37	-1.30062	4.30998e-10	1557.19	3203.4	2025.31
GRAMD3	GRAMD3	-1.39287	2.62129e-11	1454.02	3223.65	2025.26
LGALS7B	LGALS7B	-1.01054	1.06168e-06	2004.02	3365.23	2025.14
RHBDD3	RHBDD3	1.01236	4.16239e-08	1999.65	851.425	2024.38
MND1	MND1	3.0836	6.93095e-70	656.163	65.823	2023.34
GCAT	GCAT	1.05828	8.84656e-09	1908.84	774.23	2020.09
KLHL21	KLHL21	-1.55504	1.39827e-13	1294.74	3390.16	2013.39
PLK4	PLK4	2.14031	3.74086e-34	938.047	194.982	2007.71
SPG20	SPG20	-1.163	2.10877e-08	1725.37	3395.39	2006.6
DDR2	DDR2	-2.66885	4.55214e-33	751.86	4754.84	2006.6
CASC5	CASC5	3.50525	4.65025e-89	571.93	41.3097	2004.76
PPP2R1B	PPP2R1B	-1.03565	5.73579e-07	1935.42	3961.47	2004.42
MAFF	MAFF	-2.24155	6.52385e-25	892.233	3714.62	1999.98
RGS4	RGS4	2.1288	8.81073e-34	938.395	184.832	1997.66
UNC119B	UNC119B	-1.09958	1.12891e-07	1815.63	3276.27	1996.43
CTNNAL1	CTNNAL1	-1.06554	2.70787e-07	1869.81	3671.21	1992.36
SAP30	SAP30	1.0409	1.60451e-08	1912.79	820.779	1991.03
TLN2	TLN2	-1.85353	3.44696e-18	1073.35	3886.9	1989.49
C8orf30A	C8orf30A	1.13207	6.1925e-10	1755.72	713.947	1987.6
ANG	ANG	-1.65677	4.29687e-15	1199.21	3328.9	1986.81
SEMA3G	SEMA3G	-3.81597	1.20788e-57	520.349	7522.69	1985.63
MDFIC	MDFIC	-1.2299	3.33619e-09	1613.05	3746.65	1983.89
CPM	CPM	-2.3328	1.3643e-26	850.14	4572.71	1983.2
FBXO32	FBXO32	-1.02229	7.96311e-07	1939.47	3235.14	1982.69
MST1R	MST1R	1.66891	7.03085e-21	1183.53	304.372	1975.21
PCNX	PCNX	-1.07796	1.97579e-07	1831.51	3533.72	1974.3
DSN1	DSN1	1.07841	4.3792e-09	1828.09	770.248	1971.44
DARC	DARC	-3.82723	6.76307e-58	514.767	7407.96	1970.13
TMEM206	TMEM206	1.28306	1.45862e-12	1534.93	555.876	1969.4
SHMT1	SHMT1	-1.19675	8.40025e-09	1644.93	3738.99	1968.57
PLEK2	PLEK2	1.41396	4.01176e-15	1391.81	440.655	1967.97
MYLPF	MYLPF	-8.82131	1.09074e-179	223	400492	1967.15
ACADS	ACADS	-2.53643	1.81353e-30	775.442	4493.36	1966.86
PER2	PER2	-1.66253	3.52424e-15	1182.07	3170.62	1965.22
PLEKHA4	PLEKHA4	-2.44314	1.13042e-28	803.326	3645.42	1962.63
TF	TF	-1.59603	3.53017e-14	1227	4796.53	1958.32
ANTXR2	ANTXR2	-1.35885	7.48268e-11	1441.07	3570.74	1958.2
E2F8	E2F8	3.89313	1.19489e-108	502.767	44.2389	1957.34
SDS	SDS	1.82448	7.00815e-25	1072.77	241.407	1957.25
KLF5	KLF5	-1.39808	2.23487e-11	1398.44	3294.58	1955.13
PALM	PALM	-2.55137	9.31174e-31	766.07	4478.88	1954.53
LGR4	LGR4	-1.22734	3.5791e-09	1590.74	3266.96	1952.39
CELSR3	CELSR3	3.00772	1.27515e-66	649.07	71.354	1952.22
SEC14L2	SEC14L2	-1.54613	1.8788e-13	1262.58	2825.72	1952.12
KHDC1L	KHDC1L	3.33692	2.22003e-81	581.814	60.1947	1941.46
STXBP1	STXBP1	-1.2999	4.41655e-10	1488.98	3657.51	1935.52
COL8A1	COL8A1	1.0937	2.52313e-09	1763.02	788.956	1928.22
GIMAP4	GIMAP4	-1.14925	3.05789e-08	1677.23	3602.53	1927.55
HPX	HPX	1.29381	9.28304e-13	1488.21	497.717	1925.45
ST5	ST5	-1.05673	3.39075e-07	1821.81	3330.12	1925.16
OXTR	OXTR	-5.14747	6.96613e-89	373.814	11194.1	1924.2
ANKRD22	ANKRD22	2.24573	1.55949e-37	856.791	150.354	1924.12
CMA1	CMA1	-5.02504	6.13338e-86	382.698	12567	1923.07
NTRK2	NTRK2	-5.17482	1.53778e-89	370.977	12065.7	1919.74
PTGIS	PTGIS	-2.5852	2.061e-31	741.907	4317.13	1917.98
NT5C3L	NT5C3L	-1.10531	9.71909e-08	1731.42	3241.75	1913.75
CYGB	CYGB	-1.97504	3.25609e-20	968.791	3694.54	1913.4
TMTC1	TMTC1	-2.22323	1.39392e-24	859.465	3605.83	1910.79
MMP10	MMP10	2.84204	1.72868e-59	669.721	66.6195	1903.38
GSDMC	GSDMC	3.14836	1.07687e-72	604.256	64.3451	1902.41
EAF2	EAF2	1.48222	1.45544e-16	1281.6	406.947	1899.62
CYP2B7P1	CYP2B7P1	1.07185	5.60599e-09	1762.42	517.08	1889.06
LOC654342	LOC654342	-1.54512	1.95716e-13	1219.37	3258.47	1884.07
HOPX	HOPX	1.42302	2.60944e-15	1323.16	441.903	1882.88
SORBS2	SORBS2	-1.64561	6.37449e-15	1142.95	3005.53	1880.85
ITGA2	ITGA2	-1.13924	3.97263e-08	1647.02	2831.05	1876.35
RAB26	RAB26	2.58872	1.15576e-49	724.791	99.7965	1876.28
TMEM90B	TMEM90B	2.98732	7.69295e-66	626.93	76.6195	1872.84
SKA1	SKA1	3.25185	2.67719e-77	575.721	51.5664	1872.16
ITIH5	ITIH5	-4.78223	3.89174e-80	391.07	11475	1870.19
TFPI	TFPI	-1.42878	8.56021e-12	1307.3	3258.68	1867.85
SGSM2	SGSM2	-1.15059	2.94881e-08	1617.88	3209.78	1861.53
HIST1H2AJ	HIST1H2AJ	4.07692	1.0655e-117	456.349	22.646	1860.5
C10orf54	C10orf54	-2.0738	6.44981e-22	896.86	3595.62	1859.91
INPP5K	INPP5K	-1.00168	1.32016e-06	1854.14	3556.21	1857.25
EHBP1	EHBP1	-1.24252	2.33257e-09	1493.86	3392.18	1856.15
TRIM3	TRIM3	1.0211	3.13399e-08	1815.56	771.009	1853.87
IRS1	IRS1	-2.07608	5.84355e-22	892.535	3275.83	1852.97
C15orf23	C15orf23	1.24746	6.55549e-12	1483.49	546.088	1850.59
LAMA2	LAMA2	-2.16791	1.39636e-23	853.186	3672.32	1849.63
PITPNM1	PITPNM1	1.22185	1.86394e-11	1513.26	598.106	1848.97
CTAG1B	CTAG1B	5.44064	2.79922e-195	339.744	9.56637	1848.43
KIAA1524	KIAA1524	2.3811	3.74314e-42	775.837	131.77	1847.35
AG2	AG2	-1.88921	8.95974e-19	976.233	3477.24	1844.31
AKAP2	AKAP2	-1.72585	3.75412e-16	1065.37	3297.06	1838.67
TPPP3	TPPP3	-1.45019	4.36836e-12	1267.81	4050.13	1838.57
GPSM2	GPSM2	1.34875	8.13511e-14	1358.63	487.885	1832.44
EDN2	EDN2	2.09914	7.95116e-33	870.744	164.637	1827.81
SERPINB5	SERPINB5	-2.4165	3.62859e-28	756.326	3215.74	1827.66
VLDLR	VLDLR	-1.1522	2.82067e-08	1586.21	3460.1	1827.63
RAD54L	RAD54L	2.98078	2.14501e-65	613.093	66.4779	1827.49
BDH2	BDH2	-1.50398	7.62653e-13	1212.91	3083.59	1824.19
RFC3	RFC3	1.03451	2.00354e-08	1762.88	727.15	1823.73
C10orf91	C10orf91	2.61522	1.16316e-50	697.14	86.9469	1823.18
MAN2A2	MAN2A2	-1.09732	1.20049e-07	1659.4	3354.96	1820.89
EZH1	EZH1	-2.26337	2.6365e-25	804.349	3707.78	1820.54
KDR	KDR	-1.01881	8.69644e-07	1786.51	3397.53	1820.11
PDGFD	PDGFD	-2.7812	2.55775e-35	653.302	3849.37	1816.96
DNMT3B	DNMT3B	2.4781	1.31861e-45	732.14	116.982	1814.32
PP14571	PP14571	3.24026	7.89931e-77	559.535	54.9735	1813.04
KIF18A	KIF18A	2.94052	1.06222e-63	616.279	68.0088	1812.18
PGM2L1	PGM2L1	1.26848	2.73176e-12	1427.98	517.265	1811.36
NAB1	NAB1	-1.19889	7.93314e-09	1508.44	3181.28	1808.46
POF1B	POF1B	1.46429	3.57354e-16	1233.12	381.637	1805.64
CRYM	CRYM	2.31265	8.83383e-40	779.419	128.221	1802.52
RMI1	RMI1	1.21015	2.99564e-11	1486.53	570.319	1798.93
KIAA0427	KIAA0427	-1.48327	1.49902e-12	1211.4	3269.74	1796.83
HDAC5	HDAC5	-1.45221	4.07209e-12	1236.77	3138.55	1796.05
PKP1	PKP1	-1.55695	1.31742e-13	1153.07	3105.96	1795.27
PYCRL	PYCRL	1.13952	4.71669e-10	1571.19	606.292	1790.4
FBXL6	FBXL6	1.5653	2.05331e-18	1142.37	347.735	1788.15
LAMA3	LAMA3	-3.71911	1.88759e-55	480.791	5559.08	1788.11
PSPH	PSPH	1.39076	1.18495e-14	1284.63	454.009	1786.6
ORC6L	ORC6L	2.89075	1.30725e-61	616.14	70.6903	1781.11
PKD2	PKD2	-1.60326	2.74834e-14	1109.65	3103.61	1779.06
TGIF2LX	TGIF2LX	6.60399	2.68469e-240	268.93	2.29204	1776.01
KCTD9	KCTD9	-1.13339	4.64528e-08	1563.07	2980.86	1771.57
SLC39A4	SLC39A4	1.5621	2.42968e-18	1133.86	351.425	1771.21
FMO2	FMO2	-4.18378	4.48821e-66	422	7845.49	1765.56
IL17B	IL17B	-5.14814	6.77589e-89	342.581	10227	1763.66
F12	F12	2.41602	2.36091e-43	729.233	115.726	1761.84
ALPL	ALPL	-2.4637	4.60581e-29	714.256	3406.91	1759.71
EGFR	EGFR	-1.23224	3.12173e-09	1427.95	3127.03	1759.58
SP6	SP6	1.27849	1.80372e-12	1372.72	456.566	1755.01
TTC38	TTC38	-1.17364	1.58273e-08	1489.3	2973.41	1747.91
C2CD2	C2CD2	-1.26266	1.31583e-09	1383.47	3348.19	1746.85
KRT75	KRT75	5.35284	8.6033e-188	325.581	7.0177	1742.78
SPAG1	SPAG1	1.57277	1.40232e-18	1102.79	316.823	1734.43
RLN2	RLN2	-1.16457	2.03168e-08	1487.58	3312.9	1732.39
GOLGA8A	GOLGA8A	-1.98475	2.2285e-20	872.814	3042.74	1732.31
FAM89A	FAM89A	-2.67621	3.30041e-33	647.023	4391.7	1731.57
TEF	TEF	-1.74671	1.77958e-16	990.93	3055.42	1730.87
CSAG3	CSAG3	7.37922	3.26399e-282	234.302	1.58407	1728.97
CYYR1	CYYR1	-2.72961	2.83945e-34	633.233	3971.79	1728.48
HIST1H2BL	HIST1H2BL	2.78137	3.69106e-57	620.233	78.6018	1725.1
DIO1	DIO1	2.66386	1.64411e-52	647.279	83.4425	1724.26
AOX1	AOX1	-1.75415	1.34802e-16	982.535	2367.02	1723.51
STEAP1	STEAP1	-1.32513	2.08398e-10	1300.42	3084.02	1723.22
PCGF5	PCGF5	-1.01087	1.05641e-06	1702.84	3049.64	1721.35
SLC25A20	SLC25A20	-1.17866	1.38429e-08	1457.02	3078.55	1717.33
TRIM2	TRIM2	-1.46564	2.65453e-12	1170.84	2867.25	1716.03
ADRA2A	ADRA2A	-2.56057	6.13611e-31	669.907	3609.49	1715.34
EPHX2	EPHX2	-1.43808	6.36009e-12	1192.7	2695.28	1715.2
SLC6A9	SLC6A9	1.31193	4.25313e-13	1306.6	423.655	1714.18
ADCY3	ADCY3	-1.0998	1.12647e-07	1557.91	3083.57	1713.39
GCH1	GCH1	1.31981	2.98655e-13	1294.4	453.195	1708.36
AREG	AREG	-2.07266	6.72781e-22	823.605	2759.18	1707.05
TK2	TK2	-1.10997	8.63225e-08	1535.81	3161.87	1704.7
CDCA2	CDCA2	3.06428	6.84426e-69	556.047	54.7699	1703.88
GAS7	GAS7	-1.45203	4.09655e-12	1173.28	2992.7	1703.63
N4BP3	N4BP3	1.28356	1.45106e-12	1325.77	455.345	1701.71
SPRY2	SPRY2	-3.13572	1.1062e-42	541.93	4305.22	1699.34
NPTX2	NPTX2	2.98774	8.61156e-66	568.488	70.4248	1698.49
SH3BGRL2	SH3BGRL2	-1.96842	4.24359e-20	862.512	3211.86	1697.78
CCL28	CCL28	-3.3785	6.51889e-48	500.488	4699.85	1690.9
NRN1	NRN1	-2.38262	1.60823e-27	709.465	3763.09	1690.39
TLE2	TLE2	-1.85118	3.76994e-18	911.977	2821.06	1688.24
CFL2	CFL2	-2.10637	1.73839e-22	799.07	4249.08	1683.14
DOCK11	DOCK11	-1.76345	9.73002e-17	953.279	3364.73	1681.06
HELLS	HELLS	2.2285	6.20539e-37	752.372	134.867	1676.66
SLC4A8	SLC4A8	1.63751	4.21437e-20	1023.05	281.097	1675.25
PROCR	PROCR	-1.75745	1.20945e-16	951.721	3094.7	1672.6
GAB2	GAB2	-1.00603	1.18526e-06	1660.93	2421.47	1670.94
SKAP2	SKAP2	-1.00152	1.32599e-06	1668.23	3017.46	1670.76
AMACR	AMACR	1.16552	1.74576e-10	1432.28	578.673	1669.36
LINGO1	LINGO1	1.53926	8.27026e-18	1083.02	292.274	1667.05
EME1	EME1	3.12402	1.69872e-71	533.465	50.6726	1666.56
CGNL1	CGNL1	-1.37476	4.6062e-11	1211.23	2703.3	1665.15
CLSPN	CLSPN	3.90742	1.22141e-108	425.837	24.3186	1663.93
LOC100240735	LOC100240735	-1.81029	1.73736e-17	917.116	3273.71	1660.24
HIST1H2AL	HIST1H2AL	3.37445	8.35357e-83	491.233	41.2301	1657.64
C22orf39	C22orf39	-1.02562	7.35816e-07	1613.98	3116.68	1655.33
LPHN2	LPHN2	-1.4044	1.84385e-11	1175.58	2974.57	1650.99
CDC42EP2	CDC42EP2	-1.45852	3.32833e-12	1131.88	2910.28	1650.87
SNRK	SNRK	-1.01153	1.04091e-06	1627.98	3089.05	1646.75
FLJ10357	FLJ10357	-1.56771	9.2004e-14	1049.81	2935.82	1645.8
POLR1E	POLR1E	-1.04772	4.25374e-07	1570.05	2866.47	1644.96
XAGE1D	XAGE1D	4.01444	2.27648e-114	409.326	27.3451	1643.21
C20orf103	C20orf103	1.77465	1.53231e-23	925.372	216.726	1642.21
TMEM184A	TMEM184A	1.45307	6.26802e-16	1123.79	360.283	1632.94
CCND2	CCND2	-1.25166	1.8032e-09	1303.72	2891.72	1631.82
RGL1	RGL1	-1.35514	8.38878e-11	1203.05	2913.59	1630.29
DBF4	DBF4	1.43111	1.79372e-15	1138.65	379.726	1629.54
METTL11B	METTL11B	5.44669	1.15352e-188	298.721	7.67257	1627.04
PTPRB	PTPRB	-2.00365	1.06168e-20	811.14	3124.28	1625.24
C1orf105	C1orf105	4.46299	7.49717e-141	363.907	29.9823	1624.11
PIM1	PIM1	-1.1303	5.0611e-08	1435.3	3051.12	1622.33
SIX4	SIX4	1.62663	7.62345e-20	995.512	298.938	1619.33
LYPD1	LYPD1	3.18889	1.78685e-74	507.233	57.8761	1617.51
DIAPH3	DIAPH3	2.75969	3.05437e-56	583.581	73.2212	1610.5
EPDR1	EPDR1	-2.11062	1.45658e-22	762.791	3240.33	1609.96
SOCS5	SOCS5	-1.026	7.29099e-07	1561.12	2777.25	1601.7
LRRC31	LRRC31	2.68316	4.2903e-53	596.465	64.1239	1600.41
BCL2	BCL2	-2.30186	5.15348e-26	694.698	3122.61	1599.1
PAGE2B	PAGE2B	3.96301	4.59477e-112	403.209	26.354	1597.92
DBNDD2	DBNDD2	-1.36853	5.59619e-11	1166.58	2831.62	1596.5
ID1	ID1	-1.57766	6.57804e-14	1010.95	2903.32	1594.94
FBXO5	FBXO5	1.17004	1.46938e-10	1360.65	545.894	1592.01
SLC25A25	SLC25A25	-1.62396	1.35193e-14	979.953	2836.27	1591.4
PLXNB3	PLXNB3	1.17327	1.29991e-10	1354.86	522.478	1589.62
SLC9A2	SLC9A2	2.12888	1.05735e-33	746.093	136.611	1588.34
FOXO4	FOXO4	-1.7416	2.15061e-16	911.814	2769.88	1588.02
GTF2IRD1	GTF2IRD1	1.05177	1.11464e-08	1508.79	626.894	1586.91
C1QTNF3	C1QTNF3	1.04336	1.47767e-08	1520.56	710.186	1586.49
EVPL	EVPL	1.02082	3.18664e-08	1553.98	648.522	1586.34
DMD	DMD	-1.59498	3.6767e-14	994.047	3610.99	1585.48
SLC25A22	SLC25A22	1.01854	3.42306e-08	1554.02	685.522	1582.84
KISS1	KISS1	2.84238	1.37201e-59	556.14	68.8584	1580.76
EFNB1	EFNB1	-1.51648	5.07321e-13	1040.95	2886.76	1578.59
KNDC1	KNDC1	3.59118	8.28144e-93	438.558	28.6549	1574.94
ELF5	ELF5	-2.83514	2.10507e-36	555.093	3901.83	1573.77
CELF2	CELF2	-1.75415	1.36606e-16	896.674	3051.63	1572.9
APOBEC3C	APOBEC3C	-1.42862	8.64042e-12	1098.95	2668.26	1569.99
TMEM79	TMEM79	1.01647	3.67091e-08	1543.44	646.124	1568.87
EIF4E3	EIF4E3	-1.24673	2.07443e-09	1258.33	2815.38	1568.79
SERPINA5	SERPINA5	-2.24351	6.04837e-25	698.209	2602.02	1566.44
FA2H	FA2H	1.81655	1.19054e-24	862.209	207.088	1566.24
MANEAL	MANEAL	1.35579	6.05366e-14	1154.09	382.398	1564.71
CLDN25	CLDN25	4.23558	4.97274e-125	369.047	13.9735	1563.13
MAGEC2	MAGEC2	7.60805	1.07433e-287	205	1.15929	1559.65
AVPI1	AVPI1	-1.61371	1.92967e-14	966.488	2758.29	1559.63
LOC147727	LOC147727	-1.05362	3.67229e-07	1479.33	2700.23	1558.65
LRRC26	LRRC26	1.53168	1.24783e-17	1016.6	273.54	1557.12
CDC25C	CDC25C	3.69658	5.18016e-98	420.953	27.3628	1556.09
FAM46B	FAM46B	-1.50633	7.07214e-13	1032.95	2451.15	1555.96
CSN1S1	CSN1S1	-7.81583	1.82859e-154	197.884	45862.5	1546.63
STAB1	STAB1	-1.35611	8.1631e-11	1139.95	2723.82	1545.9
SLC1A1	SLC1A1	1.04115	1.60747e-08	1483.72	604.965	1544.77
CDC7	CDC7	1.83734	3.27443e-25	839.721	206.575	1542.85
SPRR1A	SPRR1A	3.91541	1.45657e-109	393.535	27.8584	1540.85
EMCN	EMCN	-2.61129	6.40011e-32	588.814	3448.67	1537.56
ARHGAP31	ARHGAP31	-1.29996	4.42316e-10	1181.84	2806.43	1536.34
HIST1H4D	HIST1H4D	3.02563	3.22659e-67	507.581	54.6991	1535.75
IRS2	IRS2	-2.89759	1.08566e-37	529.953	3659.06	1535.59
CYTSB	CYTSB	1.03769	1.80653e-08	1478.6	617.947	1534.34
SSX2IP	SSX2IP	1.11964	1.0034e-09	1366.6	538.673	1530.1
ZNF467	ZNF467	1.09055	2.87231e-09	1402.47	570.894	1529.46
C1orf189	C1orf189	3.6962	9.47114e-99	413.047	45.5575	1526.7
CABLES2	CABLES2	1.20651	3.50794e-11	1264.4	484.283	1525.5
FBXL20	FBXL20	1.6494	2.18339e-20	924.698	243.841	1525.2
DTX2	DTX2	1.06016	8.36275e-09	1433.49	607.168	1519.73
CD177	CD177	4.20084	2.67419e-124	361.651	16.708	1519.24
NELL2	NELL2	1.91841	1.83558e-27	791.558	206.619	1518.53
SCUBE3	SCUBE3	2.97748	3.85669e-65	509.884	55.0354	1518.17
KIAA1211	KIAA1211	2.91332	2.02963e-62	519.977	59.9912	1514.86
HIST1H3F	HIST1H3F	3.97684	9.29666e-112	380.535	19.0442	1513.33
TCF7L2	TCF7L2	-1.23779	2.67924e-09	1222.37	2649.22	1513.04
UBD	UBD	1.07576	4.85741e-09	1406.33	599.398	1512.87
C13orf33	C13orf33	-2.71089	6.78841e-34	557.279	3523.46	1510.72
P4HA3	P4HA3	2.57353	4.34655e-49	586.907	90.2743	1510.42
LIMS2	LIMS2	-2.41222	4.44124e-28	625.279	3052.67	1508.31
FRZB	FRZB	-1.81264	1.59849e-17	831.907	2550.39	1507.95
ADRBK2	ADRBK2	-1.7773	5.88524e-17	847.628	2964.36	1506.49
STX1A	STX1A	1.79344	4.97791e-24	839.884	198.195	1506.28
SGOL2	SGOL2	1.739	1.27622e-22	863.837	227.788	1502.21
PLCD3	PLCD3	-1.77118	7.35496e-17	845.791	2699.12	1498.05
KNTC1	KNTC1	1.18313	8.84178e-11	1265.56	499.398	1497.33
SFTA1P	SFTA1P	-1.3706	5.21868e-11	1090.81	2762.96	1495.07
UNC5A	UNC5A	2.63449	2.92025e-51	566.442	69.708	1492.28
CFI	CFI	-1.77682	5.97391e-17	838.977	2497.88	1490.71
ROBO4	ROBO4	-2.14709	3.33069e-23	693.837	2965.78	1489.73
ALS2CR4	ALS2CR4	-1.10941	8.76812e-08	1342.02	2540.21	1488.85
GNG2	GNG2	-2.09804	2.45367e-22	709.233	3189.53	1488
ECE2	ECE2	2.07309	5.36029e-32	717.465	143.92	1487.37
ADAMTS5	ADAMTS5	-3.01114	4.73737e-40	493.93	3502.8	1487.29
RBMS2	RBMS2	-1.1627	2.13555e-08	1278.21	2589.65	1486.17
LRP6	LRP6	-1.00013	1.37147e-06	1485.67	2557.01	1485.86
SGK3	SGK3	-1.57592	6.96755e-14	941.023	2350.02	1482.98
ZEB2	ZEB2	-1.24741	2.03884e-09	1188.3	2829.35	1482.3
HLA-DQA2	HLA-DQA2	1.54021	7.71152e-18	960.93	330.991	1480.04
EGFL7	EGFL7	-1.17062	1.72659e-08	1256.12	2635.1	1470.44
GPR81	GPR81	-1.26498	1.23009e-09	1161.44	2432.83	1469.21
C16orf5	C16orf5	-1.62052	1.52624e-14	904.442	2521.26	1465.67
IGF1	IGF1	-3.16513	2.66759e-43	461.814	4146.01	1461.7
CD200	CD200	-1.54236	2.15719e-13	947.047	2467.79	1460.68
MT1H	MT1H	1.97544	4.29765e-29	739.116	157.743	1460.08
CXorf36	CXorf36	-2.3412	9.67414e-27	623.116	3037.49	1458.84
DIXDC1	DIXDC1	-1.71187	6.24384e-16	849.651	2594.43	1454.49
HOTAIR	HOTAIR	2.73441	4.37641e-55	531.744	61.3363	1454.01
ZNF296	ZNF296	1.56086	2.74015e-18	931.302	256.46	1453.63
IL17RD	IL17RD	-2.41153	4.58413e-28	602.395	2793.75	1452.7
PHYHD1	PHYHD1	-1.57391	7.43329e-14	921.372	2265.2	1450.15
ATP6V0A4	ATP6V0A4	1.3875	1.41466e-14	1044.67	350.823	1449.48
RPP25	RPP25	1.01897	3.37982e-08	1422.44	634.283	1449.42
FAM122A	FAM122A	-1.28703	6.44721e-10	1125.98	2418.12	1449.16
PDZRN3	PDZRN3	-1.96841	4.2552e-20	735.581	2713.87	1447.93
ZMYND10	ZMYND10	1.8263	6.51421e-25	792.256	227.894	1446.9
PRSS22	PRSS22	1.10872	1.50833e-09	1304.93	489.602	1446.8
AFF3	AFF3	-1.60209	2.86769e-14	901.326	2259.72	1444
LRP2	LRP2	-3.09393	8.40142e-42	466.163	3108.21	1442.28
BIN1	BIN1	-1.31375	2.94989e-10	1096.67	3481.94	1440.76
MET	MET	-1.05866	3.24243e-07	1360.63	2618.02	1440.44
CCDC8	CCDC8	-3.13292	1.2851e-42	459.767	3449.94	1440.42
E2F2	E2F2	2.6178	1.11822e-50	550.186	76.7345	1440.28
PER3	PER3	-1.28817	6.25626e-10	1117.16	2597.66	1439.1
FIBCD1	FIBCD1	3.07035	8.01305e-69	468.163	42.3451	1437.42
ULBP2	ULBP2	2.99067	1.07815e-65	480.395	53.1858	1436.71
PPM1F	PPM1F	-1.4092	1.59252e-11	1019.09	2482.11	1436.1
SPINK6	SPINK6	2.66853	1.20872e-52	538	53.9735	1435.67
UCK2	UCK2	1.02806	2.50424e-08	1395.05	589.991	1434.19
MAEL	MAEL	6.48236	1.19934e-239	220.791	2.93805	1431.24
CDC25A	CDC25A	2.34792	6.58376e-41	608.209	101.593	1428.03
CDKN2C	CDKN2C	-1.55077	1.63868e-13	920.093	2948.7	1426.85
C6orf164	C6orf164	-1.24267	2.33163e-09	1144.05	2474.08	1421.67
DNA2	DNA2	2.29055	5.63679e-39	620.581	114.85	1421.47
LEPROT	LEPROT	-1.08693	1.57011e-07	1306.7	2493.43	1420.29
MOCS1	MOCS1	-2.39639	8.90256e-28	592.256	3233.58	1419.27
SLC12A4	SLC12A4	-1.05649	3.42148e-07	1339.95	2578.52	1415.65
MPDZ	MPDZ	-1.54477	1.9936e-13	916.07	2523.16	1415.12
FAM72B	FAM72B	2.69684	9.66682e-54	524.372	73.8053	1414.15
ECHDC2	ECHDC2	-1.26042	1.40484e-09	1117.95	2370.58	1409.09
ZNF655	ZNF655	-1.1961	8.58868e-09	1175.42	2436.66	1405.92
ARRDC2	ARRDC2	-1.06881	2.50442e-07	1314.23	2569.03	1404.67
RPS2P32	RPS2P32	-1.60154	2.91892e-14	876.884	2608.78	1404.36
ABTB1	ABTB1	-1.48416	1.46636e-12	944.674	2458.96	1402.04
MEIS3P1	MEIS3P1	-1.64148	7.37812e-15	852.512	2238.85	1399.38
RELL1	RELL1	-1.12284	6.17547e-08	1246.12	2511.13	1399.19
RNASE10	RNASE10	2.97083	4.87484e-65	470.907	62.4956	1398.99
CHST3	CHST3	-1.81036	1.73925e-17	771.93	2438.38	1397.47
INA	INA	5.49432	2.56053e-188	253.767	5.88496	1394.28
EPB49	EPB49	-2.37096	2.67706e-27	586.186	2781.31	1389.82
ARRDC4	ARRDC4	-1.14705	3.25322e-08	1210	2438.78	1387.93
CSF1	CSF1	-1.71579	5.42661e-16	808.395	2440.4	1387.04
C7orf58	C7orf58	-2.12616	7.83318e-23	649.767	2930.58	1381.51
CLIC2	CLIC2	-1.46459	2.76348e-12	941.093	2522.23	1378.32
ARL4A	ARL4A	-1.34762	1.05765e-10	1022.23	2175.99	1377.58
LAMP3	LAMP3	1.53852	8.77325e-18	893.372	271.08	1374.47
PARP3	PARP3	-1.1319	4.85348e-08	1212.67	2389.43	1372.62
FUT2	FUT2	1.69411	1.81611e-21	809.605	204.301	1371.56
CENPL	CENPL	1.5555	3.5828e-18	880.791	269.248	1370.07
RAB3C	RAB3C	-2.58329	2.28417e-31	529.721	3439.48	1368.42
GIMAP8	GIMAP8	-2.28029	1.31012e-25	600.093	2808.5	1368.38
EPSTI1	EPSTI1	1.25083	5.80433e-12	1093.26	415.018	1367.48
ABI3BP	ABI3BP	-2.21211	2.27381e-24	616.535	2898.91	1363.84
CEP68	CEP68	-1.48793	1.29767e-12	916.186	2383.73	1363.22
GALNT12	GALNT12	1.07696	4.64031e-09	1265.79	609.23	1363.2
TMED6	TMED6	-2.24416	5.90254e-25	606.256	2203.77	1360.54
LPAR6	LPAR6	-1.495	1.02947e-12	908.256	2336.81	1357.84
RASA3	RASA3	-1.15587	2.56984e-08	1171.65	2605.66	1354.27
TWIST1	TWIST1	-1.39551	2.43629e-11	969.744	2562.37	1353.29
MAN2C1	MAN2C1	-1.1149	7.59907e-08	1213.74	2366.58	1353.2
RPL21	RPL21	-1.73261	2.95722e-16	780.86	2309.63	1352.93
CRB3	CRB3	1.01964	3.34653e-08	1326.53	524.929	1352.59
POLQ	POLQ	3.30844	1.65903e-79	407.628	35.2566	1348.61
ORC1L	ORC1L	2.57983	3.38348e-49	522.419	72.7434	1347.75
CYB5D2	CYB5D2	-1.15883	2.36991e-08	1162.67	2317.07	1347.34
GEN1	GEN1	1.36433	4.15613e-14	985.07	339.77	1343.96
WDHD1	WDHD1	1.55061	4.6733e-18	866.488	261.292	1343.59
PGR	PGR	-3.09521	7.85845e-42	433.535	2808.91	1341.88
AIFM2	AIFM2	-1.67379	2.42986e-15	800.442	2770.35	1339.77
SLC4A7	SLC4A7	-1.04065	5.0694e-07	1284.05	2177.82	1336.24
BOP1	BOP1	1.02416	2.85666e-08	1304.35	562.124	1335.86
RIMKLA	RIMKLA	2.57288	5.90697e-49	518.535	73.3274	1334.13
PFKFB4	PFKFB4	1.43705	1.39734e-15	926.256	294.699	1331.08
ZEB1	ZEB1	-1.00604	1.19134e-06	1322.16	2656.46	1330.15
LOC389705	LOC389705	-2.18729	6.32439e-24	607.767	2667.4	1329.36
EMILIN2	EMILIN2	-1.70775	7.27217e-16	777.86	2425.29	1328.39
WT1	WT1	4.18308	1.80177e-121	317.465	11.8142	1327.98
SDPR	SDPR	-5.13484	1.5016e-88	258.279	9713.15	1326.22
RAB40B	RAB40B	-1.26578	1.20613e-09	1047.49	2245.61	1325.89
LILRB4	LILRB4	1.02082	3.19053e-08	1295.72	585.805	1322.69
LYZL2	LYZL2	3.43427	7.70733e-85	384.86	25.7434	1321.72
CILP2	CILP2	2.61384	1.79224e-50	504.279	67.9204	1318.1
LGALS12	LGALS12	-3.15039	5.31554e-43	418.256	3583.19	1317.67
NPFF	NPFF	-1.31245	3.0643e-10	1003	2438.38	1316.38
MAML2	MAML2	-2.43826	1.426e-28	539.721	2557.84	1315.98
PECR	PECR	-1.56563	9.92144e-14	838.698	2573.69	1313.09
POLE2	POLE2	1.97404	5.07915e-29	664.744	148.071	1312.23
FAR2	FAR2	1.47496	2.18919e-16	889.256	286.885	1311.62
CAP2	CAP2	-1.11106	8.40591e-08	1176.47	2817.31	1307.12
SLC35F2	SLC35F2	1.29771	8.03153e-13	1005.33	356.504	1304.62
SLC38A5	SLC38A5	1.72482	3.0586e-22	754.814	195.504	1301.92
PCDH18	PCDH18	-2.08267	4.55762e-22	624.837	2522.28	1301.33
MS4A4A	MS4A4A	-1.12882	5.27527e-08	1152.51	2452.65	1300.98
DSCC1	DSCC1	1.34187	1.15136e-13	966.488	325.628	1296.9
HIST1H1B	HIST1H1B	2.44068	3.88874e-44	531.302	86.6018	1296.74
ETV5	ETV5	-1.44143	5.76783e-12	899.116	2087.05	1296.01
C17orf103	C17orf103	-1.72157	4.43192e-16	752.674	2419.03	1295.79
MSL3L2	MSL3L2	1.29403	9.35506e-13	999.465	373.788	1293.34
C14orf80	C14orf80	1.4765	2.0374e-16	873.884	283.938	1290.29
TSHZ1	TSHZ1	-1.21504	5.09803e-09	1061.84	2212.31	1290.17
SGOL1	SGOL1	3.82671	5.15028e-104	336.488	19.7788	1287.64
GREB1	GREB1	-1.38358	3.49254e-11	930.047	1750.54	1286.8
BRI3BP	BRI3BP	1.22635	1.61185e-11	1048.91	375.265	1286.33
CARTPT	CARTPT	-3.84354	2.96173e-58	333.814	3879.79	1283.03
CCL23	CCL23	-2.58552	2.0741e-31	494.977	3101.22	1279.77
KRTAP4-1	KRTAP4-1	4.4934	2.49053e-138	284.395	10.0973	1277.9
NEIL3	NEIL3	3.95609	1.5789e-110	322.535	17.6195	1275.98
FAM171A1	FAM171A1	-1.33781	1.4332e-10	952.791	2410.6	1274.66
PLK1S1	PLK1S1	-1.32198	2.30101e-10	962.86	2170.18	1272.88
TYRO3	TYRO3	-1.75925	1.14693e-16	723.512	2638.58	1272.84
PDLIM4	PDLIM4	-2.24948	4.80028e-25	565.698	2381.48	1272.53
JAG2	JAG2	-1.47114	2.2402e-12	863.884	2147.66	1270.89
ARRB1	ARRB1	-1.42393	1.00045e-11	892.209	2072.68	1270.44
SIK3	SIK3	-1.15052	2.9677e-08	1104.09	2167.97	1270.28
NR4A2	NR4A2	-1.38296	3.5977e-11	918.395	2005.96	1270.1
DPYD	DPYD	-1.40512	1.8104e-11	902.791	2154.25	1268.53
PPARG	PPARG	-4.01673	3.27246e-62	315.488	5489.73	1267.23
THRB	THRB	-1.41188	1.46364e-11	897.488	2147.57	1267.14
CDO1	CDO1	-4.62866	1.72192e-76	273.326	7538.75	1265.13
ELMOD3	ELMOD3	-1.62751	1.20621e-14	777.14	2385.99	1264.8
ACY3	ACY3	1.95495	1.97863e-28	646.535	119.646	1263.94
PFDN6	PFDN6	1.01755	3.55744e-08	1241.21	568.434	1262.99
CEACAM7	CEACAM7	3.75569	1.50899e-100	335.86	21.4779	1261.39
FBXO31	FBXO31	-1.19848	8.0628e-09	1051.58	2207.04	1260.3
WDR62	WDR62	2.79835	7.10216e-58	450.209	100.389	1259.84
GALNTL2	GALNTL2	-3.40573	1.66334e-48	369.884	3956.48	1259.73
CDCA7	CDCA7	1.45944	4.73668e-16	861.07	276.558	1256.68
TLR4	TLR4	-1.20289	7.15664e-09	1044.19	2348.86	1256.04
CACNA1H	CACNA1H	1.67217	6.30951e-21	750.977	197.796	1255.76
HRASLS5	HRASLS5	-2.59923	1.11053e-31	482.512	3088.61	1254.16
VSIG4	VSIG4	-1.51628	5.12505e-13	826	2253.49	1252.45
PLK3	PLK3	-1.09945	1.14015e-07	1138.44	2116.04	1251.66
LOC389033	LOC389033	-2.33422	1.25783e-26	536.186	1858.09	1251.58
NR1H3	NR1H3	-1.17044	1.7409e-08	1066.42	2335.56	1248.18
APLP1	APLP1	1.91434	2.72056e-27	652	141.903	1248.15
C2orf82	C2orf82	-6.0054	9.39983e-110	207.093	11231.7	1243.68
CDKN1C	CDKN1C	-2.38959	1.21849e-27	520.302	2897.06	1243.31
BOC	BOC	-2.52571	3.01157e-30	490.791	2500.59	1239.6
INCENP	INCENP	1.01813	3.50759e-08	1215.47	524.735	1237.5
FAM126A	FAM126A	-2.39744	8.54902e-28	516.093	2407.26	1237.3
C3orf64	C3orf64	-1.56894	8.88966e-14	788.279	2100.55	1236.76
MEGF8	MEGF8	-1.04727	4.31589e-07	1179.09	2151.84	1234.83
PMCH	PMCH	2.3001	3.0012e-39	535.767	97.2743	1232.32
GINS4	GINS4	1.67901	4.36191e-21	733.558	194.85	1231.65
KIF18B	KIF18B	3.27546	6.34029e-78	375.93	34.3982	1231.34
NT5E	NT5E	-1.1286	5.30117e-08	1089.93	2169.32	1230.09
MAGEA1	MAGEA1	7.65458	1.75874e-282	160.581	0.867257	1229.18
LPCAT2	LPCAT2	-1.53189	3.05833e-13	802.209	1959.19	1228.9
DDC	DDC	3.09755	9.0118e-70	396.209	33.7876	1227.28
ZNF219	ZNF219	-1.84069	5.70114e-18	666.419	2225.2	1226.67
OLFML1	OLFML1	-1.55484	1.42754e-13	787.488	2155.82	1224.42
KCNJ8	KCNJ8	-1.45224	4.09655e-12	842.256	2156.13	1223.15
NPY1R	NPY1R	-4.65942	2.82594e-77	262.302	5143.01	1222.18
FGA	FGA	3.15226	2.86087e-72	387.674	32.4779	1222.05
DUSP2	DUSP2	-1.18749	1.09182e-08	1028.81	2131.61	1221.71
CHEK1	CHEK1	1.74	1.25953e-22	702.116	187.558	1221.68
KLK7	KLK7	-2.45137	8.1703e-29	497.628	2288.63	1219.87
LARP6	LARP6	-2.11349	1.3147e-22	577.116	2417.91	1219.73
PHF17	PHF17	-1.08407	1.69833e-07	1124.4	2269.77	1218.92
RECK	RECK	-1.89442	7.42903e-19	642.372	2171.11	1216.92
MAPT	MAPT	-1.50894	6.54398e-13	805.953	2041.77	1216.13
IL29	IL29	3.25283	3.77783e-77	373.767	35.8584	1215.8
BRCA2	BRCA2	2.23062	6.62009e-37	544.907	96.5133	1215.48
PAGE1	PAGE1	7.48106	1.60701e-278	162.326	1.04425	1214.37
DAAM2	DAAM2	-1.98112	2.6068e-20	612.953	2354.78	1214.34
ZNF367	ZNF367	1.84116	2.78018e-25	658.605	163.186	1212.59
OAZ3	OAZ3	1.59302	5.06954e-19	760.302	214.513	1211.18
LDB2	LDB2	-2.35293	5.90217e-27	512.767	2499.86	1206.51
PDE5A	PDE5A	-1.84061	5.68097e-18	655.093	2019.31	1205.77
HIST1H1T	HIST1H1T	4.08585	2.71654e-117	295.093	15.2301	1205.71
CENPI	CENPI	3.14223	4.70513e-72	383.628	38.9646	1205.45
NGFR	NGFR	-3.5347	2.50994e-51	340.884	3513.48	1204.92
AGT	AGT	1.01172	4.31756e-08	1190.05	478.363	1204
ARHGAP19	ARHGAP19	-1.56783	9.21401e-14	767.674	1944.38	1203.58
GABRD	GABRD	3.38552	3.60758e-83	354.698	32.4779	1200.84
C20orf54	C20orf54	1.11542	1.18803e-09	1074.93	427.425	1199
SLC6A4	SLC6A4	3.55489	6.8327e-91	336.395	25.9115	1195.85
SPAG4	SPAG4	2.05102	2.79837e-31	582.14	121.717	1193.98
C1orf135	C1orf135	2.26802	3.75159e-38	525.93	94.5664	1192.82
SLC15A2	SLC15A2	1.35393	6.81518e-14	880.209	290.965	1191.74
OMD	OMD	-1.27009	1.06774e-09	937.791	2035.78	1191.08
CABLES1	CABLES1	-1.0589	3.22925e-07	1123.21	2169.58	1189.37
TYW3	TYW3	-1.16062	2.26416e-08	1024.21	2011.36	1188.71
C1orf226	C1orf226	-2.21072	2.40782e-24	537.651	2109.68	1188.6
CLIP3	CLIP3	-1.55602	1.37471e-13	763.326	2020.19	1187.75
ZFYVE9	ZFYVE9	-1.02407	7.6711e-07	1159.3	2099.31	1187.2
FCGBP	FCGBP	-2.34981	6.6547e-27	504.302	1951.96	1185.02
AKT3	AKT3	-1.43649	6.76976e-12	824.047	1997.52	1183.73
RIBC2	RIBC2	2.32276	5.70871e-40	508.977	89.6991	1182.23
C16orf89	C16orf89	-1.62344	1.39156e-14	728.116	2078.51	1182.05
VSTM2A	VSTM2A	1.97655	4.61437e-29	597.535	112.319	1181.05
WNT2	WNT2	1.14671	3.66463e-10	1028.84	414.425	1179.78
ACVRL1	ACVRL1	-1.20776	6.26401e-09	975.512	2168.93	1178.18
ESCO2	ESCO2	3.04712	8.46655e-68	386.488	38.4867	1177.68
PTHLH	PTHLH	-1.58934	4.43602e-14	739.791	1842.31	1175.78
MOBKL2C	MOBKL2C	-1.33494	1.5598e-10	879.628	2047	1174.25
[truncated: 2,135 more rows]

## Sheet: DEGs basal vs normal 
	mRNA	logFC	FDR	Tumor	Normal	Delta
C4orf7	C4orf7	4.52341	6.55597e-146	3.69431e+06	88361.1	1.67109e+07
TMSB10	TMSB10	1.47326	4.33784e-19	5.65766e+06	1.8671e+06	8.33521e+06
S100A9	S100A9	4.34784	9.77176e-137	1.81917e+06	72132.8	7.90948e+06
S100A8	S100A8	5.34624	2.10967e-190	1.12724e+06	23390.4	6.02649e+06
S100A11	S100A11	1.76647	7.53364e-27	3.28306e+06	879143	5.79942e+06
SLPI	SLPI	1.6653	4.97491e-24	1.3104e+06	325198	2.18221e+06
S100A2	S100A2	4.05121	1.57233e-121	458527	20932.6	1.85759e+06
CSTB	CSTB	1.44172	2.4797e-18	1.16325e+06	407323	1.67709e+06
MIF	MIF	1.63271	3.75466e-23	936636	251704	1.52926e+06
S100A7	S100A7	4.03617	8.94553e-121	339426	18198.1	1.36998e+06
CRABP1	CRABP1	2.63082	1.45696e-56	492861	63142.4	1.29663e+06
CALML5	CALML5	3.0464	6.98854e-74	391615	41065.3	1.19301e+06
SMR3B	SMR3B	4.39351	4.17032e-139	258812	6805.35	1.13709e+06
HIST1H2BK	HIST1H2BK	2.36041	2.84533e-46	479150	89099.4	1.13099e+06
CSN3	CSN3	2.6304	1.51307e-56	419481	46166	1.1034e+06
SEC61G	SEC61G	1.98816	1.49974e-33	510449	114670	1.01485e+06
FABP4	FABP4	-5.24551	1.29574e-134	179955	7.65838e+06	943958
PPP1R14B	PPP1R14B	2.06868	3.76851e-36	454243	99721	939683
PI3	PI3	3.2212	1.21439e-81	287948	22890.4	927537
TXN	TXN	1.17095	1.74961e-12	789944	304382	924988
MUCL1	MUCL1	-1.75972	7.0779e-23	523727	1.65917e+06	921611
S100P	S100P	4.69615	4.65583e-155	195637	7064.38	918739
ISG15	ISG15	2.84834	2.05599e-65	315800	41332.7	899505
PRDX4	PRDX4	1.47598	3.72701e-19	589917	199821	870704
SAA1	SAA1	-2.83197	1.15854e-51	277752	1.98258e+06	786585
CKS2	CKS2	3.20622	5.68008e-81	234957	21437.1	753324
GAPDH	GAPDH	1.38691	4.71749e-17	519413	186661	720380
IFI27	IFI27	1.22442	1.51356e-13	539716	236402	660842
UBE2T	UBE2T	4.00813	2.3337e-119	163740	9208.32	656289
PTTG1	PTTG1	3.93733	8.2847e-116	163508	8952.95	643785
C6orf115	C6orf115	2.05465	1.08762e-35	303389	62424.3	623358
EIF4EBP1	EIF4EBP1	1.81122	3.81724e-28	327230	88304.8	592686
SCGB2A2	SCGB2A2	-3.37083	1.14236e-68	175296	1.41476e+06	590892
HSPE1	HSPE1	1.29744	4.51138e-15	455155	170116	590537
ORM2	ORM2	6.6482	5.14988e-264	83525.2	963.46	555292
ATP5J2	ATP5J2	1.17685	1.34734e-12	470808	198958	554070
PFDN2	PFDN2	1.65472	9.61058e-24	304816	88988.1	504386
FN1	FN1	2.9143	3.41632e-68	170339	21245.9	496419
PSME2	PSME2	1.07827	9.38044e-11	454517	199677	490090
PSMB3	PSMB3	1.02474	8.05505e-10	474370	213055	486107
SF3B14	SF3B14	1.0421	4.059e-10	445386	195854	464138
MANF	MANF	1.35837	2.09016e-16	338686	117762	460060
CXCL17	CXCL17	2.99927	7.88288e-72	140420	15560.9	421158
CENPW	CENPW	2.9975	9.38629e-72	131111	13724.1	393007
MIA	MIA	1.72191	1.35864e-25	226775	57794.5	390486
MRPL14	MRPL14	1.60006	2.73893e-22	241815	77009.8	386917
PDZK1IP1	PDZK1IP1	1.55517	3.9566e-21	244282	71101.5	379899
CST1	CST1	6.3109	1.259e-244	56574.1	615.991	357033
MRPL12	MRPL12	1.34345	4.48695e-16	255604	96773.2	343391
IFITM2	IFITM2	-1.05267	2.12692e-09	295797	553052	311378
LY6D	LY6D	3.21484	2.3506e-81	96346.3	8670.27	309738
CD24	CD24	1.55922	3.11256e-21	183580	55368.3	286240
C17orf37	C17orf37	1.16463	2.32044e-12	232328	88000.2	270576
OCIAD2	OCIAD2	1.30888	2.56957e-15	205749	73303.3	269302
GAGE4	GAGE4	17.1681	0	15057	0	258501
ARPC5L	ARPC5L	1.11392	2.10651e-11	228469	96510	254496
HIST1H1C	HIST1H1C	1.48901	1.78776e-19	170114	69623.3	253300
CYB5A	CYB5A	-1.64668	2.26139e-20	149974	471198	246958
PIP	PIP	-5.31551	3.53267e-137	45854.7	1.47426e+06	243741
GAL	GAL	4.7653	9.71027e-159	49339.2	1507.14	235116
RBP4	RBP4	-4.0059	4.11163e-90	58239.5	1.12902e+06	233301
C10orf116	C10orf116	-4.20357	5.05354e-97	55384.2	1.18374e+06	232811
SNRPF	SNRPF	1.03374	5.64922e-10	214336	90133.1	221568
RARRES2	RARRES2	-1.89519	4.94168e-26	115889	480300	219632
POLR2H	POLR2H	1.02719	7.31074e-10	203555	86630.5	209090
C6orf129	C6orf129	2.30793	2.25682e-44	89006.2	17006	205421
CDKN3	CDKN3	3.58976	8.76144e-99	57077.9	4280.13	204896
MRPS17	MRPS17	1.58556	6.53626e-22	128334	40050.9	203482
COL1A1	COL1A1	1.21124	2.80004e-13	157379	64475.3	190622
MAGOH	MAGOH	1.16332	2.45778e-12	163361	66161.9	190041
GNG11	GNG11	-2.63243	9.99328e-46	71630.1	447373	188562
DPY30	DPY30	1.01882	1.01561e-09	184293	83515	187761
RPL39L	RPL39L	1.95267	1.97686e-32	95678.6	22404.5	186829
TMEM14A	TMEM14A	1.14854	4.70468e-12	151645	65183.1	174171
POP7	POP7	1.2289	1.22682e-13	140852	53521.8	173094
LOC96610	LOC96610	1.82655	1.3552e-28	93468.7	22941.4	170725
EXOSC4	EXOSC4	1.50328	7.97118e-20	112400	34267.5	168969
DEFB1	DEFB1	1.45554	1.16198e-18	114327	30101.7	166407
CXorf61	CXorf61	7.15499	4.48374e-293	23181.9	134.965	165866
TMSB15A	TMSB15A	3.63455	6.25316e-101	44780.6	2973.8	162757
UQCRHL	UQCRHL	1.09289	5.11812e-11	148216	69060.6	161984
G0S2	G0S2	-4.25263	9.68782e-99	37916.4	874567	161244
C1orf31	C1orf31	1.48254	2.57562e-19	108436	36052.5	160760
CALR	CALR	1.21874	1.97409e-13	127083	49465.6	154881
BCL2A1	BCL2A1	2.77613	2.03354e-62	54831.7	7591.42	152220
C16orf61	C16orf61	1.37735	7.80789e-17	109570	41197.8	150916
STRA13	STRA13	1.17492	1.46809e-12	126291	48787.1	148382
NPM3	NPM3	1.239	7.63018e-14	119700	41977.7	148309
LSM7	LSM7	1.20118	4.44638e-13	120419	44924.1	144646
HIST2H4A	HIST2H4A	1.5459	6.80712e-21	88753.6	29642.3	137204
C5orf46	C5orf46	3.28802	1.1555e-84	40465.7	3637.27	133052
CRIP1	CRIP1	-1.04146	3.12986e-09	121592	261499	126634
HBB	HBB	-5.50585	3.343e-144	22420.6	1.23896e+06	123445
NMU	NMU	6.13873	9.32273e-235	19986.2	216.655	122690
RRAS	RRAS	-1.06391	1.43504e-09	111428	247649	118549
SPP1	SPP1	2.72518	2.44931e-60	43119.6	5689.57	117509
MMP11	MMP11	5.43916	1.70677e-195	21356.4	458.088	116161
SPRR1B	SPRR1B	5.11047	2.05216e-177	21584.2	609.124	110305
MT1G	MT1G	1.76564	7.97742e-27	62282.6	15288.2	109968
C11orf75	C11orf75	1.17523	1.44825e-12	90881.9	36423	106807
RBP7	RBP7	-1.6475	2.17248e-20	64015.2	211793	105465
BGN	BGN	2.04528	2.19772e-35	51287.3	12328.5	104897
HLA-B	HLA-B	1.38038	6.6594e-17	73008.8	26692.4	100780
CCL21	CCL21	-2.07839	1.50193e-30	47378.8	246320	98471.7
LYZ	LYZ	1.92075	1.93041e-31	50197.8	12707	96417.4
GNAS	GNAS	1.16341	2.44998e-12	82500.5	31498.5	95982.3
CCL20	CCL20	4.55936	9.44099e-148	20754.5	745.009	94627.1
LALBA	LALBA	-1.31996	7.47846e-14	71677	158475	94610.7
TAGLN2	TAGLN2	1.16017	2.8213e-12	81518.4	32821	94575.1
TUBB	TUBB	1.58183	8.17047e-22	59326.1	18145.3	93844.1
CA5BP	CA5BP	1.10174	3.52524e-11	83965.7	35123.3	92508.1
RAMP2	RAMP2	-1.89522	4.93764e-26	48808.4	191041	92502.6
BOLA1	BOLA1	1.12289	1.43247e-11	82286.5	34925.2	92398.3
HBA2	HBA2	-5.32258	1.94598e-137	17013.7	776774	90556.9
YWHAZ	YWHAZ	1.04914	3.05931e-10	84654.4	38945.4	88814.1
SDF2L1	SDF2L1	1.2379	8.04364e-14	69318.1	26208.1	85809
CCL14	CCL14	-4.38308	2.35947e-103	19574.5	461662	85796.8
DCN	DCN	-2.67046	7.74829e-47	31433.6	201931	83942.2
LOC728264	LOC728264	-4.18418	2.44608e-96	20040	376788	83850.8
AZGP1	AZGP1	-1.17258	2.71392e-11	71209	142624	83498.2
CXCL10	CXCL10	4.68633	1.69356e-154	17658.7	677.221	82754.4
SPRR2D	SPRR2D	5.94738	5.51275e-224	13902.1	221.549	82681.1
SFT2D2	SFT2D2	1.62909	4.70365e-23	50424.5	15513.1	82146.2
KRT81	KRT81	3.84941	2.07783e-111	20996.9	1352.7	80825.9
SNCG	SNCG	-3.20707	2.30698e-63	25063.2	273277	80379.4
LY6E	LY6E	1.23005	1.16323e-13	65279	24957.6	80296.3
LEMD1	LEMD1	4.33296	6.24234e-136	18481.4	852.434	80079.2
ENO1	ENO1	1.04567	3.51741e-10	76234	33256	79715.4
CT45A1	CT45A1	9.67225	0	8233.03	9.76106	79631.9
HIST1H4H	HIST1H4H	1.85114	2.5267e-29	42843.7	10684.4	79309.7
NCRNA00152	NCRNA00152	1.26912	1.80311e-14	62055.4	24073.3	78755.8
MMP1	MMP1	8.34414	0	9416.82	27.2124	78575.3
MED30	MED30	1.08067	8.50159e-11	71214.5	31996	76959.7
RTP4	RTP4	1.2566	3.30786e-14	60794.9	24775.5	76394.7
HIST1H2BJ	HIST1H2BJ	3.17861	1.01527e-79	24004.9	2700.48	76302.3
OBP2B	OBP2B	2.02344	1.1259e-34	37288.9	7966.7	75451.9
CLEC3B	CLEC3B	-5.0638	6.21437e-128	14342.1	556749	72625.5
PHLDA2	PHLDA2	1.69961	5.69539e-25	41997	10531.1	71378.6
IGFBP6	IGFBP6	-4.21404	2.17054e-97	16929.5	327653	71341.6
EPCAM	EPCAM	1.75295	1.83251e-26	40434	10306	70878.5
CCDC58	CCDC58	1.10825	2.68076e-11	63143.4	27423.9	69978.7
MARCKSL1	MARCKSL1	1.25386	3.77956e-14	55192	19986.2	69203
HLA-A	HLA-A	1.44379	2.2231e-18	47753.1	16440.2	68945.5
CRABP2	CRABP2	1.24255	6.46619e-14	55428.2	18187.6	68872.1
KRT16	KRT16	3.40185	6.64724e-90	19965.8	1593.86	67920.7
AHNAK	AHNAK	-2.14996	2.18004e-32	31399	140779	67506.5
STMN1	STMN1	2.62947	1.67368e-56	25062.1	3599.15	65900.2
PKM2	PKM2	1.08706	6.53369e-11	59695.3	26470.4	64892.5
IFI6	IFI6	2.0878	8.8862e-37	30954.1	6830.16	64626.1
HTN1	HTN1	10.0571	0	6385.05	3.68142	64215
LOC642587	LOC642587	-2.16044	1.16262e-32	29473.5	110188	63675.9
TPI1	TPI1	1.23047	1.14144e-13	51699	20737.7	63613.9
RPS14	RPS14	-1.02876	4.8298e-09	59931	108105	61654.7
SCGB1D2	SCGB1D2	-4.98543	4.4788e-125	12279.8	389791	61220.3
SPRR2E	SPRR2E	4.72825	9.24939e-157	12932.7	470.752	61148.9
C19orf33	C19orf33	1.5921	4.44141e-22	37700.8	11587.9	60023.3
HDGF	HDGF	1.60043	2.68909e-22	37146.9	11150.4	59451.1
CCT6A	CCT6A	1.56023	2.94285e-21	37991.9	11660.6	59276.2
TXNIP	TXNIP	-2.51623	2.23559e-42	22887.1	139122	57589.2
POSTN	POSTN	1.28975	6.60086e-15	44493.8	16328.6	57385.7
TUBA1C	TUBA1C	1.88018	3.37529e-30	29968.6	7211.22	56346.4
KRT14	KRT14	-1.13746	1.01386e-10	49190.4	96043	55951.9
CCT3	CCT3	1.25059	4.42069e-14	44462.4	16531.3	55604.2
APOD	APOD	-3.01793	2.22868e-57	18178.1	140103	54860.2
LAPTM4B	LAPTM4B	1.58924	5.26258e-22	34416.1	10438.6	54695.2
PSMB4	PSMB4	1.1746	1.49106e-12	46489.5	18812.5	54606.6
PAGE2	PAGE2	10.1958	0	5323.04	4.78761	54272.4
HLA-C	HLA-C	1.28066	1.03079e-14	42371.1	16321.2	54262.8
KPNA2	KPNA2	2.556	1.25696e-53	20940.6	3154.93	53524.2
SLC7A5	SLC7A5	3.63154	9.23471e-101	14574.8	1004.7	52929
SPDYC	SPDYC	7.00487	2.67529e-284	7490.58	54.0442	52470.5
KRT6A	KRT6A	3.98107	5.82095e-118	13155	710.133	52371
CST6	CST6	2.81883	3.62189e-64	18409	2267.13	51891.8
COPZ2	COPZ2	-1.52615	7.77885e-18	33982.3	111728	51862.2
PAGE1	PAGE1	12.0392	0	4302.77	1.04425	51801.7
ILF2	ILF2	1.47044	5.09229e-19	35190.3	11577.8	51745.2
SCGB3A1	SCGB3A1	-1.9806	4.21687e-28	25518.2	93763.5	50541.4
CXCL9	CXCL9	3.58602	1.39538e-98	14066.6	1092.48	50443.1
IGJ	IGJ	-2.08616	9.55082e-31	24098.7	98010	50273.8
MMP7	MMP7	1.66052	6.74574e-24	29995.6	8306.57	49808.2
CHI3L1	CHI3L1	2.03527	4.68943e-35	24368.6	4933.25	49596.6
PGK1	PGK1	1.07221	1.20328e-10	45803.3	20442.2	49110.9
C2orf40	C2orf40	-2.60239	7.54003e-45	18666.5	118752	48577.4
GABRP	GABRP	1.05695	2.23289e-10	45186.4	19511.6	47760
CHI3L2	CHI3L2	2.26776	6.14456e-43	20869.7	3870.5	47327.3
C21orf70	C21orf70	1.01641	1.11453e-09	44711.6	20312	45445.2
MYBL2	MYBL2	4.62702	2.75253e-151	9598.08	329.08	44410.5
COL11A1	COL11A1	6.25625	2.37639e-241	7063.82	79.3097	44193.1
IGFBP4	IGFBP4	-1.83138	1.5842e-24	23987.8	82280.4	43930.6
GZMA	GZMA	1.30583	2.9957e-15	33525.2	13044.7	43778.1
PTPRCAP	PTPRCAP	1.1343	8.77554e-12	38324.4	16198.2	43471.3
ARL9	ARL9	2.88107	9.13867e-67	15039.9	1590.02	43331.2
MYL9	MYL9	-1.40025	2.38641e-15	30943.6	83836.2	43328.6
RAD21	RAD21	1.28457	8.51703e-15	32741.2	13080.5	42058.3
ITM2B	ITM2B	-1.20287	8.4675e-12	34590.9	78862.7	41608.5
CDK2AP1	CDK2AP1	1.33535	6.78846e-16	30761.9	11129.4	41078
IFI30	IFI30	1.51509	4.07072e-20	27067.6	8814.58	41009.8
KRTDAP	KRTDAP	4.10476	3.31909e-124	9887.3	498.575	40584.9
LCN2	LCN2	3.34632	2.57119e-87	12102.8	904.416	40500
SCD	SCD	-2.28455	6.00167e-36	17703.4	88614.8	40444.4
GJB2	GJB2	5.20687	1.33818e-182	7717.62	191.204	40184.6
S100A1	S100A1	1.6587	7.54597e-24	24033.2	8203.92	39864.1
NDRG1	NDRG1	1.26837	1.87223e-14	31199.6	12262.1	39572.7
STAT1	STAT1	1.67193	3.29678e-24	23589.7	7264.29	39440.4
FTHL17	FTHL17	14.6029	0	2695.09	0	39356.3
TPX2	TPX2	4.30923	1.14327e-134	9065.35	403.416	39064.7
SPRR2A	SPRR2A	3.46304	9.15872e-93	11245.7	1036.19	38944.2
GTSF1	GTSF1	3.91363	1.39852e-114	9884.55	684.708	38684.5
TOP2A	TOP2A	3.76987	1.87249e-107	10257.8	637.115	38670.5
SPC24	SPC24	4.34796	1.14511e-136	8884.03	381.77	38627.4
CENPF	CENPF	4.27383	7.85549e-133	9028.03	390.292	38584.3
GSN	GSN	-2.31839	7.27961e-37	16457.1	83634.8	38153.9
ACTA2	ACTA2	-1.90032	3.73181e-26	19883	71952.7	37784.1
S100A14	S100A14	1.88099	3.20608e-30	20039	4699.88	37693.1
MSLN	MSLN	5.74183	2.95201e-212	6506.45	108.274	37358.9
PDIA6	PDIA6	1.18432	9.65829e-13	30804.1	12242.2	36482
TCTEX1D2	TCTEX1D2	1.0812	8.3278e-11	33439.4	13953.6	36154.6
XBP1	XBP1	-1.97187	6.91753e-28	18153.5	63071.1	35796.5
CDC20	CDC20	4.32126	2.84904e-135	8259.15	351.894	35689.9
SDC1	SDC1	1.83845	6.08226e-29	19374.2	4554.27	35618.5
RARRES1	RARRES1	1.66375	5.5285e-24	21304.6	5467.74	35445.6
CCL7	CCL7	5.46182	9.866e-197	6436.68	143.195	35156
KRT6B	KRT6B	1.6642	5.37851e-24	21094.3	5224.18	35105.2
CLIC3	CLIC3	1.9737	4.36933e-33	17603.6	3877.59	34744.1
H2AFZ	H2AFZ	1.66111	6.5147e-24	20875	5951.45	34675.6
FOXM1	FOXM1	4.55076	3.02163e-147	7616.47	280.832	34660.7
TPM3	TPM3	1.50599	6.85875e-20	22919.8	8832.48	34517
CST7	CST7	1.19153	6.93842e-13	28955.9	12188.1	34501.8
COX7A1	COX7A1	-3.69272	2.20707e-79	9279.7	181423	34267.4
HN1	HN1	2.23701	7.46891e-42	14915.5	2634.43	33366
CD3D	CD3D	1.19298	6.49612e-13	27923.3	10976.6	33311.9
S100A16	S100A16	1.02927	6.74733e-10	31794.7	14364.2	32725.2
COTL1	COTL1	1.43316	3.97277e-18	22339.3	8296.31	32015.7
TIMP3	TIMP3	-1.63801	3.48573e-20	19252.4	61279.1	31535.6
LSR	LSR	2.05481	1.09411e-35	15303.5	3142.97	31445.8
UBE2C	UBE2C	4.69534	6.8789e-155	6652.91	214.177	31237.6
HMGA1	HMGA1	2.30649	2.60171e-44	13320.1	2450.42	30722.7
ORM1	ORM1	7.06598	4.12532e-288	4333.12	35.1858	30617.8
FOS	FOS	-3.67385	9.58792e-79	8321.34	112008	30571.4
BTF3	BTF3	-1.11796	2.07381e-10	27242.8	54260.4	30456.3
MKI67	MKI67	3.98505	4.08731e-118	7642.12	403.168	30454.2
MMP14	MMP14	1.16005	2.84089e-12	26109.4	10998.6	30288.2
SEPP1	SEPP1	-2.58091	3.14698e-44	11689.1	72081.9	30168.4
PCP4	PCP4	3.00048	7.34864e-72	10051.2	1282.65	30158.4
EGR1	EGR1	-3.57997	1.37211e-75	8418.49	97823.2	30137.9
COL2A1	COL2A1	4.31023	1.11863e-134	6974.26	302.92	30060.7
COL10A1	COL10A1	5.99589	2.25755e-226	4909.22	68.7168	29435.1
VGLL1	VGLL1	3.19342	2.32465e-80	9189.84	921.327	29347
TAGLN	TAGLN	-1.12852	1.41038e-10	25835.3	56647.7	29155.6
TAP1	TAP1	2.55005	2.1711e-53	11253.9	1790.65	28698
SERPINF1	SERPINF1	-1.71781	6.20712e-22	16588.5	59534.3	28495.8
SERPING1	SERPING1	-1.17406	2.57082e-11	24184.4	55457	28393.9
MAL2	MAL2	1.39259	3.51233e-17	20364.9	7270.04	28359.9
C8orf85	C8orf85	2.85194	1.54836e-65	9853.97	1287.58	28103
TK1	TK1	2.95166	9.4151e-70	9508.15	1045.85	28064.8
PLOD1	PLOD1	1.30281	3.4805e-15	21414.3	7972.99	27898.8
CCT5	CCT5	1.39536	3.03621e-17	19988.5	6982.29	27891.1
PHGDH	PHGDH	1.71833	1.72316e-25	16209.1	4132	27852.6
HIST3H2A	HIST3H2A	1.80256	6.91816e-28	15331.2	3783.34	27635.4
MX1	MX1	1.88027	3.37898e-30	14390.3	3698.28	27057.6
RAET1L	RAET1L	4.53004	4.03378e-146	5910.62	232.655	26775.3
CCL11	CCL11	4.61865	8.28621e-151	5794.2	208.009	26761.4
TNNI2	TNNI2	-3.42979	1.34381e-70	7742.36	318612	26554.7
PRKDC	PRKDC	1.46747	6.03572e-19	18022.9	5976.35	26448.1
PDIA4	PDIA4	1.25175	4.19622e-14	20623.5	7672.21	25815.5
ZFP36	ZFP36	-3.01099	3.66878e-57	8508.65	67563.9	25619.4
COPA	COPA	1.054	2.51918e-10	24273.9	10954.3	25584.6
RCC2	RCC2	1.47553	3.84973e-19	17324	5380.89	25562.1
GAGE12J	GAGE12J	14.0983	0	1812.27	0	25549.9
HIST1H2BC	HIST1H2BC	1.53157	1.57982e-20	16437.8	5714.65	25175.7
NDUFB9	NDUFB9	1.02431	8.20718e-10	24482.5	11778	25077.7
CALU	CALU	1.43094	4.48241e-18	17503.6	6348.67	25046.7
TYMS	TYMS	2.79039	5.5601e-63	8962.58	1155.04	25009.1
GPX3	GPX3	-3.61217	1.14344e-76	6892.04	95177.9	24895.2
APOC2	APOC2	1.21106	2.83347e-13	20545.5	7288.24	24881.9
MMP9	MMP9	2.57514	2.34318e-54	9653.09	1458.27	24858.1
CYR61	CYR61	-2.01208	7.04831e-29	12329.3	48635.6	24807.6
PLK1	PLK1	4.23063	1.43266e-130	5740.99	269.735	24288
MFAP2	MFAP2	2.60262	1.97346e-55	9304.12	1384.5	24215.1
ANXA1	ANXA1	-1.31087	1.09406e-13	18423.2	44818.3	24150.4
COMTD1	COMTD1	1.10855	2.65336e-11	21733.1	9542.67	24092.2
IDO1	IDO1	3.76859	2.20583e-107	6380.74	458.531	24046.4
MTHFD2	MTHFD2	1.91363	3.25832e-31	12549.5	2987.18	24015
WARS	WARS	1.30265	3.50851e-15	18276.4	7221.84	23807.7
SERPINH1	SERPINH1	1.36206	1.73753e-16	17313.1	6259.03	23581.5
ESRP1	ESRP1	1.78113	2.91404e-27	13082.7	3316.26	23302.1
CXCL11	CXCL11	4.95683	6.71161e-169	4680.39	168.159	23199.9
UBD	UBD	3.3089	1.46173e-85	6984.09	599.398	23109.6
ARPC1B	ARPC1B	1.07862	9.27447e-11	21129.3	9497.33	22790.5
ANLN	ANLN	4.58459	5.82618e-149	4965.66	181.929	22765.5
HBA1	HBA1	-5.82047	6.66256e-156	3883.96	280507	22606.5
KLK6	KLK6	2.35778	3.70505e-46	9587	1560.65	22604
IDH2	IDH2	1.13193	9.74243e-12	19808.9	9136.92	22422.2
RAMP1	RAMP1	1.03538	5.30266e-10	21419.4	14148.8	22177.1
ACAN	ACAN	7.19226	4.98598e-295	3078.82	23.708	22143.7
GBP1	GBP1	1.81896	2.29901e-28	12154	3291.14	22107.8
PTRF	PTRF	-1.65051	1.87295e-20	13280.8	42219.9	21920.2
CA9	CA9	7.35118	5.98288e-304	2979.54	15.1416	21903.1
LGALS7B	LGALS7B	1.72519	1.11482e-25	12672	3365.23	21861.6
COL12A1	COL12A1	1.3474	3.68221e-16	16111.6	6241.33	21708.8
DSC2	DSC2	1.62069	7.93889e-23	13371.8	3824	21671.5
MCM4	MCM4	2.43319	6.18347e-49	8887.43	1481.5	21624.9
ST14	ST14	1.40514	1.809e-17	15323.3	4984.17	21531.4
RHOB	RHOB	-2.05777	5.0153e-30	10453.9	41078.8	21511.8
SLC2A1	SLC2A1	1.90612	5.55401e-31	11268.6	2586.84	21479.4
FXYD5	FXYD5	1.30772	2.7366e-15	16383.8	5972.96	21425.5
FSTL1	FSTL1	-1.18338	1.79913e-11	18085.3	43090.9	21401.7
DEK	DEK	1.15413	3.68744e-12	18373.7	8041.3	21205.6
SQLE	SQLE	2.39604	1.48954e-47	8829.51	1488.73	21155.9
GLUL	GLUL	-1.02715	5.10097e-09	20591.4	44165.7	21150.4
FBXO22OS	FBXO22OS	1.13328	9.18874e-12	18646.3	7792.85	21131.5
CTHRC1	CTHRC1	2.24399	4.27581e-42	9297	1977.62	20862.4
PARP1	PARP1	1.14872	4.68596e-12	18128.9	7554.45	20825
HMGB2	HMGB2	1.23096	1.11892e-13	16664	6585.99	20512.7
PLAC9	PLAC9	-4.86921	7.68165e-121	4205.32	141001	20476.6
CAMP	CAMP	4.31502	6.77008e-135	4731.01	198.699	20414.4
CAPG	CAPG	1.04732	3.2992e-10	19355.1	8497.97	20270.9
ANP32E	ANP32E	2.12206	6.58013e-38	9543.69	1996.21	20252.3
SPARCL1	SPARCL1	-2.43921	3.3338e-40	8294.35	40481.6	20231.7
IL32	IL32	1.81947	2.22294e-28	11067.1	3369.65	20136.3
EMP1	EMP1	-1.32494	6.07694e-14	15033.4	37843.3	19918.2
FSCN1	FSCN1	1.61043	1.48103e-22	12302	3474.07	19811.6
PADI2	PADI2	1.31004	2.43812e-15	15103.7	6117.37	19786.5
HIST1H2AE	HIST1H2AE	1.25407	3.76281e-14	15760.3	5170.45	19764.5
GLTSCR2	GLTSCR2	-1.56044	1.53505e-18	12628.5	33762.8	19706
COX7B2	COX7B2	10.8083	0	1817.08	0.778761	19639.5
KRT23	KRT23	1.61032	1.49049e-22	12166.6	3700.48	19592.2
C18orf56	C18orf56	2.88856	4.60268e-67	6719.62	802.354	19410
PCNA	PCNA	1.5095	5.63777e-20	12742.2	4067.95	19234.4
CT45A3	CT45A3	13.609	0	1409.39	0	19180.4
ALDH2	ALDH2	-2.76837	9.70316e-50	6916.7	53383.9	19148
GPI	GPI	1.14197	6.29288e-12	16489	6946.73	18830
PRC1	PRC1	3.2311	4.96505e-82	5795.97	566.973	18727.4
RRM2	RRM2	3.72789	2.38321e-105	5009	318.496	18673
ACTL8	ACTL8	9.62929	0	1938.19	2.10619	18663.4
F11R	F11R	1.10615	2.93425e-11	16842	7007.55	18629.9
JUN	JUN	-2.06051	4.27699e-30	9016.49	35696.1	18578.6
GARS	GARS	1.25388	3.79027e-14	14791.9	5688.48	18547.2
PRAME	PRAME	5.53223	3.29679e-200	3352.11	59.3982	18544.6
CAPS	CAPS	3.00652	4.24744e-72	6161.34	733.425	18524.2
LOC389493	LOC389493	1.61982	8.3819e-23	11411.4	3292.33	18484.3
ALG1L	ALG1L	2.4036	7.8277e-48	7685.99	1358.51	18474
A2ML1	A2ML1	6.22068	8.1929e-239	2933.51	29.8673	18248.4
LBP	LBP	2.96944	1.68767e-70	6139.61	713.283	18231.2
CSRP1	CSRP1	-1.20167	8.87335e-12	15111.5	31744.3	18159.1
SULF1	SULF1	1.77119	5.61895e-27	10230.5	2954.52	18120.1
FADS2	FADS2	1.65733	8.32592e-24	10930.4	2864.75	18115.3
VCAN	VCAN	1.42353	6.72276e-18	12711.6	4606.79	18095.4
COL5A2	COL5A2	1.24667	5.33845e-14	14496.7	6038.35	18072.6
IRAK1	IRAK1	1.57108	1.5668e-21	11463.6	3515.69	18010.3
TPD52	TPD52	1.43072	4.55144e-18	12587.1	4106.21	18008.6
GGH	GGH	2.19255	2.62457e-40	8194.42	1630.2	17966.7
STIP1	STIP1	1.02028	9.6146e-10	17602.1	7934.79	17959.1
DHCR7	DHCR7	1.50412	7.69347e-20	11911.3	3497.82	17916.1
LRP1	LRP1	-1.7539	9.61276e-23	10162.5	35150.8	17824.1
MCM3	MCM3	1.3384	5.84571e-16	13213.7	4846.41	17685.2
C10orf10	C10orf10	-1.8659	2.44133e-25	9462.61	36932.2	17656.2
SLURP1	SLURP1	4.15545	1.07091e-126	4246.85	199.248	17647.6
MEX3A	MEX3A	3.04817	6.74454e-74	5772.88	562.239	17596.7
MT1M	MT1M	-1.51099	1.58658e-17	11592.5	31690.1	17516.2
FASN	FASN	-1.46868	1.12117e-16	11890.6	31984.5	17463.5
C17orf93	C17orf93	7.31059	1.05894e-302	2387.54	15.9027	17454.3
TUBB3	TUBB3	3.98234	6.05974e-118	4376.34	242.796	17428.1
KRT4	KRT4	4.04201	5.78863e-121	4310.92	252.212	17424.8
MT1H	MT1H	4.37584	5.00585e-138	3969.78	157.743	17371.1
DUSP1	DUSP1	-3.08899	1.32755e-59	5620.39	49190.7	17361.3
CYP1B1	CYP1B1	1.60051	2.70144e-22	10812.1	3263.35	17304.9
IGFL1	IGFL1	2.72351	3.09482e-60	6341.77	841.92	17271.9
SPTBN1	SPTBN1	-1.31133	1.07461e-13	13111.7	33748.9	17193.8
PTK7	PTK7	1.62025	8.18673e-23	10562.5	2973.65	17113.8
COL5A1	COL5A1	1.46121	8.55776e-19	11662.1	4028.02	17040.8
PFN2	PFN2	1.4332	3.98278e-18	11879.9	4082.89	17026.2
SLC5A6	SLC5A6	1.23579	8.93278e-14	13599.9	5069.19	16806.6
KIF2C	KIF2C	4.3184	5.06415e-135	3890.08	164.779	16798.9
NME1	NME1	1.35519	2.47751e-16	12383.5	4221.81	16782.1
TNNC1	TNNC1	-4.81779	5.64197e-119	3474.91	500991	16741.4
PDLIM1	PDLIM1	-1.54589	3.06446e-18	10806.8	29755.9	16706.1
EPRS	EPRS	1.12584	1.26694e-11	14730.4	6253.12	16584
NPW	NPW	3.98226	6.53982e-118	4149.09	204.053	16522.8
PROM1	PROM1	1.24813	4.98994e-14	13224.7	5198.26	16506.2
NCCRP1	NCCRP1	3.48429	1.08258e-93	4689.5	344.708	16339.6
SERINC1	SERINC1	-1.36603	1.0547e-14	11960.3	30684.7	16338.1
SERPINE2	SERPINE2	1.9887	1.49086e-33	8124.66	1816.49	16157.5
MMP13	MMP13	6.00609	1.25325e-226	2689.24	36.6283	16151.8
CDKN2A	CDKN2A	3.78787	2.78608e-108	4255.62	258.743	16119.7
AQP1	AQP1	-1.97738	5.0799e-28	8148.14	30302.8	16112
TSTA3	TSTA3	1.31199	2.21957e-15	12198.7	4369.18	16004.6
AMELX	AMELX	8.7875	0	1817.32	2.04425	15969.7
SOX4	SOX4	1.14018	6.81711e-12	13965.9	5474.17	15923.6
SMS	SMS	1.13633	8.06035e-12	13990.6	5740.63	15897.9
TAPBP	TAPBP	1.30249	3.54561e-15	12197.7	4547.93	15887.5
TFRC	TFRC	1.55145	4.98617e-21	10207.6	3323.64	15836.5
LAD1	LAD1	1.99174	1.19808e-33	7940.46	1651.64	15815.3
CKS1B	CKS1B	1.4867	2.05803e-19	10623.2	3530.03	15793.6
KRT15	KRT15	-1.22476	3.5938e-12	12860.4	25890.1	15750.9
AGR3	AGR3	-4.30992	9.31405e-101	3641.47	75189.4	15694.4
PPP1R14A	PPP1R14A	-2.06772	2.8118e-30	7589.86	31437	15693.7
HIST1H3D	HIST1H3D	2.57439	2.61202e-54	6085.82	863	15667.3
PYCR1	PYCR1	2.0811	1.53457e-36	7511.8	1476.35	15632.8
DST	DST	-2.20735	6.88942e-34	7072.69	30520.4	15611.9
STRA8	STRA8	10.0385	0	1550.86	1.22124	15568.4
EIF4B	EIF4B	-1.05339	2.07843e-09	14740.3	28442	15527.3
C20orf24	C20orf24	1.17144	1.72219e-12	13237.9	5481.68	15507.4
LPL	LPL	-4.10082	2.04701e-93	3777.24	64239.6	15489.8
CXCL14	CXCL14	-2.62127	2.13449e-45	5902.35	39576	15471.6
RTP3	RTP3	6.66791	1.49529e-265	2317.51	24.2389	15453
ZFP36L2	ZFP36L2	-1.15421	5.43957e-11	13375.1	26753.5	15437.7
GPX4	GPX4	-1.0605	1.61885e-09	14515.6	29907	15393.8
PSAT1	PSAT1	2.40185	9.16324e-48	6345.91	1109.74	15241.9
CDH3	CDH3	1.33045	8.74751e-16	11427.1	4224.99	15203.1
GMPS	GMPS	1.37433	9.22554e-17	11058.3	3918.79	15197.7
BTG2	BTG2	-2.42223	1.00246e-39	6272.59	33108.5	15193.6
NCAPD2	NCAPD2	1.67485	2.78363e-24	9041.76	2492.04	15143.6
HIST1H2BH	HIST1H2BH	3.22581	8.96779e-82	4686.31	434.407	15117.1
CFB	CFB	1.57741	1.0779e-21	9579.26	2902.48	15110.4
CRISP3	CRISP3	3.45029	4.14411e-92	4365.64	370.442	15062.7
ATAD2	ATAD2	2.5906	6.06054e-55	5777.99	866.186	14968.4
PFDN5	PFDN5	-1.12638	1.52815e-10	13202.3	26254.4	14870.8
EN1	EN1	4.24707	2.11968e-131	3500.42	185.673	14866.5
HTRA1	HTRA1	-1.04369	2.90476e-09	14241.2	29184.6	14863.4
SMC4	SMC4	2.22709	1.70424e-41	6672.96	1287.49	14861.3
PRR4	PRR4	2.40958	4.93019e-48	6144.39	701.478	14805.4
IQGAP3	IQGAP3	4.64841	3.01724e-152	3172.89	109.726	14748.9
NUF2	NUF2	4.50787	7.78332e-145	3259.65	120.903	14694.1
CDCA5	CDCA5	3.63981	4.51891e-101	4027.89	284.726	14660.7
CCL5	CCL5	1.55977	3.05469e-21	9381.57	3343.12	14633.1
MDK	MDK	1.24164	6.78927e-14	11702.1	4161.16	14529.8
SHFM1	SHFM1	1.00564	1.69851e-09	14445.7	6540.35	14527.1
DGAT2	DGAT2	-2.24154	8.55682e-35	6439.89	31994.9	14435.3
SLC39A6	SLC39A6	-1.68194	3.86714e-21	8575.78	24257.9	14423.9
SFN	SFN	1.1961	5.65633e-13	12031.9	4415.01	14391.2
NUDT5	NUDT5	1.45562	1.16858e-18	9880.53	3382.12	14382.3
RDH10	RDH10	2.12815	4.12918e-38	6748.23	1512.65	14361.2
C6orf127	C6orf127	3.38292	6.37052e-89	4222.74	305.593	14285.2
CEP55	CEP55	4.33117	1.18506e-135	3292.31	140.283	14259.6
ACTR3	ACTR3	1.06862	1.39745e-10	13329.7	5985.91	14244.4
GTPBP4	GTPBP4	1.35265	2.82633e-16	10516.9	3763.99	14225.7
PSME4	PSME4	1.34989	3.25256e-16	10517.4	3723.53	14197.4
NPTX2	NPTX2	4.81803	2.62672e-161	2926.41	70.4248	14099.5
GLT25D1	GLT25D1	1.21971	1.89882e-13	11553.4	4715.97	14091.8
HIST1H3E	HIST1H3E	1.06332	1.7336e-10	13212.5	6105.1	14049.1
NDC80	NDC80	4.1705	2.14615e-127	3366.19	161.885	14038.7
TFF1	TFF1	-5.63088	7.88958e-149	2489.66	102831	14019
LCP1	LCP1	1.10322	3.32493e-11	12703.3	5809.07	14014.5
MELK	MELK	4.69934	6.25691e-155	2981.91	96.9292	14013
LMNB1	LMNB1	2.67431	3.02327e-58	5233.38	713.779	13995.7
PTDSS1	PTDSS1	1.05013	2.94861e-10	13326.1	5909.85	13994.1
HYOU1	HYOU1	1.15534	3.50665e-12	12102.9	4889.5	13983
SMR3A	SMR3A	4.47182	9.24114e-143	3097.23	65.9646	13850.3
COL9A3	COL9A3	4.04111	7.93175e-121	3426.91	177.204	13848.5
MCM7	MCM7	1.21363	2.52234e-13	11377.2	4323.01	13807.8
NUSAP1	NUSAP1	3.29883	4.52845e-85	4182.51	366.372	13797.4
PAICS	PAICS	1.05503	2.42288e-10	13072.6	5416.16	13792
TTYH3	TTYH3	1.82376	1.68285e-28	7558.97	1903.92	13785.8
ENAH	ENAH	1.18056	1.14667e-12	11653.3	4608.25	13757.4
CYBRD1	CYBRD1	-2.51148	3.07567e-42	5463.97	31164.7	13722.7
ACSL1	ACSL1	-2.27802	9.05944e-36	6006.09	34585.3	13682
CP	CP	1.60797	1.73e-22	8476.93	2567.02	13630.6
KIF1A	KIF1A	6.46155	1.62438e-252	2102.78	20.5664	13587.2
CX3CL1	CX3CL1	-1.71079	8.9157e-22	7904.57	23871	13523.1
PYDC1	PYDC1	2.80591	1.37897e-63	4813.89	594.947	13507.4
ASPM	ASPM	4.81044	8.03368e-161	2803.86	83.4425	13487.8
SRPK1	SRPK1	1.8838	2.69164e-30	7155.49	1755.97	13479.5
MCM2	MCM2	2.22641	1.81015e-41	6045.62	1160.12	13460
XAGE3	XAGE3	3.88563	2.94946e-113	3457.31	340.212	13433.8
PLAUR	PLAUR	2.23334	1.03238e-41	6011.46	1185.8	13425.6
LGALS7	LGALS7	1.12889	1.11378e-11	11863.2	4187.32	13392.2
C4orf48	C4orf48	1.66332	5.73956e-24	8027.36	2270.46	13352.1
TPM2	TPM2	-1.21543	5.19143e-12	10916.1	36316	13267.7
KIF20A	KIF20A	4.11817	9.9876e-125	3211.86	157.354	13227
JUNB	JUNB	-1.61077	1.34136e-19	8201.28	24254.4	13210.3
COMP	COMP	3.45452	2.65683e-92	3787.16	346.735	13082.8
CAT	CAT	-1.8436	8.21341e-25	7020.41	26647.3	12942.8
CST3	CST3	-1.37634	6.75688e-15	9398.65	24174.5	12935.7
APOBEC3B	APOBEC3B	3.67153	1.35835e-102	3521.76	263.513	12930.2
MAD2L1	MAD2L1	2.6417	6.01333e-57	4890.43	696.097	12919
TFDP1	TFDP1	1.33672	6.37932e-16	9650.22	3675.89	12899.6
CCNB1	CCNB1	2.7534	1.95631e-61	4673.15	596.69	12867.1
CDK1	CDK1	3.74625	3.29744e-106	3427.09	221.407	12838.8
MYADM	MYADM	-1.43778	4.51414e-16	8921.76	23447.4	12827.5
NUP210	NUP210	2.20095	1.38489e-40	5827.35	1074.39	12825.7
THOC4	THOC4	1.39821	2.62827e-17	9136.46	3153.98	12774.6
CDCA8	CDCA8	3.86632	4.27044e-112	3298.31	193.257	12752.3
CAV1	CAV1	-3.14357	2.48611e-61	4046.3	36663.4	12719.8
RGS2	RGS2	-1.29743	1.91496e-13	9798.42	18964.4	12712.8
MUC5B	MUC5B	2.88739	5.48822e-67	4394.26	532.982	12687.9
MCAM	MCAM	-1.63385	4.2986e-20	7736.59	26794	12640.4
BUB1	BUB1	4.46224	2.10139e-142	2822.68	108.965	12595.5
ELOVL5	ELOVL5	-1.71447	7.38442e-22	7325.04	23381.5	12558.6
UPK2	UPK2	2.95311	8.78436e-70	4238.62	469.221	12517.1
UCHL1	UCHL1	1.9291	1.09236e-31	6476.11	1603.3	12493.1
NDRG2	NDRG2	-1.37079	8.59105e-15	9047.14	22251.3	12401.7
DDX39	DDX39	1.63459	3.42409e-23	7512.05	2081.22	12279.1
DKC1	DKC1	1.10182	3.53152e-11	11133.2	4547.76	12266.8
CCDC80	CCDC80	-1.94014	4.13799e-27	6250.78	25205.2	12127.4
HORMAD1	HORMAD1	6.93997	7.50452e-279	1743.72	11.8053	12101.3
ANXA6	ANXA6	-1.14971	6.45723e-11	10460.4	24068.6	12026.5
DCAF13	DCAF13	1.52346	2.54702e-20	7889.07	2481.69	12018.7
C10orf18	C10orf18	1.63801	2.7715e-23	7336.18	2164.27	12016.7
ICAM1	ICAM1	1.44033	2.71183e-18	8333.84	2899.84	12003.5
CLDN1	CLDN1	1.73531	5.91423e-26	6909.8	1878.56	11990.6
CCNB2	CCNB2	3.97534	1.62934e-117	3010.46	164.124	11967.6
HMGB3	HMGB3	2.90078	1.49857e-67	4116.39	476.841	11940.7
MAGEA6	MAGEA6	7.93819	0	1502.3	5.42478	11925.5
SLC43A3	SLC43A3	1.20287	4.14353e-13	9871.19	3693.57	11873.8
GPR172A	GPR172A	1.89807	9.96968e-31	6248.2	1480.66	11859.5
EPHX1	EPHX1	-1.07972	8.23057e-10	10983.6	23915.8	11859.2
H2AFX	H2AFX	1.86646	9.0327e-30	6351.99	1542.58	11855.7
FLJ23867	FLJ23867	1.44114	2.60094e-18	8204.41	2562.72	11823.7
LMO4	LMO4	1.44991	1.6069e-18	8144.31	2729.63	11808.5
CCNA2	CCNA2	3.57769	4.47101e-98	3294.3	238.115	11786
KLHDC7B	KLHDC7B	3.75735	1.04598e-106	3136.3	191.619	11784.2
CKAP5	CKAP5	1.24508	5.78046e-14	9459.72	3673.28	11778.1
MUC16	MUC16	2.95087	1.11303e-69	3987.07	487.097	11765.3
SMG5	SMG5	1.22107	1.78445e-13	9616.5	3857.31	11742.5
C20orf85	C20orf85	5.06641	1.39276e-174	2316.77	69.3186	11737.7
FXYD1	FXYD1	-5.41893	5.53275e-141	2161.97	115689	11715.6
TNS1	TNS1	-3.09589	8.05967e-60	3760.42	35831	11641.9
KLK5	KLK5	1.01107	1.37914e-09	11513.8	5003.04	11641.2
HIST1H2BG	HIST1H2BG	1.46723	6.19173e-19	7933.69	2383.38	11640.5
CDC123	CDC123	1.29789	4.46105e-15	8936.31	3327.55	11598.4
FOXP4	FOXP4	1.43815	3.05704e-18	8030.65	2593.67	11549.3
TIMM17A	TIMM17A	1.03309	5.81839e-10	11168.6	5099.66	11538.2
EFEMP1	EFEMP1	-1.60437	1.83385e-19	7182.7	23170.5	11523.7
JUND	JUND	-1.46395	1.38868e-16	7855.61	19334	11500.2
BAMBI	BAMBI	1.15263	3.95921e-12	9971.09	3743.58	11493
BHLHE40	BHLHE40	-1.0726	1.0584e-09	10698.4	20044.8	11475.1
CASP14	CASP14	8.18161	0	1391.76	4.11504	11386.8
SLC39A7	SLC39A7	1.25442	3.70876e-14	9021.5	3508.83	11316.7
PGAM2	PGAM2	-3.45736	1.66419e-71	3254.12	138469	11250.7
GPR56	GPR56	1.09735	4.25732e-11	10235.1	4540.53	11231.5
CENPA	CENPA	4.41622	5.16112e-140	2541.38	103.602	11223.3
MDFI	MDFI	1.48559	2.19799e-19	7521.11	2633.46	11173.3
VKORC1L1	VKORC1L1	-1.04133	3.15073e-09	10718.6	23607.9	11161.7
RAG1AP1	RAG1AP1	1.20857	3.19274e-13	9166.49	3508.39	11078.4
KIF4A	KIF4A	4.77853	4.74955e-159	2305.74	71.0354	11018.1
LSM4	LSM4	1.1567	3.30968e-12	9511.82	3751.25	11002.4
PEG10	PEG10	1.13896	7.20299e-12	9648.64	3909.67	10989.4
SYNM	SYNM	-1.5586	1.68056e-18	7034.91	19947.8	10964.6
MYO10	MYO10	1.75677	1.46532e-26	6219.2	1586.99	10925.7
LRRC15	LRRC15	2.96893	1.87562e-70	3652.86	457.195	10845.1
CDC25B	CDC25B	1.93058	9.97436e-32	5608.2	1325.19	10827.1
UBE2S	UBE2S	2.65329	2.14351e-57	4070.03	550.637	10799
BIRC5	BIRC5	4.1638	5.95501e-127	2592.39	115.655	10794.2
ASAH1	ASAH1	-1.27488	4.84043e-13	8455.82	20450.5	10780.1
GBP5	GBP5	3.79427	1.57917e-108	2838.11	185.796	10768.5
EID1	EID1	-1.24339	1.72738e-12	8653.43	19894	10759.6
MAGEA3	MAGEA3	9.02941	0	1188.43	2.28319	10730.8
C4A	C4A	-1.1323	1.22967e-10	9458.34	18380.5	10709.7
LMNB2	LMNB2	1.89539	1.20941e-30	5626.01	1342.58	10663.5
PFKP	PFKP	1.76688	7.57532e-27	6015.28	1558.88	10628.3
ASF1B	ASF1B	3.03616	2.44043e-73	3499.65	362.027	10625.5
XPO5	XPO5	1.65736	8.37708e-24	6409	1848.92	10622
PLA2G16	PLA2G16	-2.45965	8.98692e-41	4312.66	26200.4	10607.6
FOXC1	FOXC1	1.65861	7.75735e-24	6385.69	1761.78	10591.3
FAM24B	FAM24B	1.16179	2.6512e-12	9112.89	3202.55	10587.2
HLA-DRB1	HLA-DRB1	1.01168	1.34577e-09	10459.5	4918.96	10581.7
CCNE1	CCNE1	4.24793	2.45861e-131	2489.68	117.133	10576
FMOD	FMOD	-1.90833	2.41356e-26	5525.82	21113.4	10545.1
DNAJB11	DNAJB11	1.09197	5.34935e-11	9646.35	4147.35	10533.5
RNASE10	RNASE10	5.17271	1.20013e-180	2032.3	62.4956	10512.5
XIST	XIST	-1.2089	6.70684e-12	8693.42	18786.9	10509.5
TMEM132A	TMEM132A	2.19002	3.3338e-40	4735.62	875.903	10371.1
TAP2	TAP2	1.81307	3.48587e-28	5719.7	1543.89	10370.2
HILS1	HILS1	2.77783	1.97691e-62	3730.85	570.212	10363.7
TUBA4A	TUBA4A	1.20337	4.05453e-13	8548.08	3598.13	10286.5
PDCD4	PDCD4	-1.03379	4.07137e-09	9919.88	17470.1	10255.1
SMARCA4	SMARCA4	1.27365	1.46255e-14	8021.2	2836.58	10216.2
OAS2	OAS2	1.84156	5.03453e-29	5537.03	1525.73	10196.8
AGPAT2	AGPAT2	-1.97155	7.08048e-28	5164.68	21777.6	10182.4
AURKB	AURKB	4.1897	2.78295e-128	2422.09	110.195	10147.8
FBLN1	FBLN1	-1.24699	1.49742e-12	8132.85	18884.2	10141.6
IGFL2	IGFL2	2.91893	2.624e-68	3473.01	436.558	10137.5
MAGEA4	MAGEA4	7.96045	0	1259.5	5.14159	10026.2
DSG3	DSG3	1.9194	2.21646e-31	5214.73	1271.08	10009.2
TACC3	TACC3	2.72946	1.88343e-60	3665.32	497.478	10004.4
MCM6	MCM6	1.54736	6.37833e-21	6442.78	2046.06	9969.28
KIFC1	KIFC1	4.12147	7.97203e-125	2413.36	118.575	9946.62
SOCS3	SOCS3	-1.72926	3.4687e-22	5748.88	19003.8	9941.29
KIF23	KIF23	3.3736	1.79641e-88	2941.97	250.088	9925.05
FGFR2	FGFR2	1.52497	2.34869e-20	6503.76	1881.53	9918.01
PDCD5	PDCD5	1.12364	1.39679e-11	8798.39	3659.96	9886.25
CDK16	CDK16	1.17056	1.79585e-12	8390.34	3506.26	9821.37
EPHB3	EPHB3	1.13464	8.70522e-12	8653.27	3401.67	9818.34
CTSC	CTSC	1.30037	3.94857e-15	7549.62	2939.92	9817.29
LAMB2	LAMB2	-1.46839	1.13825e-16	6669.53	17730.2	9793.47
VEGFA	VEGFA	1.4131	1.18922e-17	6925.99	2490.16	9787.09
TTK	TTK	3.97629	1.66674e-117	2450.73	132.425	9744.81
DBNDD1	DBNDD1	2.10566	2.41217e-37	4625.84	996.726	9740.43
VWF	VWF	-2.22632	2.19203e-34	4374.72	21129.2	9739.51
CXCR4	CXCR4	1.27305	1.50725e-14	7638.15	2658.06	9723.72
KIF11	KIF11	3.15179	2.04402e-78	3075.38	297.398	9692.95
NRAS	NRAS	1.26724	1.9977e-14	7631.18	2624.02	9670.5
EPAS1	EPAS1	-2.04776	9.0327e-30	4687.82	20365	9599.55
HIST1H2AM	HIST1H2AM	3.54907	1.10087e-96	2704.55	211.637	9598.64
TYMP	TYMP	1.77115	5.73469e-27	5404.2	1484.89	9571.66
KRT86	KRT86	4.44642	1.72421e-141	2149.01	86.292	9555.41
QPCT	QPCT	2.47511	1.72942e-50	3859.81	684.673	9553.47
SNORD1C	SNORD1C	1.2653	2.19252e-14	7544.39	2663.2	9545.9
C2orf48	C2orf48	3.59572	6.54148e-99	2654.54	194.558	9544.98
FITM2	FITM2	-1.21233	5.8608e-12	7851.12	19395.3	9518.19
RETSAT	RETSAT	-2.27952	8.27727e-36	4165.74	21521.8	9495.91
PLOD3	PLOD3	1.27575	1.32127e-14	7409.78	2822.28	9453.03
REEP5	REEP5	-1.20181	8.84111e-12	7859.18	16366.7	9445.23
HDAC2	HDAC2	1.19277	6.60455e-13	7879.65	3103.35	9398.62
SNRPB	SNRPB	1.01887	1.01917e-09	9222.07	3986.04	9396.06
NEK2	NEK2	4.74421	3.83215e-157	1978.15	61.8407	9384.75
UBQLN4	UBQLN4	1.19046	7.34215e-13	7880.08	3113.95	9380.9
OBP2A	OBP2A	2.32612	5.53482e-45	4031.5	672.381	9377.77
DLGAP5	DLGAP5	4.14569	5.05977e-126	2261.08	108.478	9373.74
TGFBR2	TGFBR2	-2.35167	9.05894e-38	3945.19	20319.2	9277.79
KCNK5	KCNK5	2.73892	7.84668e-61	3381.82	469.584	9262.54
TMEM88	TMEM88	-2.78174	3.87478e-50	3319.04	23537.5	9232.71
DNMT1	DNMT1	1.50708	6.56738e-20	6113.65	1873.26	9213.74
ACTL6A	ACTL6A	1.05598	2.33628e-10	8680.26	3804.15	9166.16
NFE2L3	NFE2L3	2.20151	1.35273e-40	4160.65	786.965	9159.7
AQP5	AQP5	1.82344	1.73789e-28	5008.08	1349.5	9131.93
CAPN6	CAPN6	1.56699	2.02651e-21	5811	1639.37	9105.77
IFI44	IFI44	1.67075	3.63598e-24	5438.85	1659.48	9086.98
USP1	USP1	1.29621	4.85252e-15	7001.08	2636.67	9074.9
SNRPG	SNRPG	1.19714	5.40684e-13	7577.68	2959.07	9071.56
FCGR3A	FCGR3A	1.31661	1.77196e-15	6866.11	2638.84	9040.01
MRPL15	MRPL15	1.18174	1.09032e-12	7639.99	3239.73	9028.45
HMSD	HMSD	4.23503	1.30847e-130	2121.24	95.9292	8983.52
MYO1C	MYO1C	-1.01894	6.75107e-09	8802.74	18196	8969.43
KLF6	KLF6	-1.07407	1.00614e-09	8346.43	16331.7	8964.63
PSIMCT-1	PSIMCT-1	1.24153	6.84601e-14	7171.84	2862.48	8904.02
TNNC2	TNNC2	-6.54638	3.53993e-183	1359.18	573674	8897.68
OAS3	OAS3	1.70651	3.77172e-25	5206.91	1542.61	8885.64
FNDC1	FNDC1	2.12193	6.70979e-38	4183.73	1161.72	8877.59
PVRL4	PVRL4	1.29309	5.6745e-15	6864.42	2358.15	8876.31
CPE	CPE	-2.05205	7.04107e-30	4312.26	17094.5	8848.97
RHCG	RHCG	4.39656	5.66107e-139	2008.36	88.0796	8829.9
TMEM45A	TMEM45A	2.35381	5.49015e-46	3750.19	624.991	8827.22
ART3	ART3	4.94632	9.31411e-169	1779.08	122.566	8799.9
MYLK	MYLK	-1.40287	2.1377e-15	6267.92	16728.7	8793.08
AURKA	AURKA	3.5063	1.19612e-94	2506.64	195.398	8789
PNPLA2	PNPLA2	-2.73169	1.21913e-48	3215.09	22571.2	8782.64
TMEM158	TMEM158	2.7368	9.96913e-61	3206.07	379.575	8774.37
DEFB4A	DEFB4A	7.9297	0	1096.7	2.97345	8696.53
CBS	CBS	3.06579	1.24432e-74	2827.08	325.867	8667.23
FEN1	FEN1	1.82259	1.85284e-28	4753.15	1218.58	8663.04
VAMP3	VAMP3	-1.07661	9.19746e-10	8015.3	16867.2	8629.32
PODXL2	PODXL2	1.58754	5.98494e-22	5435.07	1536.8	8628.37
SPINK6	SPINK6	4.92464	4.13979e-167	1750.91	53.9735	8622.58
PFKFB3	PFKFB3	-2.15979	1.21996e-32	3981.92	19150.1	8600.1
CTPS	CTPS	2.26996	5.56109e-43	3777.31	695.602	8574.35
NCAPG	NCAPG	3.81861	1.14912e-109	2244.78	137.823	8571.95
MPZ	MPZ	2.77329	2.97657e-62	3086.93	453.832	8560.95
MRPL13	MRPL13	1.17992	1.18444e-12	7237.38	3013.19	8539.51
TRIM47	TRIM47	1.2249	1.49829e-13	6967.74	2696.74	8534.81
RNASEH2A	RNASEH2A	1.73509	6.05654e-26	4916.27	1303.64	8530.18
SPAG5	SPAG5	2.95347	9.33408e-70	2878.57	319.106	8501.77
EHD2	EHD2	-2.52593	1.1984e-42	3364.23	20781.2	8497.8
HAPLN3	HAPLN3	1.63156	4.15833e-23	5199.77	1578.19	8483.71
SOX11	SOX11	4.56659	1.09735e-147	1855.03	62.2035	8471.16
POGK	POGK	1.22567	1.44653e-13	6904.09	2627.36	8462.13
C10orf58	C10orf58	-1.03618	3.75779e-09	8119.51	17625.6	8413.25
KDELR3	KDELR3	1.44226	2.45407e-18	5809.57	2114.16	8378.89
CHPF	CHPF	1.07746	9.769e-11	7770.72	3377.81	8372.6
ASPH	ASPH	-1.02235	6.00817e-09	8181.2	16692.9	8364.01
TRIP13	TRIP13	3.23874	2.72288e-82	2580.51	232.664	8357.6
PPPDE1	PPPDE1	1.30133	3.7769e-15	6408.39	2435.73	8339.44
IFIH1	IFIH1	1.78518	2.27627e-27	4667.2	1338.72	8331.79
RIPK2	RIPK2	1.66895	4.08945e-24	4988.07	1435.24	8324.83
PPP1R14C	PPP1R14C	2.21687	4.0286e-41	3734.97	744.991	8279.94
GLYATL2	GLYATL2	1.41249	1.23506e-17	5860.95	2010.95	8278.55
DHTKD1	DHTKD1	1.58248	8.05798e-22	5225.59	1679.28	8269.42
RCC1	RCC1	1.85207	2.48705e-29	4447.19	1061.69	8236.52
TP53BP2	TP53BP2	1.45597	1.15803e-18	5656.28	1945.93	8235.39
HJURP	HJURP	4.24046	7.99331e-131	1940.41	87.7788	8228.21
C1orf106	C1orf106	2.95686	6.69109e-70	2782.12	327.796	8226.35
CBX2	CBX2	3.61717	6.5935e-100	2265.81	162.903	8195.81
SNRPD1	SNRPD1	1.01684	1.10282e-09	8051.74	3577.21	8187.34
CITED2	CITED2	-1.65272	1.68578e-20	4948.57	15657.4	8178.59
HPRT1	HPRT1	1.20024	4.69298e-13	6803.97	2653.73	8166.4
CD36	CD36	-4.77067	2.8973e-117	1711.01	53454.9	8162.69
CRIM1	CRIM1	-1.88034	1.11696e-25	4316.38	15907.7	8116.28
LAMP3	LAMP3	3.14922	2.7868e-78	2575.46	271.08	8110.68
SERPINB5	SERPINB5	1.06317	1.75106e-10	7624.09	3215.74	8105.72
MFAP4	MFAP4	-3.76379	8.82598e-82	2145.55	30645.8	8075.41
FAM83H	FAM83H	1.47726	3.55789e-19	5442.49	1695.18	8039.98
FAM136A	FAM136A	1.10924	2.59574e-11	7213.95	2962.19	8001.97
ITPR3	ITPR3	1.43241	4.20922e-18	5557.88	1852.67	7961.18
ECT2	ECT2	2.22483	2.13847e-41	3573.99	683.265	7951.52
RACGAP1	RACGAP1	2.12919	3.97787e-38	3733.72	777.717	7949.79
C1orf53	C1orf53	1.1721	1.67923e-12	6766.38	2828.73	7930.87
DPT	DPT	-4.29827	2.43439e-100	1842.31	42510.5	7918.75
KIAA0101	KIAA0101	3.16163	7.9767e-79	2502.11	240.212	7910.75
MMP12	MMP12	3.75666	1.49549e-106	2098.89	125.204	7884.83
HIST1H2BE	HIST1H2BE	2.34756	9.3111e-46	3358.24	617.221	7883.66
GAGE2B	GAGE2B	12.581	0	624.797	0	7860.55
TSPAN3	TSPAN3	-1.02586	5.33346e-09	7647.22	15975	7844.96
RANBP1	RANBP1	1.09365	4.99899e-11	7170.65	3031.25	7842.2
PAQR4	PAQR4	2.29406	7.83717e-44	3413.61	634.08	7831.02
NCAN	NCAN	6.71429	3.72606e-265	1165.78	8.76106	7827.41
NASP	NASP	1.24626	5.49478e-14	6255.15	2295.99	7795.52
SNRPA1	SNRPA1	1.48959	1.77355e-19	5225.92	1705.21	7784.47
TSC22D3	TSC22D3	-2.00763	9.1558e-29	3870.91	15182.8	7771.33
DSG1	DSG1	2.60937	1.23673e-55	2977.66	379.31	7769.84
SCUBE3	SCUBE3	4.78123	4.15151e-159	1620.19	55.0354	7746.49
YARS	YARS	1.22117	1.78445e-13	6343.42	2508.87	7746.38
C6orf52	C6orf52	1.5523	4.81967e-21	4988.99	1507.73	7744.42
BUB1B	BUB1B	3.59185	1.17349e-98	2149.2	149.301	7719.6
C4orf51	C4orf51	7.86354	0	977.635	3.69027	7687.67
CACYBP	CACYBP	1.24549	5.695e-14	6158.96	2397.19	7670.93
FAM64A	FAM64A	3.89149	3.17588e-113	1967.77	112.681	7657.55
LOC84740	LOC84740	5.86328	5.3361e-218	1301.91	17.0177	7633.44
PSMB2	PSMB2	1.32249	1.32187e-15	5768.59	2056.58	7628.92
C4orf6	C4orf6	4.05886	1.28422e-121	1874.85	104.124	7609.76
SCRG1	SCRG1	3.26827	1.35938e-83	2321.74	194.841	7588.08
EGFR	EGFR	1.05957	2.02283e-10	7160.91	3127.03	7587.5
PLAU	PLAU	1.30832	2.68232e-15	5777.92	2240.89	7559.38
TMEM54	TMEM54	1.05038	2.93105e-10	7174.19	3096.66	7535.64
RANGAP1	RANGAP1	1.10391	3.24508e-11	6822.03	2893.28	7530.88
NR4A1	NR4A1	-2.54963	2.52325e-43	2948.97	15320.5	7518.78
VAMP2	VAMP2	-1.66959	7.23006e-21	4494.39	13925.3	7503.81
S100A3	S100A3	1.36605	1.42522e-16	5485.05	2136.92	7492.84
CIRBP	CIRBP	-1.7425	1.74755e-22	4299.07	13327.1	7491.11
NSA2	NSA2	-1.0448	2.80023e-09	7114.92	13710.9	7433.64
PAFAH1B3	PAFAH1B3	1.44676	1.93524e-18	5137.92	1597.88	7433.34
PBK	PBK	3.85818	1.43889e-111	1925.77	113.088	7429.98
CTSG	CTSG	-3.58845	7.2631e-76	2068.97	27012	7424.4
RASD2	RASD2	2.29537	7.06054e-44	3230.09	623.504	7414.28
ASNS	ASNS	1.74714	2.79188e-26	4239.54	1113.12	7407.09
PPAP2B	PPAP2B	-2.11592	1.66161e-31	3489.93	15247.8	7384.42
PLVAP	PLVAP	-1.19592	1.11206e-11	6172.82	13915.6	7382.18
VOPP1	VOPP1	1.35006	3.24863e-16	5459.74	2063.92	7370.97
STOM	STOM	-1.01594	7.46149e-09	7238.73	14136.7	7354.12
ECE1	ECE1	-1.13888	9.65606e-11	6432.45	13071.2	7325.78
DUSP6	DUSP6	-1.57086	9.33699e-19	4662.82	12143.6	7324.66
ACADVL	ACADVL	-1.02921	4.76834e-09	7112.66	13672.4	7320.4
E2F1	E2F1	2.9575	6.48333e-70	2472.05	280.31	7311.1
GPRC5A	GPRC5A	1.30433	3.27611e-15	5602.31	2082.49	7307.26
MSH6	MSH6	1.35569	2.44418e-16	5369.23	1878.75	7278.99
CEACAM6	CEACAM6	1.88689	2.22375e-30	3856.22	996.345	7276.24
ESYT1	ESYT1	-1.08329	7.25638e-10	6708.86	14181.1	7267.63
ZWINT	ZWINT	2.6017	2.46159e-55	2782.76	399.85	7239.9
PRPS2	PRPS2	1.07414	1.12046e-10	6728.16	2934.07	7226.98
NT5DC2	NT5DC2	1.27629	1.29339e-14	5653.08	2060.27	7214.97
HLA-F	HLA-F	1.66046	6.98097e-24	4334.66	1300.5	7197.52
PTN	PTN	-3.47726	3.70525e-72	2067.09	20824.5	7187.83
SEC13	SEC13	1.0015	2.00112e-09	7154.93	3218.28	7165.65
HIST1H2BO	HIST1H2BO	4.46872	1.34782e-142	1601.62	69.2035	7157.2
CRTAP	CRTAP	-1.34547	2.55094e-14	5305.12	13152.7	7137.87
MLF1IP	MLF1IP	2.38717	3.44113e-47	2980.7	498.407	7115.45
LPCAT1	LPCAT1	1.30265	3.55305e-15	5454.46	1968.2	7105.26
HADH	HADH	-1.2828	3.50474e-13	5537.15	14420.6	7103.03
SLC16A1	SLC16A1	1.61849	9.26786e-23	4374.76	1336.85	7080.52
FAM83D	FAM83D	4.36431	3.80509e-137	1621.66	67.4425	7077.44
IL2RG	IL2RG	1.32304	1.2863e-15	5333.16	2119.12	7056
BCAM	BCAM	-1.52984	6.58656e-18	4611.5	12295.9	7054.86
RGS10	RGS10	1.02576	7.79977e-10	6858.04	3097.61	7034.73
SAA4	SAA4	-1.23171	2.74369e-12	5684.2	12043.5	7001.3
FAM111B	FAM111B	3.13453	1.31666e-77	2232.57	225.903	6998.06
PGBD5	PGBD5	3.39302	2.53865e-89	2042.01	179.327	6928.6
BNIP3L	BNIP3L	-1.30016	1.71571e-13	5325.76	13231.8	6924.36
ERP27	ERP27	1.81363	3.45154e-28	3806.11	917.319	6902.87
PDK4	PDK4	-4.27687	1.37984e-99	1612.38	34033.5	6895.93
PRKAR2B	PRKAR2B	-2.62901	1.27616e-45	2605.85	17358.3	6850.82
SNORD116-4	SNORD116-4	-1.72829	3.65751e-22	3951.26	12816	6828.91
SEPT3	SEPT3	2.79085	6.44747e-63	2443.8	298.115	6820.27
RNASE2	RNASE2	1.69266	9.20009e-25	4028.5	1147.62	6818.88
SHMT2	SHMT2	1.04921	3.07653e-10	6478.04	2725.62	6796.81
SECTM1	SECTM1	1.74614	2.98711e-26	3886.09	1046.75	6785.67
FHL1	FHL1	-4.70538	6.77324e-115	1441.46	54413.7	6782.61
KRT6C	KRT6C	3.33858	8.82644e-87	2030.26	158.903	6778.18
RSAD2	RSAD2	2.11974	8.25211e-38	3194.92	785.584	6772.41
SLC16A3	SLC16A3	2.63627	1.06888e-56	2568.14	401.637	6770.29
ANGPTL2	ANGPTL2	-2.15554	1.5824e-32	3134.76	14750.3	6757.1
SAA2	SAA2	-2.76489	1.24845e-49	2437.69	15860.8	6739.95
IFIT3	IFIT3	1.05596	2.33927e-10	6365.41	3214.42	6721.6
RAD51AP1	RAD51AP1	3.13795	9.38507e-78	2130.89	212.177	6686.62
FAM49B	FAM49B	1.29456	5.2778e-15	5147.82	2025.9	6664.19
KIT	KIT	-2.46586	6.03881e-41	2693.96	12889.9	6642.93
PIK3R1	PIK3R1	-1.47263	9.39249e-17	4494.3	11317.4	6618.46
FBN2	FBN2	4.72003	1.57226e-155	1394.09	37.115	6580.17
CCL17	CCL17	1.84978	2.9326e-29	3556.03	891.177	6577.88
FANCI	FANCI	2.348	9.25711e-46	2798.74	494.389	6571.45
PITX1	PITX1	3.49687	3.45341e-94	1877.31	170.08	6564.71
CDCA3	CDCA3	3.86819	5.12926e-112	1694.45	96.2478	6554.44
ADIPOQ	ADIPOQ	-5.60091	1.05157e-147	1168.77	73854.3	6546.17
HSPB6	HSPB6	-5.00617	8.06455e-126	1305.5	54697.6	6535.56
KLK10	KLK10	1.88435	2.68644e-30	3462.62	829.549	6524.79
OASL	OASL	2.54254	4.84393e-53	2550.53	422.053	6484.81
CTSF	CTSF	-1.16371	3.80785e-11	5572.42	11692.6	6484.67
VEGFB	VEGFB	-1.28479	3.23456e-13	5043.24	12803.2	6479.53
SBSN	SBSN	5.75966	1.47666e-212	1124.81	17.5841	6478.53
RNASE4	RNASE4	-2.77931	4.62086e-50	2326.68	16459.9	6466.56
TSPYL5	TSPYL5	1.21564	2.31528e-13	5314.16	2150.55	6460.09
RFC2	RFC2	1.24973	4.67584e-14	5162.53	1956.21	6451.74
STC2	STC2	-3.08075	2.43716e-59	2088.89	15259.2	6435.36
GATA3	GATA3	-1.98391	3.53626e-28	3241.34	10396.6	6430.51
HLA-DQA1	HLA-DQA1	1.21075	2.90219e-13	5307.45	2119.81	6426
PCYOX1	PCYOX1	-1.19656	1.08597e-11	5362.24	12206.7	6416.26
ADH1B	ADH1B	-5.38296	1.19641e-139	1189.64	66197.5	6403.76
SEMA3C	SEMA3C	-2.01152	7.3589e-29	3181.01	12453.7	6398.68
SFRS5	SFRS5	-1.40457	1.98606e-15	4549.77	11015.7	6390.48
CXCL12	CXCL12	-2.26455	2.09695e-35	2820.78	13624.2	6387.8
HLA-DQB1	HLA-DQB1	1.24438	6.01109e-14	5132.24	2027.04	6386.45
MCM10	MCM10	4.58187	1.94337e-148	1392.69	50.5664	6381.12
C12orf39	C12orf39	-4.23708	3.45592e-98	1505.86	37466.2	6380.46
CRCT1	CRCT1	7.14153	8.14106e-282	893.176	5.95575	6378.64
NCRNA00162	NCRNA00162	1.76491	8.79992e-27	3608.77	994.823	6369.16
RAI14	RAI14	1.42461	6.45842e-18	4463.22	1566.84	6358.36
DTL	DTL	3.29294	1.09182e-84	1929.01	168.54	6352.13
EXO1	EXO1	4.4732	1.11098e-142	1419.85	53	6351.28
PRKX	PRKX	1.49497	1.31866e-19	4216.27	1356.19	6303.21
DMBT1	DMBT1	4.83836	4.56921e-162	1301.96	45.646	6299.35
C7orf61	C7orf61	1.3939	3.36204e-17	4489.35	1276.65	6257.69
PLAT	PLAT	-2.21841	3.56077e-34	2818.7	12112	6253.04
CHGA	CHGA	4.27471	5.6391e-133	1460.31	134.619	6242.41
ARRDC3	ARRDC3	-1.25273	1.19303e-12	4962.18	10865.2	6216.29
NOP2	NOP2	1.3792	7.27773e-17	4505.61	1452.92	6214.11
HIST1H3G	HIST1H3G	3.65672	1.0537e-101	1696.65	113.947	6204.16
GLS	GLS	1.15752	3.21046e-12	5350.15	2251.97	6192.89
SLC40A1	SLC40A1	-2.17671	4.44055e-33	2826.19	12573.3	6151.81
CDT1	CDT1	2.94783	1.76057e-69	2083.85	236.416	6142.84
CDCA2	CDCA2	4.43995	5.71372e-141	1383.43	54.7699	6142.38
MAOB	MAOB	-1.48729	4.79332e-17	4128.92	10605.4	6140.92
PNP	PNP	1.62786	5.26429e-23	3771.27	1116.61	6139.1
CHMP4C	CHMP4C	1.15642	3.37173e-12	5299.85	2155.93	6128.85
GPSM2	GPSM2	2.31824	1.10437e-44	2637.78	487.885	6115.01
LTBP2	LTBP2	-1.46729	1.19831e-16	4147.26	10872.5	6085.24
ADAMTS1	ADAMTS1	-1.97597	5.54906e-28	3066.31	11184.4	6058.93
CKAP2	CKAP2	1.99442	1.03295e-33	3035.96	708.832	6054.96
MSH2	MSH2	1.34744	3.73765e-16	4491.69	1607.72	6052.27
PALMD	PALMD	-2.66381	1.23347e-46	2270.99	14513.4	6049.48
ADAMDEC1	ADAMDEC1	3.65142	2.21441e-101	1656.39	113.257	6048.19
TFF2	TFF2	2.25169	2.58652e-42	2683.76	454.204	6042.99
EZH2	EZH2	3.07189	8.03627e-75	1965.19	197.611	6036.84
PARP14	PARP14	1.12817	1.15404e-11	5349.58	2407.96	6035.24
LRIG1	LRIG1	-1.78284	2.12318e-23	3384.11	10771.6	6033.32
TMPO	TMPO	1.33963	5.58161e-16	4490.53	1589.55	6015.64
TNFRSF12A	TNFRSF12A	1.03053	6.47507e-10	5820.34	2375.73	5998.06
MLLT11	MLLT11	2.26883	6.42775e-43	2632.38	463.673	5972.41
COL22A1	COL22A1	5.32499	4.70114e-188	1121.14	25.6991	5970.03
OR2B6	OR2B6	5.14527	2.13604e-178	1156.96	30.7522	5952.87
PPP1R15A	PPP1R15A	-1.34587	2.51194e-14	4409.93	10582.8	5935.19
PLIN4	PLIN4	-5.80836	1.95789e-155	1021.45	71110.6	5932.93
PTP4A3	PTP4A3	1.20387	3.97893e-13	4927.76	2531.44	5932.4
CDC6	CDC6	2.80828	1.31148e-63	2107.96	252.407	5919.74
B4GALT3	B4GALT3	1.15111	4.26442e-12	5140.99	2014.81	5917.82
DEPDC1	DEPDC1	4.39267	1.60362e-138	1344.65	55.6018	5906.6
ALG3	ALG3	1.17581	1.43203e-12	5015.86	1980.27	5897.69
ANO1	ANO1	-1.67789	4.78056e-21	3493.57	9883.8	5861.81
HLA-H	HLA-H	1.28793	7.34308e-15	4546.11	1712.88	5855.08
KIF22	KIF22	1.0394	4.56779e-10	5632.61	2450	5854.54
HIST1H2BN	HIST1H2BN	1.75746	1.43804e-26	3330.54	899.221	5853.28
RFC4	RFC4	1.65796	8.25876e-24	3530.34	1006.12	5853.16
COL9A1	COL9A1	6.83582	1.48544e-265	853.405	6.49558	5833.72
MFI2	MFI2	1.89786	1.04921e-30	3073.54	786.637	5833.16
STK38L	STK38L	1.09073	5.65705e-11	5343.58	2376.99	5828.38
LHFP	LHFP	-2.7861	2.90675e-50	2090.88	14309.3	5825.41
MGLL	MGLL	-2.7663	1.13667e-49	2103.16	15347.4	5817.97
NTN4	NTN4	-3.20759	2.27271e-63	1812.07	14156.7	5812.37
PSMG1	PSMG1	1.10124	3.63994e-11	5272.24	2228.52	5805.99
PPAP2A	PPAP2A	-2.3253	4.81153e-37	2495.84	12904	5803.57
PKMYT1	PKMYT1	4.17504	2.41728e-127	1390.04	64.2743	5803.48
SERP2	SERP2	-1.90096	3.64787e-26	3051.45	10614.6	5800.68
E2F3	E2F3	1.95694	1.58179e-32	2960.04	687.504	5792.62
CTXN1	CTXN1	2.20264	1.31562e-40	2622.26	465.867	5775.88
IGF2	IGF2	-1.1339	1.16155e-10	5092.01	10370.7	5773.84
CD248	CD248	-2.12748	8.40383e-32	2709.7	12420.4	5764.84
BYSL	BYSL	1.33793	6.08666e-16	4306.91	1517.67	5762.34
CCNE2	CCNE2	3.30587	2.87329e-85	1730.93	161.779	5722.23
IFI44L	IFI44L	1.44768	1.84245e-18	3950.76	1472.81	5719.42
SLN	SLN	-5.97787	8.53544e-162	954.689	239757	5707.01
ANPEP	ANPEP	-1.24853	1.41351e-12	4570.54	10434.3	5706.44
MYBL1	MYBL1	3.21712	2.9146e-81	1770.81	175.381	5696.91
NUP205	NUP205	1.08283	7.85783e-11	5252.91	2199.71	5687.99
CDC45	CDC45	3.84314	9.89351e-111	1478.32	87.354	5681.4
ACTA1	ACTA1	-3.15283	1.29584e-61	1798.43	88534.3	5670.15
RBP1	RBP1	1.14979	4.52681e-12	4930.28	1877.54	5668.81
KCTD12	KCTD12	-1.53374	5.49072e-18	3674.8	10665.4	5636.18
CENPE	CENPE	3.87778	1.83551e-112	1452.86	86.5221	5633.89
VANGL2	VANGL2	1.34778	3.68977e-16	4178.61	1423.78	5631.83
STX6	STX6	1.10401	3.24258e-11	5080.38	2130.81	5608.78
UHRF1	UHRF1	3.73039	3.30602e-105	1502.68	93.1062	5605.57
METTL7A	METTL7A	-1.531	6.25442e-18	3650.32	10324.4	5588.66
ENPP2	ENPP2	-2.2154	4.28249e-34	2515.47	11872.1	5572.79
WHSC1	WHSC1	1.36194	1.78226e-16	4091.68	1481.44	5572.62
PJA2	PJA2	-1.20195	8.82017e-12	4634.07	10478.3	5569.92
KLF10	KLF10	-1.25671	1.02004e-12	4431.62	10663.6	5569.25
SORBS1	SORBS1	-3.22116	8.4525e-64	1728.27	18542	5567.03
NACC1	NACC1	1.15443	3.68727e-12	4821.82	1844.54	5566.46
VPS72	VPS72	1.19722	5.41921e-13	4647.86	1845.19	5564.51
IMPA2	IMPA2	1.3706	1.13786e-16	4038.88	1534.81	5535.68
C5orf13	C5orf13	1.45901	9.87531e-19	3781.2	1303.33	5516.83
IGSF3	IGSF3	1.02863	6.98682e-10	5353.47	2148.01	5506.77
VPREB3	VPREB3	1.45543	1.20473e-18	3767.35	1355.27	5483.13
COL11A2	COL11A2	5.16277	1.70949e-179	1055.2	31.5487	5447.77
TNNI3	TNNI3	2.68904	7.51975e-59	2024.95	571.903	5445.17
SOD3	SOD3	-1.74655	1.42558e-22	3111.85	11774.3	5435.01
HMMR	HMMR	3.56282	3.37985e-97	1521.24	111.77	5419.92
HOXC12	HOXC12	4.15496	3.15555e-126	1303.7	62.0265	5416.83
MMP3	MMP3	2.56933	4.68882e-54	2105.27	335.221	5409.14
ANO6	ANO6	-1.48836	4.57597e-17	3632.59	10379.6	5406.59
KIF14	KIF14	4.75822	1.57611e-157	1129.81	35.0619	5375.89
PLAC2	PLAC2	3.11395	1.15603e-76	1726	182.867	5374.68
SEPHS1	SEPHS1	1.08427	7.42015e-11	4945.55	2103.03	5362.32
CTDSP1	CTDSP1	-1.06443	1.41509e-09	5000.36	9995.36	5322.56
KIAA1199	KIAA1199	4.451	1.85554e-141	1191.84	47.4425	5304.87
SFRP4	SFRP4	-1.38217	5.27114e-15	3833.77	10354.7	5298.93
C1orf105	C1orf105	5.90976	1.65487e-223	896.392	29.9823	5297.46
HAPLN1	HAPLN1	6.8589	2.87263e-266	770.514	6.36283	5284.87
MRPS12	MRPS12	1.14786	4.92359e-12	4592.18	1807.34	5271.19
GNG4	GNG4	3.94243	1.20854e-115	1334.39	69.0708	5260.75
NPB	NPB	3.1832	9.17767e-80	1649.43	167.425	5250.48
COX4I2	COX4I2	-2.13772	4.57725e-32	2449.74	11590.5	5236.87
TTLL12	TTLL12	1.10745	2.80804e-11	4714.93	1951.34	5221.53
TOMM40	TOMM40	1.49322	1.46529e-19	3487.81	1080.74	5208.05
DLK1	DLK1	1.5481	6.23261e-21	3354.34	1127.17	5192.85
IL12RB2	IL12RB2	4.18279	7.03082e-128	1237.92	72.1858	5177.95
FERMT2	FERMT2	-1.69332	2.18943e-21	3048.82	10819.9	5162.65
CNN1	CNN1	-3.84345	1.72883e-84	1339.69	19663.4	5149.03
SKA3	SKA3	3.8637	1.04515e-111	1324.95	77.823	5119.2
GNB4	GNB4	1.02924	6.81638e-10	4967.57	2275.08	5112.79
CDCA7	CDCA7	2.59002	7.67191e-55	1973.01	276.558	5110.15
MFAP5	MFAP5	-2.30246	2.00378e-36	2214.53	12038.2	5098.87
ORMDL3	ORMDL3	-1.27958	4.00952e-13	3976.8	9591.87	5088.63
VARS	VARS	1.14817	4.85821e-12	4428.31	1788.77	5084.44
SNORD116-28	SNORD116-28	-1.92901	7.75708e-27	2635.42	9355.5	5083.76
TMEM63B	TMEM63B	1.3366	6.5156e-16	3796.93	1420.96	5074.99
C1orf186	C1orf186	3.24055	2.54599e-82	1561.05	154.265	5058.67
KRT75	KRT75	6.42494	1.03658e-248	785.473	7.0177	5046.62
FLAD1	FLAD1	1.521	3.00831e-20	3316.15	1009.81	5043.85
MME	MME	-2.65574	2.12913e-46	1898.19	11015.4	5041.1
STIL	STIL	3.22317	1.67766e-81	1562.58	149.779	5036.47
ALDOC	ALDOC	-1.78471	1.92817e-23	2820.53	9307.06	5033.82
TBC1D9	TBC1D9	-2.14425	3.1219e-32	2344.38	9632.67	5026.93
LIMA1	LIMA1	-1.57872	6.42574e-19	3179.93	9356.28	5020.24
MYH11	MYH11	-4.05751	6.84992e-92	1236.93	21378.7	5018.87
GBP4	GBP4	1.16363	2.45675e-12	4308.88	2011.47	5013.94
MAGEA12	MAGEA12	9.93752	0	503.811	0.451327	5006.63
HTATIP2	HTATIP2	1.16054	2.81759e-12	4310.54	1844.06	5002.54
NCAPH	NCAPH	3.61168	1.72906e-99	1382.59	95.7699	4993.5
COL14A1	COL14A1	-2.83395	1.04169e-51	1758.26	12132.2	4982.82
LARP4B	LARP4B	1.13917	7.20069e-12	4367.36	1811.58	4975.16
CLPS	CLPS	4.94341	6.90259e-168	1005.5	29.3805	4970.6
RFX5	RFX5	1.04464	3.70503e-10	4757.22	2167.21	4969.6
BOP1	BOP1	1.97156	5.57858e-33	2516.51	562.124	4961.47
CDH11	CDH11	1.06576	1.58396e-10	4652.47	2044.69	4958.42
TTLL4	TTLL4	1.59376	4.22594e-22	3105.12	885.345	4948.81
RECQL4	RECQL4	2.96551	3.41818e-70	1665.64	184.602	4939.46
IBSP	IBSP	7.78192	1.17879e-306	634.446	2.53982	4937.21
LANCL2	LANCL2	1.35843	2.14191e-16	3629.28	1302.88	4930.12
SPC25	SPC25	3.5087	1.28597e-94	1404.26	107.434	4927.11
AOC3	AOC3	-4.40501	4.08071e-104	1115.53	27578.5	4913.91
BAIAP2L1	BAIAP2L1	1.35356	2.75673e-16	3625.31	1237.62	4907.07
NTRK2	NTRK2	-2.90624	6.47582e-54	1687.73	12065.7	4904.94
RGS5	RGS5	-2.01662	5.50143e-29	2431.24	9758.53	4902.89
PIGR	PIGR	-3.43722	7.91604e-71	1419.58	15268.4	4879.41
TCAP	TCAP	-7.36564	2.47754e-214	662.189	437914	4877.44
FPR3	FPR3	1.33339	7.63728e-16	3654.99	1516.88	4873.54
GTSE1	GTSE1	4.0447	1.02784e-120	1204.07	64.7168	4870.09
HSD17B4	HSD17B4	-1.13127	1.28068e-10	4303.68	9089.87	4868.62
TCF3	TCF3	1.2715	1.64408e-14	3828.65	1375.42	4868.13
ITM2A	ITM2A	-2.70265	8.97943e-48	1795.86	10250.2	4853.59
CDCP1	CDCP1	1.40164	2.2392e-17	3461.26	1160.82	4851.45
SERPINB7	SERPINB7	5.87973	2.46039e-219	824.851	13.3274	4849.91
FABP7	FABP7	1.90958	4.74594e-31	2538.38	582.133	4847.24
FOXK2	FOXK2	1.06034	1.97114e-10	4568.85	1964.75	4844.55
USP18	USP18	1.43997	2.81033e-18	3360.28	1302.66	4838.7
KCNG1	KCNG1	4.34025	9.1378e-136	1111.15	50.9558	4822.66
CHML	CHML	1.69291	9.27322e-25	2826.68	785.575	4785.3
PRSS41	PRSS41	5.36749	4.77478e-191	888.703	21.7788	4770.11
CD34	CD34	-2.55272	2.08728e-43	1863.55	11166.2	4757.13
RBM38	RBM38	1.0581	2.1568e-10	4490.85	2111.17	4751.78
LOC389458	LOC389458	2.61536	7.63258e-56	1813.76	266.044	4743.63
UTRN	UTRN	-1.53087	6.30466e-18	3094.76	8772.9	4737.66
COL17A1	COL17A1	-3.003	6.6009e-57	1575.45	9646.34	4731.06
PDE7A	PDE7A	1.38871	4.44358e-17	3401.01	1152.8	4723.01
C9orf140	C9orf140	2.24951	3.21088e-42	2096.62	353.186	4716.37
CHAF1B	CHAF1B	1.89148	1.67486e-30	2487.74	615.85	4705.51
CPA4	CPA4	3.15029	2.99497e-78	1492.76	150.708	4702.62
PPP1R1A	PPP1R1A	-2.93236	1.03714e-54	1599.99	15846.5	4691.74
TCEB1	TCEB1	1.12505	1.32565e-11	4169.89	1802.81	4691.36
RAD54L	RAD54L	3.93815	2.4076e-115	1190.23	66.4779	4687.31
RTKN	RTKN	1.42406	6.73585e-18	3287.23	1048.66	4681.22
ALDH1B1	ALDH1B1	1.12876	1.12776e-11	4131.11	1944.33	4663.04
AGR2	AGR2	-2.80208	9.58913e-51	1661.93	10465	4656.87
PYGL	PYGL	-1.31656	8.69058e-14	3526.81	9286.33	4643.24
ARHGAP11A	ARHGAP11A	2.97637	1.16773e-70	1558.72	178.947	4639.31
ZBTB4	ZBTB4	-1.51629	1.24934e-17	3058.01	8402.17	4636.85
SYCE2	SYCE2	1.56684	2.09597e-21	2947.23	858.814	4617.85
C16orf75	C16orf75	2.52373	2.76937e-52	1827.77	295.186	4612.81
PEG3	PEG3	1.35478	2.58765e-16	3402.27	1202.5	4609.33
RUVBL1	RUVBL1	1.00825	1.54957e-09	4567.57	1964.46	4605.27
SKA1	SKA1	4.18874	6.5285e-128	1098.88	51.5664	4602.91
TROAP	TROAP	4.28454	8.82212e-133	1074.03	44.5044	4601.71
SEL1L3	SEL1L3	1.30209	3.68217e-15	3529.82	1361.81	4596.14
NUP93	NUP93	1.0772	9.93087e-11	4266.04	1877.94	4595.36
SLC7A1	SLC7A1	1.07907	9.22038e-11	4244.28	1801.7	4579.87
TDO2	TDO2	5.13935	4.68058e-178	890.014	25.1947	4574.09
FBXL5	FBXL5	-1.27494	4.85039e-13	3577.55	8809.1	4561.18
AHNAK2	AHNAK2	1.10082	3.70768e-11	4141.99	1844.58	4559.59
CLDN6	CLDN6	5.93873	6.83065e-222	767.581	9.69027	4558.46
INTS8	INTS8	1.23271	1.05053e-13	3692.03	1437.1	4551.19
SLAMF8	SLAMF8	2.05407	1.2851e-35	2214.26	505.743	4548.23
SBK1	SBK1	2.28197	2.32335e-43	1990.62	365.575	4542.54
CEBPA	CEBPA	-2.44426	2.45393e-40	1844.95	10601.1	4509.53
FBLN5	FBLN5	-1.52832	7.09984e-18	2939.69	8205.25	4492.77
ACSS2	ACSS2	-1.61929	8.89949e-20	2772.58	8678.54	4489.61
GAGE2D	GAGE2D	11.8547	0	378.5	0	4487.02
MOGS	MOGS	1.00681	1.63791e-09	4442.78	1951.15	4473.04
IFIT2	IFIT2	1.35838	2.1431e-16	3285.73	1338.65	4463.27
LIMK1	LIMK1	1.39901	2.58269e-17	3186.41	1048.38	4457.83
C8orf76	C8orf76	1.08634	6.81316e-11	4100.84	1845.49	4454.91
SLC15A1	SLC15A1	5.09347	6.13564e-175	872.905	22.6106	4446.12
DKK1	DKK1	2.95613	8.9811e-70	1502.76	154.558	4442.34
FCGRT	FCGRT	-1.24622	1.54956e-12	3560.84	8128.93	4437.59
TSPAN33	TSPAN33	1.51928	3.33534e-20	2914.07	928.796	4427.29
SPTBN2	SPTBN2	1.38807	4.61766e-17	3188.76	1040.35	4426.2
SRC	SRC	1.14101	6.66149e-12	3878.49	1575.25	4425.4
ALDH1A1	ALDH1A1	-2.85952	1.74407e-52	1543	11344.9	4412.24
PSMB8	PSMB8	1.17367	1.57921e-12	3758.92	1539.63	4411.73
ETFB	ETFB	-1.16299	3.92045e-11	3791.7	8415.04	4409.73
C19orf28	C19orf28	1.10136	3.6379e-11	3999.91	1673.61	4405.35
TACC1	TACC1	-1.71358	7.81486e-22	2569.92	8986.99	4403.77
CLEC7A	CLEC7A	2.73748	1.09167e-60	1608.45	221.912	4403.09
[truncated: 3,160 more rows]
