# Supplementary material for: Identification of long non-coding RNAs and RNA binding proteins in breast cancer subtypes
Source: Sci Rep. 2022 Jan 13;12:693. doi: 10.1038/s41598-021-04664-z (PMC8758778; doi:10.1038/s41598-021-04664-z)
Supplement: Supplementary file 3 — Supplementary Information 3. [file 41598_2021_4664_MOESM3_ESM.xlsx]

## Sheet: RBPs only lumA
NUDT16L1
RBM20
PCDH20
PCBP3

## Sheet: RBPs only lumB
ERH
MRPL24
GSTP1
NHP2
ADAR
LGALS3
PTPN1
H2AFY
CTTN
MTDH
CSE1L
ZFP36L1
MRPS23
LSM1
UTP18
NSF
RRS1
STAU2
KIF1C
MBNL2
HOOK1
QKI
MAP1B
RBMS1
DDX60L
MYEF2
YBX2
MBNL3
PABPC4L

## Sheet: RBPs only HER2
RPL19
RPL26
RPS4X
PRDX1
RPL10A
LASP1
RPL17
RPL22
HSPD1
RPS23
HNRNPAB
RPS3A
CKAP4
PPIF
NUFIP2
ALDH18A1
SBDS
EBP
ASCC3
MRPL27
SPATS2
RAVER2
CXorf57

## Sheet: RBPs only basal
MAGOH
CALR
NPM3
TAGLN2
ENO1
HLA-A
RPS14
HDGF
CCT6A
ILF2
NDRG1
BTF3
PDIA4
SERPINH1
ARPC1B
DEK
FSCN1
FASN
EPRS
EIF4B
GTPBP4
PTDSS1
DKC1
XPO5
HDAC2
SNRPG
MRPL15
SNRPD1
SNRPA1
YARS
NSA2
NOP2
BYSL
MRPS12
LIMA1
LARP4B
RBM38
HEATR1
RRP1
KHDRBS3
PARP12
DNAJC2
PUS7
LSM2
R3HDM1
CORO1A
IQCG
UCHL5
HERC5
GNL3L
EIF3C
MTPAP
RPUSD3
IGF2BP3
MAGOHB
URB2
ALDH6A1
NOP16
ZNF385A
GPR161
CPEB2
CPEB3
