# Supplementary material for: Identification of long non-coding RNAs and RNA binding proteins in breast cancer subtypes
Source: Sci Rep. 2022 Jan 13;12:693. doi: 10.1038/s41598-021-04664-z (PMC8758778; doi:10.1038/s41598-021-04664-z)
Supplement: Supplementary file 5 — Supplementary Information 5. [file 41598_2021_4664_MOESM5_ESM.txt]

RNA	RBP
RASGEF1B	IGF2BP3
PRSS21	IGF2BP3
PLEKHG6	IGF2BP3
TWIST1	IGF2BP3
UBE2E3	IGF2BP3
EME2	IGF2BP3
SYT7	IGF2BP3
MAF	IGF2BP3
ITPKA	IGF2BP3
TNFRSF12A	IGF2BP3
LFNG	IGF2BP3
OLFM2	IGF2BP3
OLFM1	IGF2BP3
MXD3	IGF2BP3
HAGHL	IGF2BP3
MBOAT7	IGF2BP3
HOPX	IGF2BP3
MAP3K8	IGF2BP3
ACOT1	IGF2BP3
FSD1L	IGF2BP3
LAGE3	IGF2BP3
CD72	IGF2BP3
PVT1	IGF2BP3
FAM149A	IGF2BP3
TMEM134	IGF2BP3
PLA2G10	IGF2BP3
LYPD6B	IGF2BP3
HOXB3	IGF2BP3
VSTM2L	IGF2BP3
GADD45G	IGF2BP3
LY6K	IGF2BP3
AGPAT2	IGF2BP3
AQP1	IGF2BP3
ACBD4	IGF2BP3
RAD51	IGF2BP3
CAMK1D	IGF2BP3
RSPO4	IGF2BP3
CST6	IGF2BP3
KLHDC9	IGF2BP3
IRX1	IGF2BP3
ADRA2C	IGF2BP3
MSX2	IGF2BP3
HOMER3	IGF2BP3
LSM7	IGF2BP3
IGFBP6	IGF2BP3
FAM72B	IGF2BP3
C14orf80	IGF2BP3
LIME1	IGF2BP3
HIST2H3C	IGF2BP3
GAL3ST2	IGF2BP3
GNAS	IGF2BP3
CDKN3	IGF2BP3
VEGFA	IGF2BP3
SSX2IP	IGF2BP3
TMEM54	IGF2BP3
MDFIC	IGF2BP3
SEPT3	IGF2BP3
CMPK2	IGF2BP3
VAX2	IGF2BP3
TMEM158	IGF2BP3
TUBB6	IGF2BP3
NAT14	IGF2BP3
FAM19A5	IGF2BP3
PLEK2	IGF2BP3
HES6	IGF2BP3
TPM2	IGF2BP3
CCDC107	IGF2BP3
TYMP	IGF2BP3
GPX4	IGF2BP3
CDCA5	IGF2BP3
MEST	IGF2BP3
CELF6	IGF2BP3
FKBP1B	IGF2BP3
LMO2	IGF2BP3
PRTG	IGF2BP3
PKIG	IGF2BP3
MDK	IGF2BP3
SV2B	IGF2BP3
CHPT1	IGF2BP3
CBX4	IGF2BP3
GSR	IGF2BP3
RRAD	IGF2BP3
POLE2	IGF2BP3
DHRS13	IGF2BP3
STRA13	IGF2BP3
FAM136A	IGF2BP3
ARTN	IGF2BP3
RASGRP2	IGF2BP3
COPZ2	IGF2BP3
CDK2AP1	IGF2BP3
NPHP3	IGF2BP3
PYCARD	IGF2BP3
PEMT	IGF2BP3
COL13A1	IGF2BP3
UBE2S	IGF2BP3
GRASP	IGF2BP3
ABHD12	IGF2BP3
C20orf24	IGF2BP3
KLHL35	IGF2BP3
ZFYVE21	IGF2BP3
PYCR1	IGF2BP3
IL17D	IGF2BP3
LIMCH1	IGF2BP3
LTC4S	IGF2BP3
PTCH1	IGF2BP3
RASSF8	IGF2BP3
MAP6D1	IGF2BP3
KLC2	IGF2BP3
APOA1BP	IGF2BP3
RASSF7	IGF2BP3
HYI	IGF2BP3
PNCK	IGF2BP3
PPP1CA	IGF2BP3
PPP1R14A	IGF2BP3
CCDC160	IGF2BP3
TRIP10	IGF2BP3
PHF20L1	IGF2BP3
GSC	IGF2BP3
SLC35A2	IGF2BP3
PPP1R14B	IGF2BP3
CTAG1B	IGF2BP3
TCEB1	IGF2BP3
STARD10	IGF2BP3
HSD17B1	IGF2BP3
SCN1B	IGF2BP3
ERO1L	IGF2BP3
HOXD8	IGF2BP3
CHST11	IGF2BP3
TSPAN11	IGF2BP3
OSCAR	IGF2BP3
GATSL2	IGF2BP3
RUNX2	IGF2BP3
CGREF1	IGF2BP3
HSPB6	IGF2BP3
DUSP22	IGF2BP3
CTF1	IGF2BP3
CA9	IGF2BP3
ACOT7	IGF2BP3
SLC25A39	IGF2BP3
BARX1	IGF2BP3
FEZ1	IGF2BP3
ITGB3	IGF2BP3
PRICKLE4	IGF2BP3
KCTD5	IGF2BP3
WDR86	IGF2BP3
COMMD3	IGF2BP3
AKR1E2	IGF2BP3
TMEM121	IGF2BP3
VSTM2A	IGF2BP3
LRFN4	IGF2BP3
PCSK6	IGF2BP3
CTXN1	IGF2BP3
CLEC3B	IGF2BP3
PBX1	IGF2BP3
FGF20	IGF2BP3
CEP120	IGF2BP3
MMP28	IGF2BP3
DCTPP1	IGF2BP3
C10orf11	IGF2BP3
SMARCD3	IGF2BP3
CIB2	IGF2BP3
PPP4R4	IGF2BP3
PVRL3	IGF2BP3
GATA6	IGF2BP3
EGFL8	IGF2BP3
SHISA9	IGF2BP3
VIPR2	IGF2BP3
PPP4C	IGF2BP3
MYLIP	IGF2BP3
NRG1	IGF2BP3
LPPR3	IGF2BP3
FAM162B	IGF2BP3
TMEM80	IGF2BP3
PNMT	IGF2BP3
C11orf63	IGF2BP3
DCUN1D5	IGF2BP3
RPP21	IGF2BP3
NPW	IGF2BP3
TSPAN3	IGF2BP3
TSPAN33	IGF2BP3
HIST1H2AL	IGF2BP3
DUSP15	IGF2BP3
RHOF	IGF2BP3
RSPH1	IGF2BP3
MRPS34	IGF2BP3
MRPS17	IGF2BP3
CLDN15	IGF2BP3
EPHB2	IGF2BP3
ERRFI1	IGF2BP3
C19orf12	IGF2BP3
ANAPC11	IGF2BP3
ZDHHC23	IGF2BP3
SOCS2	IGF2BP3
SERINC2	IGF2BP3
ADAMTSL5	IGF2BP3
CFD	IGF2BP3
FBXO2	IGF2BP3
FAH	IGF2BP3
SERP2	IGF2BP3
CDKN2D	IGF2BP3
PLEKHF2	IGF2BP3
C2orf88	IGF2BP3
CSPG5	IGF2BP3
NMB	IGF2BP3
CAMK2N2	IGF2BP3
CACNG6	IGF2BP3
ENHO	IGF2BP3
WHAMML1	IGF2BP3
KCNK1	IGF2BP3
EMID1	IGF2BP3
MFAP2	IGF2BP3
SETBP1	IGF2BP3
IFI30	IGF2BP3
BMP8A	IGF2BP3
BMP7	IGF2BP3
SNX24	IGF2BP3
CRIP1	IGF2BP3
ANKRD53	IGF2BP3
RAB26	IGF2BP3
FAM173A	IGF2BP3
PKIB	IGF2BP3
ACTR3B	IGF2BP3
PRSS41	IGF2BP3
PIK3R2	IGF2BP3
KRTAP5-1	IGF2BP3
FOXQ1	IGF2BP3
TSPAN4	IGF2BP3
JUND	IGF2BP3
REEP6	IGF2BP3
GGH	IGF2BP3
EMX1	IGF2BP3
SLC39A2	IGF2BP3
SPAG16	IGF2BP3
KISS1	IGF2BP3
CHML	IGF2BP3
HES4	IGF2BP3
KLRG2	IGF2BP3
ATRNL1	IGF2BP3
PFDN2	IGF2BP3
TOMM40	IGF2BP3
TMC6	IGF2BP3
TPI1	IGF2BP3
FGF2	IGF2BP3
RIPPLY2	IGF2BP3
SDF2L1	IGF2BP3
SEC61G	IGF2BP3
DCBLD1	IGF2BP3
MAST4	IGF2BP3
MSX1	IGF2BP3
CIB1	IGF2BP3
PGM5	IGF2BP3
TK2	IGF2BP3
PFN2	IGF2BP3
RUNDC3A	IGF2BP3
SCARA3	IGF2BP3
RNF150	IGF2BP3
TRNP1	IGF2BP3
CISD3	IGF2BP3
AK3	IGF2BP3
PARD6B	IGF2BP3
CDH23	IGF2BP3
CCDC88C	IGF2BP3
IL1R1	IGF2BP3
CLIC3	IGF2BP3
PQLC1	IGF2BP3
FAM107A	IGF2BP3
TBX1	IGF2BP3
DHRS11	IGF2BP3
KDELR3	IGF2BP3
TSPAN10	IGF2BP3
ST6GALNAC6	IGF2BP3
NT5DC2	IGF2BP3
MPP6	IGF2BP3
C9orf89	IGF2BP3
SULT4A1	IGF2BP3
CRTAP	IGF2BP3
RPUSD1	IGF2BP3
KCNK3	IGF2BP3
PPM1J	IGF2BP3
UBE2L6	IGF2BP3
LRRC10B	IGF2BP3
TUBBP5	IGF2BP3
LGR4	IGF2BP3
ERGIC1	IGF2BP3
KCNF1	IGF2BP3
KLHL21	IGF2BP3
SOD3	IGF2BP3
LAPTM4B	IGF2BP3
SHC2	IGF2BP3
ARRDC1	IGF2BP3
IL20RA	IGF2BP3
EIF4EBP1	IGF2BP3
FAM189B	IGF2BP3
HDAC11	IGF2BP3
NME1-NME2	IGF2BP3
MBP	IGF2BP3
KCNQ5	IGF2BP3
FCGRT	IGF2BP3
FOXP1	IGF2BP3
MIF	IGF2BP3
PRR7	IGF2BP3
MXRA7	IGF2BP3
TNFRSF4	IGF2BP3
FOSL1	IGF2BP3
EFNA3	IGF2BP3
CNIH2	IGF2BP3
CITED4	IGF2BP3
FADS3	IGF2BP3
TTC36	IGF2BP3
GLRB	IGF2BP3
SAP30	IGF2BP3
TNFSF12	IGF2BP3
LRRC14B	IGF2BP3
MAPK13	IGF2BP3
FXYD7	IGF2BP3
MT1E	IGF2BP3
GPRC5B	IGF2BP3
LOR	IGF2BP3
NXNL1	IGF2BP3
MARCKSL1	IGF2BP3
PPP1R1A	IGF2BP3
SLC16A11	IGF2BP3
TMEM200C	IGF2BP3
RANBP1	IGF2BP3
TIE1	IGF2BP3
FAM101A	IGF2BP3
GPI	IGF2BP3
CLEC11A	IGF2BP3
C16orf59	IGF2BP3
NRTN	IGF2BP3
CD6	IGF2BP3
FAM89A	IGF2BP3
MAPK4	IGF2BP3
ECHDC3	IGF2BP3
ARTN	BTF3
ZFYVE21	BTF3
PQLC1	BTF3
FBXO2	BTF3
NT5DC2	BTF3
HAGHL	BTF3
FGF2	BTF3
LIMCH1	BTF3
FAM149A	BTF3
CLEC3B	BTF3
LMO2	BTF3
ACOT7	BTF3
TRIP10	BTF3
SEPT3	BTF3
HES6	BTF3
ANAPC11	BTF3
ADRA2C	BTF3
MAP6D1	BTF3
PVRL3	BTF3
MAF	BTF3
HOXB3	BTF3
SAP30	BTF3
ARRDC1	BTF3
PPP1R1A	BTF3
LY6K	BTF3
PPP1CA	BTF3
FAM19A5	BTF3
C11orf63	BTF3
OLFM1	BTF3
LMO2	LSM1
ARTN	LSM1
LIMCH1	LSM1
TRIP10	LSM1
SEPT3	LSM1
PVRL3	LSM1
ZFYVE21	LSM1
C11orf63	LSM1
PPP1CA	LSM1
GPI	LSM1
HES6	LSM1
ACOT7	LSM1
FAM19A5	LSM1
LPPR3	LSM1
GRASP	LSM1
NT5DC2	LSM1
HAGHL	LSM1
TUBB6	LSM1
SERINC2	LSM1
ADRA2C	LSM1
FAM149A	LSM1
SULT4A1	LSM1
OLFM1	LSM1
HOXB3	LSM1
SEPT3	ARPC1B
SAP30	NVL
HOXB3	NVL
OLFM1	NVL
GRASP	NVL
CLEC3B	NVL
EMX1	NVL
ARTN	NVL
LPPR3	NVL
HAGHL	NVL
SULT4A1	NVL
MAF	NVL
SEPT3	NVL
ANAPC11	NVL
CDK2AP1	NVL
ACOT7	NVL
GPI	NVL
NRTN	NVL
NT5DC2	NVL
C11orf63	NVL
SHC2	NVL
TRIP10	NVL
CBX4	NVL
LMO2	NVL
CISD3	NVL
PVRL3	NVL
KCNF1	NVL
LFNG	NVL
TUBB6	NVL
FAM149A	NVL
ZFYVE21	NVL
LIMCH1	NVL
PCSK6	NVL
EMID1	NVL
FGF2	NVL
CSPG5	NVL
SERINC2	NVL
MAP6D1	NVL
FAM19A5	NVL
LY6K	NVL
LRRC10B	NVL
PPP1CA	NVL
PQLC1	NVL
HES6	NVL
SNX24	NVL
EMID1	SLC16A3
SCARA3	SLC16A3
DHRS13	SLC16A3
LFNG	SLC16A3
SEPT3	SLC16A3
PPP1R14B	SLC16A3
IL1R1	SLC16A3
ARRDC1	SLC16A3
FAM149A	SLC16A3
ARTN	SLC16A3
MAP6D1	SLC16A3
NMB	SLC16A3
FSD1L	SLC16A3
KCNQ5	SLC16A3
C14orf80	SLC16A3
UBE2S	SLC16A3
IRX1	SLC16A3
ZDHHC23	SLC16A3
MAF	SLC16A3
GSR	SLC16A3
NT5DC2	SLC16A3
TUBB6	SLC16A3
FGF2	SLC16A3
HOXD8	SLC16A3
TWIST1	SLC16A3
COL13A1	SLC16A3
FAM19A5	SLC16A3
TMEM80	SLC16A3
GNAS	SLC16A3
CACNG6	SLC16A3
SERINC2	SLC16A3
PQLC1	SLC16A3
HAGHL	SLC16A3
PPP1R1A	SLC16A3
HIST2H3C	SLC16A3
TNFSF12	SLC16A3
PLEKHF1	SLC16A3
ABHD12	SLC16A3
PVRL3	SLC16A3
EMX1	SLC16A3
SLC16A11	SLC16A3
HOXB3	SLC16A3
DUSP15	SLC16A3
GPI	SLC16A3
CIB2	SLC16A3
NRG1	SLC16A3
GRASP	SLC16A3
TOMM40	SLC16A3
CIB1	SLC16A3
ST6GALNAC6	SLC16A3
BMP8A	SLC16A3
LRRC10B	SLC16A3
FAH	SLC16A3
FOXQ1	SLC16A3
UBE2L6	SLC16A3
NRTN	SLC16A3
ADRA2C	SLC16A3
SHF	SLC16A3
HOPX	SLC16A3
RPUSD1	SLC16A3
KCNF1	SLC16A3
BIN1	SLC16A3
LY6K	SLC16A3
ARHGAP22	SLC16A3
PHF20L1	SLC16A3
MXRA7	SLC16A3
SNX24	SLC16A3
SAP30	SLC16A3
KCNK3	SLC16A3
KCNK1	SLC16A3
GSC	SLC16A3
DCBLD1	SLC16A3
ITGA9	SLC16A3
COMMD3	SLC16A3
PGM5	SLC16A3
BMP7	SLC16A3
FAM189B	SLC16A3
CBX4	SLC16A3
MSX1	SLC16A3
ATRNL1	SLC16A3
CDH23	SLC16A3
VAX2	SLC16A3
BARX1	SLC16A3
AKR1E2	SLC16A3
MYLIP	SLC16A3
HOOK2	SLC16A3
TPI1	SLC16A3
PLEKHG6	SLC16A3
FADS3	SLC16A3
CNIH2	SLC16A3
RAB26	SLC16A3
JUND	SLC16A3
LIMCH1	SLC16A3
FAM89A	SLC16A3
SMARCD3	SLC16A3
PPP1CA	SLC16A3
CLEC3B	SLC16A3
MAPK4	SLC16A3
FZD2	SLC16A3
ZIC2	SLC16A3
EFNA3	SLC16A3
ARPC5L	SLC16A3
MAPK13	SLC16A3
CCDC160	SLC16A3
CHPT1	SLC16A3
RTN4R	SLC16A3
CGREF1	SLC16A3
VEGFA	SLC16A3
TSPAN33	SLC16A3
MBOAT7	SLC16A3
C11orf80	SLC16A3
KLHL35	SLC16A3
ACTR3B	SLC16A3
ACOT7	SLC16A3
TMEM158	SLC16A3
RASSF8	SLC16A3
ANAPC11	SLC16A3
SV2B	SLC16A3
CRIP1	SLC16A3
PRSS41	SLC16A3
MSX2	SLC16A3
VEGFC	SLC16A3
SHC2	SLC16A3
PSMG1	SLC16A3
SECTM1	SLC16A3
GATA6	SLC16A3
THRA	SLC16A3
PIK3R2	SLC16A3
IL17D	SLC16A3
GLRB	SLC16A3
KLC2	SLC16A3
CDKN2D	SLC16A3
CDH24	SLC16A3
FAM117A	SLC16A3
LPPR3	SLC16A3
MAPKAPK2	SLC16A3
HES6	SLC16A3
RASSF7	SLC16A3
FBXO2	SLC16A3
TRNP1	SLC16A3
OLFM2	SLC16A3
FAAH	SLC16A3
TRIP10	SLC16A3
NPHP3	SLC16A3
RUNDC3A	SLC16A3
CDK2AP1	SLC16A3
TMEM200C	SLC16A3
MPP6	SLC16A3
C11orf63	SLC16A3
LMO2	SLC16A3
CISD3	SLC16A3
CCDC88C	SLC16A3
CSPG5	SLC16A3
ZFYVE21	SLC16A3
TPM2	SLC16A3
SCCPDH	SLC16A3
MARCKSL1	SLC16A3
C16orf59	SLC16A3
AGPAT2	SLC16A3
FEZ1	SLC16A3
SULT4A1	SLC16A3
OLFM1	SLC16A3
SERPING1	SLC16A3
EFEMP2	SLC16A3
HDAC11	SLC16A3
MFAP2	SLC16A3
PCSK6	SLC16A3
MRPS17	SLC16A3
MXD3	SLC16A3
RNF150	SLC16A3
ITPKA	SLC16A3
MEST	SLC16A3
NME1-NME2	SLC16A3
CHML	SLC16A3
TSPAN11	SLC16A3
C2orf88	SLC16A3
SEC61G	SLC16A3
ACOT7	PHGDH
LY6K	PHGDH
RASSF7	PHGDH
OLFM1	PHGDH
EMID1	PHGDH
TWIST1	PHGDH
TRIP10	PHGDH
LMO2	PHGDH
ADRA2C	PHGDH
ATRNL1	PHGDH
NT5DC2	PHGDH
SEPT3	PHGDH
FAM19A5	PHGDH
ARTN	PHGDH
FAM149A	PHGDH
HAGHL	PHGDH
GPI	PHGDH
CISD3	PHGDH
CSPG5	PHGDH
AKR1E2	PHGDH
FBXO2	PHGDH
C11orf63	PHGDH
KCNK1	PHGDH
TUBB6	PHGDH
GRASP	PHGDH
SERINC2	PHGDH
IL1R1	PHGDH
SULT4A1	PHGDH
SCARA3	PHGDH
PVRL3	PHGDH
HOXB3	PHGDH
PPP1CA	PHGDH
JUND	PHGDH
EMX1	PHGDH
ARRDC1	PHGDH
CBX4	PHGDH
SHC2	PHGDH
HES6	PHGDH
LPPR3	PHGDH
BMP7	PHGDH
FGF2	PHGDH
PPP1R1A	PHGDH
LIMCH1	PHGDH
LFNG	PHGDH
MRPS17	PHGDH
OLFM2	PHGDH
ZFYVE21	PHGDH
ARTN	MSI1
SERINC2	MSI1
DUSP15	MSI1
ACOT7	MSI1
PVRL3	MSI1
RASSF7	MSI1
CACNG6	MSI1
SAP30	MSI1
ABHD12	MSI1
MAF	MSI1
FBXO2	MSI1
TRNP1	MSI1
LIMCH1	MSI1
CDKN2D	MSI1
CIB1	MSI1
GLRB	MSI1
LMO2	MSI1
CISD3	MSI1
HES6	MSI1
AGPAT2	MSI1
ANAPC11	MSI1
KCNK1	MSI1
PQLC1	MSI1
C11orf63	MSI1
CSPG5	MSI1
TUBB6	MSI1
ADRA2C	MSI1
PGM5	MSI1
CDK2AP1	MSI1
JUND	MSI1
PPP1R1A	MSI1
HOXD8	MSI1
MYLIP	MSI1
NMB	MSI1
TRIP10	MSI1
EMID1	MSI1
MRPS17	MSI1
MAP6D1	MSI1
LFNG	MSI1
ARRDC1	MSI1
ACTR3B	MSI1
CGREF1	MSI1
NT5DC2	MSI1
HOXB3	MSI1
ATRNL1	MSI1
MFAP2	MSI1
MAPK4	MSI1
OLFM1	MSI1
IL1R1	MSI1
HAGHL	MSI1
AKR1E2	MSI1
GRASP	MSI1
GATA6	MSI1
GPI	MSI1
NRTN	MSI1
SHC2	MSI1
KLHL35	MSI1
UBE2L6	MSI1
FAM149A	MSI1
CLEC3B	MSI1
LY6K	MSI1
CNIH2	MSI1
MXD3	MSI1
FADS3	MSI1
PIK3R2	MSI1
CRIP1	MSI1
MBOAT7	MSI1
TSPAN11	MSI1
SEPT3	MSI1
HOPX	MSI1
MSX2	MSI1
SCARA3	MSI1
PPP1R14B	MSI1
BMP7	MSI1
SULT4A1	MSI1
FAM19A5	MSI1
ZFYVE21	MSI1
COL13A1	MSI1
VEGFA	MSI1
RNF150	MSI1
COMMD3	MSI1
PPP1CA	MSI1
TWIST1	MSI1
MSX1	MSI1
SMARCD3	MSI1
LPPR3	MSI1
FAM89A	MSI1
CHPT1	MSI1
OLFM2	MSI1
FGF2	MSI1
CBX4	MSI1
KCNQ5	MSI1
CHML	MSI1
TMEM80	MSI1
EMX1	MSI1
KCNK3	MSI1
SEC61G	MSI1
NRG1	MSI1
ITPKA	EPB41L2
SRPK3	EPB41L2
KCNK1	EPB41L2
SMOX	EPB41L2
ITGB3	EPB41L2
MAP6D1	EPB41L2
LTC4S	EPB41L2
ST6GALNAC6	EPB41L2
DLX2	EPB41L2
LIMD2	EPB41L2
NT5DC2	EPB41L2
C19orf12	EPB41L2
PPP4C	EPB41L2
MDFIC	EPB41L2
NPB	EPB41L2
TNFRSF4	EPB41L2
HES6	EPB41L2
PLEKHB1	EPB41L2
AQP1	EPB41L2
AGPAT2	EPB41L2
TYMP	EPB41L2
PFN2	EPB41L2
SLIT1	EPB41L2
SIX2	EPB41L2
SETBP1	EPB41L2
PCOLCE2	EPB41L2
BCL2L12	EPB41L2
PQLC1	EPB41L2
FAAH	EPB41L2
TUBB6	EPB41L2
NRG1	EPB41L2
PVT1	EPB41L2
CDH23	EPB41L2
RUNDC3A	EPB41L2
SLC16A11	EPB41L2
EME2	EPB41L2
NRTN	EPB41L2
IRAK1	EPB41L2
COL13A1	EPB41L2
FBXO45	EPB41L2
RUNX2	EPB41L2
GNAL	EPB41L2
AHSA2	EPB41L2
BMP8A	EPB41L2
GADD45G	EPB41L2
DUSP15	EPB41L2
PIK3R2	EPB41L2
C14orf80	EPB41L2
OLFM2	EPB41L2
GYG2	EPB41L2
BIN1	EPB41L2
FBXO2	EPB41L2
RPUSD1	EPB41L2
HIST2H3C	EPB41L2
MXI1	EPB41L2
CAMK1	EPB41L2
C16orf59	EPB41L2
EPHB2	EPB41L2
RRAD	EPB41L2
COMMD3	EPB41L2
PBX1	EPB41L2
COPZ2	EPB41L2
TNFSF12	EPB41L2
ZIC2	EPB41L2
BARX1	EPB41L2
RAB26	EPB41L2
VIPR2	EPB41L2
PDIA6	EPB41L2
CCDC151	EPB41L2
NFKBIE	EPB41L2
ARTN	EPB41L2
MYLIP	EPB41L2
THRA	EPB41L2
PVRL3	EPB41L2
LMO2	EPB41L2
HOMER3	EPB41L2
TSPAN33	EPB41L2
PPM1J	EPB41L2
HYI	EPB41L2
HES4	EPB41L2
CLEC11A	EPB41L2
SHF	EPB41L2
FZD9	EPB41L2
FBXL6	EPB41L2
PPP1R14C	EPB41L2
PCSK6	EPB41L2
EMX1	EPB41L2
BBC3	EPB41L2
DCBLD1	EPB41L2
TWIST1	EPB41L2
IRX1	EPB41L2
MEIS3	EPB41L2
VEGFA	EPB41L2
EPCAM	EPB41L2
ADSSL1	EPB41L2
CIB1	EPB41L2
FKBP1B	EPB41L2
C11orf80	EPB41L2
C15orf59	EPB41L2
ECEL1	EPB41L2
EFNA3	EPB41L2
ACOT7	EPB41L2
ADRA2C	EPB41L2
CTF1	EPB41L2
CISD3	EPB41L2
PSMG1	EPB41L2
POLR2H	EPB41L2
LFNG	EPB41L2
GALNT12	EPB41L2
PLEKHF1	EPB41L2
SDF2L1	EPB41L2
ITGA9	EPB41L2
GPI	EPB41L2
CRIP1	EPB41L2
SMARCD3	EPB41L2
VAX2	EPB41L2
BAMBI	EPB41L2
EMID1	EPB41L2
SLC35A2	EPB41L2
CDK2AP1	EPB41L2
SEPT4	EPB41L2
TSPAN13	EPB41L2
MEST	EPB41L2
ETS1	EPB41L2
MXD3	EPB41L2
RARA	EPB41L2
SPIRE2	EPB41L2
PPP1R14A	EPB41L2
MAPK4	EPB41L2
SLC19A1	EPB41L2
E2F5	EPB41L2
CEP120	EPB41L2
ADAMTSL5	EPB41L2
NXNL1	EPB41L2
FBXL20	EPB41L2
MSX1	EPB41L2
MRPS17	EPB41L2
ABHD12	EPB41L2
FOXA3	EPB41L2
FAM89A	EPB41L2
ATAD3A	EPB41L2
TBX1	EPB41L2
TMEM80	EPB41L2
P2RY2	EPB41L2
TLE6	EPB41L2
ARPC5L	EPB41L2
PPP2R2C	EPB41L2
LMTK3	EPB41L2
LPPR3	EPB41L2
DLK2	EPB41L2
FOXQ1	EPB41L2
FAM117A	EPB41L2
KREMEN2	EPB41L2
KLHL35	EPB41L2
UBE2E3	EPB41L2
REEP6	EPB41L2
PDSS1	EPB41L2
TCEB1	EPB41L2
TSPAN10	EPB41L2
AKR1E2	EPB41L2
TSPAN4	EPB41L2
GSR	EPB41L2
RHOQ	EPB41L2
HOXA4	EPB41L2
CYB5R3	EPB41L2
CHPT1	EPB41L2
NRM	EPB41L2
WNT11	EPB41L2
ZNF365	EPB41L2
PFDN2	EPB41L2
PTH1R	EPB41L2
HAGHL	EPB41L2
TOP1MT	EPB41L2
SCCPDH	EPB41L2
PKIG	EPB41L2
KLC3	EPB41L2
RAB3IL1	EPB41L2
RAD51	EPB41L2
FCGRT	EPB41L2
TSKU	EPB41L2
AGTR1	EPB41L2
ZFYVE21	EPB41L2
PPP4R4	EPB41L2
SNX24	EPB41L2
SNF8	EPB41L2
NPAS3	EPB41L2
SECTM1	EPB41L2
TRIP10	EPB41L2
FXYD7	EPB41L2
LSM7	EPB41L2
MXRA7	EPB41L2
LRRC24	EPB41L2
WDR86	EPB41L2
KAZALD1	EPB41L2
FGF2	EPB41L2
CCDC24	EPB41L2
TOMM40	EPB41L2
LSR	EPB41L2
ACTR3B	EPB41L2
FAM136A	EPB41L2
TTBK2	EPB41L2
OSCAR	EPB41L2
CLEC14A	EPB41L2
PPP1CA	EPB41L2
MMD	EPB41L2
CCDC160	EPB41L2
PLEKHG6	EPB41L2
KLC2	EPB41L2
RANBP1	EPB41L2
GATSL2	EPB41L2
HOXB3	EPB41L2
C20orf24	EPB41L2
CDH24	EPB41L2
CHML	EPB41L2
SEC61G	EPB41L2
CACNG6	EPB41L2
CPLX1	EPB41L2
CIB2	EPB41L2
CMPK2	EPB41L2
HAND2	EPB41L2
KCTD5	EPB41L2
HSPB6	EPB41L2
SEPT3	EPB41L2
FAM189B	EPB41L2
RTN4R	EPB41L2
CBLN2	EPB41L2
WHAMML1	EPB41L2
CCDC88C	EPB41L2
LTBP3	EPB41L2
ARRDC1	EPB41L2
MAGI2	EPB41L2
HDAC11	EPB41L2
BAI2	EPB41L2
PINK1	EPB41L2
PNCK	EPB41L2
GSC	EPB41L2
ATRNL1	EPB41L2
EPS8L1	EPB41L2
FADS3	EPB41L2
RSPO4	EPB41L2
GNAS	EPB41L2
KCNF1	EPB41L2
GPR160	EPB41L2
ECHDC3	EPB41L2
MAPKAPK2	EPB41L2
FAM19A5	EPB41L2
NME1-NME2	EPB41L2
FAM162B	EPB41L2
CCDC96	EPB41L2
MSX2	EPB41L2
ATP13A2	EPB41L2
FADD	EPB41L2
PKMYT1	EPB41L2
DHRS13	EPB41L2
CLEC3B	EPB41L2
C2orf88	EPB41L2
FAM149A	EPB41L2
PTX3	EPB41L2
CHST11	EPB41L2
LRFN4	EPB41L2
SOD3	EPB41L2
SOCS2	EPB41L2
ARRDC2	EPB41L2
KLF15	EPB41L2
NPW	EPB41L2
DLG3	EPB41L2
EGFL8	EPB41L2
PLEKHA8	EPB41L2
CGREF1	EPB41L2
HOXA10	EPB41L2
ACSF2	EPB41L2
MAP3K8	EPB41L2
LYPD6B	EPB41L2
PHF20L1	EPB41L2
AMIGO1	EPB41L2
GAL3ST2	EPB41L2
NMB	EPB41L2
CELF6	EPB41L2
TPI1	EPB41L2
GGH	EPB41L2
TSPAN3	EPB41L2
TSPAN11	EPB41L2
PLEK2	EPB41L2
HOPX	EPB41L2
FSD1L	EPB41L2
IFI30	EPB41L2
ZDHHC23	EPB41L2
POLE2	EPB41L2
SCARA3	EPB41L2
NXPH3	EPB41L2
DOK3	EPB41L2
RASGEF1B	EPB41L2
PGM5	EPB41L2
FZD2	EPB41L2
SULT4A1	EPB41L2
LY6K	EPB41L2
VSTM2L	EPB41L2
LIMCH1	EPB41L2
ITM2C	EPB41L2
SLC39A2	EPB41L2
GRASP	EPB41L2
CAMK1D	EPB41L2
GJC1	EPB41L2
SCARA5	EPB41L2
GATA6	EPB41L2
CNTFR	EPB41L2
EZH2	EPB41L2
HOXD8	EPB41L2
MBOAT7	EPB41L2
FAH	EPB41L2
ANKRD53	EPB41L2
RIPPLY2	EPB41L2
IL1R1	EPB41L2
ROR1	EPB41L2
PRSS41	EPB41L2
NR2F6	EPB41L2
TRNP1	EPB41L2
HSD17B1	EPB41L2
RASSF7	EPB41L2
SDS	EPB41L2
RAB11FIP1	EPB41L2
TTC39A	EPB41L2
FEZ1	EPB41L2
NXPH4	EPB41L2
TIGD3	EPB41L2
PYCR1	EPB41L2
OLFM1	EPB41L2
DYRK3	EPB41L2
NHLRC4	EPB41L2
CTXN1	EPB41L2
INPP5J	EPB41L2
SIAH2	EPB41L2
MYO10	EPB41L2
ERN1	EPB41L2
RFC2	EPB41L2
MARCKSL1	EPB41L2
ACBD4	EPB41L2
CRTAP	EPB41L2
HOOK2	EPB41L2
ARHGAP22	EPB41L2
RCAN1	EPB41L2
JAG2	EPB41L2
TMEM150C	EPB41L2
KLHL21	EPB41L2
SHC2	EPB41L2
CTSF	EPB41L2
AKT1	EPB41L2
MRAP2	EPB41L2
RHOF	EPB41L2
JUND	EPB41L2
EBF4	EPB41L2
KCNK3	EPB41L2
CHST6	EPB41L2
SP5	EPB41L2
RBPMS2	EPB41L2
HHEX	EPB41L2
DUSP22	EPB41L2
BMP7	EPB41L2
PVRL2	EPB41L2
CBX4	EPB41L2
SCN1B	EPB41L2
EFEMP2	EPB41L2
TMSB15B	EPB41L2
IL17D	EPB41L2
MFAP2	EPB41L2
FAM101A	EPB41L2
MBP	EPB41L2
LRRC10B	EPB41L2
MAF	EPB41L2
ANAPC11	EPB41L2
TMEM158	EPB41L2
AMH	EPB41L2
TSEN54	EPB41L2
PKDCC	EPB41L2
NPHP3	EPB41L2
P4HA3	EPB41L2
PTCH1	EPB41L2
CD6	EPB41L2
RAB6B	EPB41L2
MEIS2	EPB41L2
MDK	EPB41L2
LOR	EPB41L2
HOXD9	EPB41L2
KCNQ5	EPB41L2
ADIPOR1	EPB41L2
LIME1	EPB41L2
CSPG5	EPB41L2
UBE2S	EPB41L2
C1QTNF1	EPB41L2
SSX2IP	EPB41L2
DCUN1D5	EPB41L2
DNMT3A	EPB41L2
KCNG1	EPB41L2
NPAS1	EPB41L2
CYP4V2	EPB41L2
PPP1R1A	EPB41L2
CDKN2D	EPB41L2
HTRA1	EPB41L2
ID4	EPB41L2
WFDC1	EPB41L2
SNX21	EPB41L2
FCRLB	EPB41L2
SAC3D1	EPB41L2
SERINC2	EPB41L2
SYNGR3	EPB41L2
CNIH2	EPB41L2
APLP1	EPB41L2
C2CD4D	EPB41L2
PLEKHF2	EPB41L2
CST6	EPB41L2
C11orf63	EPB41L2
NAT14	EPB41L2
LYPLA1	EPB41L2
TPM2	EPB41L2
SYT7	EPB41L2
STARD10	EPB41L2
CYS1	EPB41L2
MAPK13	EPB41L2
FGF20	EPB41L2
PPP1R14B	EPB41L2
ZDHHC1	EPB41L2
RRAS2	EPB41L2
TMEM200C	EPB41L2
USP2	EPB41L2
RAB40B	EPB41L2
DNAJB11	EPB41L2
UBE2L6	EPB41L2
MPP6	EPB41L2
SERPING1	EPB41L2
GATS	EPB41L2
KISS1R	EPB41L2
ZNF219	EPB41L2
TTC36	EPB41L2
RNF150	EPB41L2
RSPH1	EPB41L2
PARP9	EPB41L2
VEGFC	EPB41L2
IRX5	EPB41L2
GLRB	EPB41L2
SAP30	EPB41L2
LAPTM4B	EPB41L2
SV2B	EPB41L2
RASSF8	EPB41L2
NAGS	EPB41L2
LAGE3	EPB41L2
OLFM1	KIF1C
PKDCC	KIF1C
MXI1	KIF1C
PQLC1	KIF1C
NT5DC2	KIF1C
PVRL3	KIF1C
ZFYVE21	KIF1C
HOXB3	KIF1C
FGF2	KIF1C
SNX24	KIF1C
KCNF1	KIF1C
ACOT7	KIF1C
FAM19A5	KIF1C
C11orf63	KIF1C
ANAPC11	KIF1C
LFNG	KIF1C
CBX4	KIF1C
FAM149A	KIF1C
SERINC2	KIF1C
ARTN	KIF1C
ARRDC1	KIF1C
MAP6D1	KIF1C
PCSK6	KIF1C
PPP1CA	KIF1C
SULT4A1	KIF1C
ST6GALNAC6	KIF1C
LPPR3	KIF1C
HAGHL	KIF1C
LY6K	KIF1C
GPI	KIF1C
MAF	KIF1C
CSPG5	KIF1C
HES6	KIF1C
FBXO2	KIF1C
LMO2	KIF1C
TUBB6	KIF1C
SMARCD3	KIF1C
SAP30	KIF1C
SEPT3	KIF1C
SHC2	KIF1C
CLEC3B	KIF1C
TRIP10	KIF1C
LIMCH1	KIF1C
FAM117A	KIF1C
LRRC10B	KIF1C
ABHD12	DKC1
TPM2	DKC1
NRTN	DKC1
ARTN	DKC1
CNIH2	DKC1
JAG2	DKC1
SERINC2	DKC1
PQLC1	DKC1
AKR1E2	DKC1
HAGHL	DKC1
AGPAT2	DKC1
HOXB3	DKC1
CLEC3B	DKC1
FZD2	DKC1
C14orf80	DKC1
RUNX2	DKC1
ITPKA	DKC1
MAF	DKC1
NMB	DKC1
CHML	DKC1
FBXO2	DKC1
FSD1L	DKC1
HSD17B1	DKC1
CBX4	DKC1
RRAD	DKC1
CHST11	DKC1
CSPG5	DKC1
BMP7	DKC1
TNFRSF4	DKC1
OLFM2	DKC1
PBX1	DKC1
CHPT1	DKC1
KLHL35	DKC1
C16orf59	DKC1
CACNG6	DKC1
BIN1	DKC1
VEGFA	DKC1
SCARA3	DKC1
C2orf88	DKC1
MPP6	DKC1
DUSP15	DKC1
GSC	DKC1
MDFIC	DKC1
WHAMML1	DKC1
RUNDC3A	DKC1
FAM149A	DKC1
DHRS13	DKC1
FADS3	DKC1
RASSF7	DKC1
MRPS17	DKC1
NRG1	DKC1
CMPK2	DKC1
LY6K	DKC1
NME1-NME2	DKC1
ADAMTSL5	DKC1
ACTR3B	DKC1
MAP3K8	DKC1
SEPT3	DKC1
FOXQ1	DKC1
GADD45G	DKC1
PIK3R2	DKC1
VEGFC	DKC1
EMID1	DKC1
HES4	DKC1
FAM117A	DKC1
IL1R1	DKC1
ADRA2C	DKC1
MYLIP	DKC1
COPZ2	DKC1
PPP1R14B	DKC1
UBE2S	DKC1
CCDC88C	DKC1
FAM89A	DKC1
KCNK3	DKC1
SLC16A11	DKC1
COL13A1	DKC1
RTN4R	DKC1
HES6	DKC1
FAH	DKC1
LFNG	DKC1
PLEKHF2	DKC1
TNFSF12	DKC1
C11orf63	DKC1
RAD51	DKC1
STARD10	DKC1
CIB1	DKC1
ARHGAP22	DKC1
GNAS	DKC1
BARX1	DKC1
WDR86	DKC1
AQP1	DKC1
PCSK6	DKC1
MAPKAPK2	DKC1
LMO2	DKC1
CCDC160	DKC1
FGF2	DKC1
KCNQ5	DKC1
RAB26	DKC1
HDAC11	DKC1
TWIST1	DKC1
FAM19A5	DKC1
GPI	DKC1
CGREF1	DKC1
BMP8A	DKC1
CDKN2D	DKC1
PHF20L1	DKC1
PVRL3	DKC1
CDH23	DKC1
KCNF1	DKC1
LYPD6B	DKC1
TTC36	DKC1
MAPK13	DKC1
CIB2	DKC1
GRASP	DKC1
NT5DC2	DKC1
MFAP2	DKC1
CEP120	DKC1
HOMER3	DKC1
TUBB6	DKC1
BBC3	DKC1
EMX1	DKC1
TRNP1	DKC1
TMEM200C	DKC1
SEC61G	DKC1
UBE2L6	DKC1
MAP6D1	DKC1
MXD3	DKC1
SMARCD3	DKC1
GSR	DKC1
ACOT7	DKC1
MEST	DKC1
RANBP1	DKC1
LTC4S	DKC1
HIST2H3C	DKC1
ATRNL1	DKC1
PFN2	DKC1
PVT1	DKC1
CELF6	DKC1
MXRA7	DKC1
MBOAT7	DKC1
TRIP10	DKC1
TSPAN11	DKC1
EFNA3	DKC1
ARRDC1	DKC1
JUND	DKC1
LOR	DKC1
TPI1	DKC1
PGM5	DKC1
CTXN1	DKC1
LAPTM4B	DKC1
IL17D	DKC1
PKIG	DKC1
HOPX	DKC1
PPP1CA	DKC1
PRSS41	DKC1
MSX2	DKC1
PPP1R1A	DKC1
TSPAN33	DKC1
ANKRD53	DKC1
TMEM158	DKC1
CDK2AP1	DKC1
TOMM40	DKC1
SHC2	DKC1
NPW	DKC1
MSX1	DKC1
CRIP1	DKC1
TSPAN4	DKC1
COMMD3	DKC1
KCNK1	DKC1
RPUSD1	DKC1
ZDHHC23	DKC1
NXNL1	DKC1
FEZ1	DKC1
DCBLD1	DKC1
TMEM80	DKC1
ZFYVE21	DKC1
TSPAN3	DKC1
LPPR3	DKC1
GATA6	DKC1
DCUN1D5	DKC1
ST6GALNAC6	DKC1
OLFM1	DKC1
SHF	DKC1
SULT4A1	DKC1
VIPR2	DKC1
MAPK4	DKC1
ANAPC11	DKC1
LRRC10B	DKC1
RASSF8	DKC1
CRTAP	DKC1
MARCKSL1	DKC1
FAM189B	DKC1
PLEKHG6	DKC1
MBP	DKC1
C11orf80	DKC1
BAI2	DKC1
CD6	DKC1
FCGRT	DKC1
NPHP3	DKC1
FGF20	DKC1
LSM7	DKC1
SETBP1	DKC1
LAGE3	DKC1
SNX24	DKC1
VAX2	DKC1
LIMCH1	DKC1
SV2B	DKC1
SOD3	DKC1
KLHL21	DKC1
SECTM1	DKC1
HOXD8	DKC1
IRX1	DKC1
SERPING1	DKC1
SAP30	DKC1
CISD3	DKC1
TBX1	DKC1
PPP4R4	DKC1
GLRB	DKC1
RNF150	DKC1
ITGA9	DKC1
KLC2	DKC1
PPP1CA	H2AFY
IL1R1	H2AFY
PVRL3	H2AFY
HOXB3	H2AFY
ATRNL1	H2AFY
TRIP10	H2AFY
FAM149A	H2AFY
ADRA2C	H2AFY
LFNG	H2AFY
SEPT3	H2AFY
SULT4A1	H2AFY
ARTN	H2AFY
NT5DC2	H2AFY
LMO2	H2AFY
AKR1E2	H2AFY
KCNK1	H2AFY
TUBB6	H2AFY
ACOT7	H2AFY
CBX4	H2AFY
ARRDC1	H2AFY
KCNK3	H2AFY
OLFM2	H2AFY
CISD3	H2AFY
HES6	H2AFY
MRPS17	H2AFY
ZFYVE21	H2AFY
GPI	H2AFY
FAM19A5	H2AFY
C11orf63	H2AFY
OLFM1	H2AFY
HAGHL	H2AFY
SCARA3	H2AFY
GRASP	H2AFY
SERINC2	H2AFY
PPP1R1A	H2AFY
TWIST1	H2AFY
RASSF7	H2AFY
LIMCH1	H2AFY
CSPG5	H2AFY
KCNF1	H2AFY
EMX1	H2AFY
LPPR3	H2AFY
FGF2	H2AFY
EMID1	H2AFY
ZFYVE21	KHDRBS3
HES6	KHDRBS3
FAM149A	KHDRBS3
PPP1CA	KHDRBS3
SEPT3	KHDRBS3
PVRL3	KHDRBS3
DHRS13	NPM3
CLEC3B	NPM3
PTH1R	NPM3
RRAS2	NPM3
SPAG16	NPM3
HOOK2	NPM3
SHF	NPM3
NMB	NPM3
GPI	NPM3
PQLC1	NPM3
TIE1	NPM3
HDAC11	NPM3
CBX4	NPM3
GLRB	NPM3
TNFRSF12A	NPM3
C11orf80	NPM3
FAM117A	NPM3
UBE2L6	NPM3
CDKN3	NPM3
SLC35A2	NPM3
IRX1	NPM3
VEGFA	NPM3
TNFRSF4	NPM3
LRRC14B	NPM3
CLEC11A	NPM3
GATA6	NPM3
C20orf24	NPM3
FXYD7	NPM3
CACNG6	NPM3
RRAD	NPM3
EMID1	NPM3
PPP4R4	NPM3
EMX1	NPM3
KCNK3	NPM3
FOXP1	NPM3
COL13A1	NPM3
MDK	NPM3
HOPX	NPM3
TTBK2	NPM3
C15orf59	NPM3
MAPKAPK2	NPM3
CHST11	NPM3
PRTG	NPM3
TMC6	NPM3
MBP	NPM3
FAAH	NPM3
SCARA5	NPM3
HOXB3	NPM3
MDFIC	NPM3
RPP21	NPM3
PLEKHF1	NPM3
RSPO4	NPM3
KCNQ5	NPM3
CSPG5	NPM3
FAM19A5	NPM3
MFAP2	NPM3
FAM173A	NPM3
PIK3R2	NPM3
UBE2S	NPM3
FAM149A	NPM3
ERGIC1	NPM3
C14orf80	NPM3
SSX2IP	NPM3
SNX24	NPM3
IRAK1	NPM3
CCDC160	NPM3
MAP3K8	NPM3
CRIP1	NPM3
LSM7	NPM3
CLIC3	NPM3
KISS1	NPM3
MEIS3	NPM3
PNCK	NPM3
UBE2E3	NPM3
GSC	NPM3
EME2	NPM3
TMEM54	NPM3
OSCAR	NPM3
HAGHL	NPM3
PPP1R14A	NPM3
TSPAN4	NPM3
SAP30	NPM3
PVRL3	NPM3
BIN1	NPM3
TPM2	NPM3
KAZALD1	NPM3
CIB1	NPM3
CGREF1	NPM3
CIB2	NPM3
CNIH2	NPM3
RAD51	NPM3
FAM189B	NPM3
FSD1L	NPM3
FEZ1	NPM3
FCRLB	NPM3
TTC36	NPM3
FGF20	NPM3
MAPK13	NPM3
CD72	NPM3
SMARCD3	NPM3
PRR7	NPM3
HES4	NPM3
PKMYT1	NPM3
CMPK2	NPM3
LRFN4	NPM3
RASGRP2	NPM3
FZD2	NPM3
LIME1	NPM3
HOMER3	NPM3
WFDC1	NPM3
CDK2AP1	NPM3
EPHB2	NPM3
HSF4	NPM3
GRASP	NPM3
LIMCH1	NPM3
ST6GALNAC6	NPM3
DUSP22	NPM3
PPP1R14B	NPM3
FAM101A	NPM3
RHOF	NPM3
LAGE3	NPM3
PBX1	NPM3
KLHL35	NPM3
MARCKSL1	NPM3
CISD3	NPM3
MYLIP	NPM3
SECTM1	NPM3
MAPK4	NPM3
RUNDC3A	NPM3
LYPD6B	NPM3
KCTD5	NPM3
TSPAN3	NPM3
TMEM80	NPM3
LAPTM4B	NPM3
AGPAT2	NPM3
SYT7	NPM3
SV2B	NPM3
TK2	NPM3
SCARA3	NPM3
TNFSF12	NPM3
TOMM40	NPM3
PFN2	NPM3
TCEB1	NPM3
MXD3	NPM3
RASSF7	NPM3
GYG2	NPM3
CTXN1	NPM3
TYMP	NPM3
SOD3	NPM3
ITPKA	NPM3
PLA2G10	NPM3
PVT1	NPM3
PTS	NPM3
EFNA3	NPM3
HAPLN1	NPM3
RASSF8	NPM3
CDKN2D	NPM3
CTAG1B	NPM3
TWIST1	NPM3
ABHD12	NPM3
GULP1	NPM3
NRTN	NPM3
CRLF1	NPM3
CLDN15	NPM3
GNAL	NPM3
CTF1	NPM3
C16orf59	NPM3
NME1-NME2	NPM3
PNMT	NPM3
CEP120	NPM3
MRPS34	NPM3
MT1E	NPM3
SERP2	NPM3
HIST2H3C	NPM3
FAM72B	NPM3
PFKFB4	NPM3
SCN1B	NPM3
RASGEF1B	NPM3
HES6	NPM3
C10orf11	NPM3
C11orf63	NPM3
EPHA10	NPM3
STEAP2	NPM3
TSPAN11	NPM3
DCTPP1	NPM3
AMH	NPM3
MAST4	NPM3
TPI1	NPM3
PPP1R1A	NPM3
GNAS	NPM3
COMMD3	NPM3
MMP28	NPM3
MEST	NPM3
VSTM2L	NPM3
ARTN	NPM3
VIPR2	NPM3
CYB5R3	NPM3
C19orf12	NPM3
CFD	NPM3
WHAMML1	NPM3
LBH	NPM3
SLC25A39	NPM3
E2F5	NPM3
APOA1BP	NPM3
BMP7	NPM3
SLC39A2	NPM3
PEMT	NPM3
MAF	NPM3
TRIP10	NPM3
PRSS21	NPM3
AQP1	NPM3
MPP6	NPM3
HSPB6	NPM3
RAB26	NPM3
FBXL20	NPM3
HSD17B1	NPM3
PTCH1	NPM3
DHRS11	NPM3
ACOT7	NPM3
ARRDC1	NPM3
BARX1	NPM3
OLFM2	NPM3
AKR1E2	NPM3
DNMT3A	NPM3
KRTAP5-1	NPM3
ITGB3	NPM3
CA9	NPM3
SETBP1	NPM3
FBXL6	NPM3
GPRC5B	NPM3
NT5DC2	NPM3
ADRA2C	NPM3
DCUN1D5	NPM3
TCEAL3	NPM3
MRPS17	NPM3
FAM136A	NPM3
CDCA5	NPM3
CHML	NPM3
JUND	NPM3
VSTM2A	NPM3
RIPPLY2	NPM3
IGFBP6	NPM3
EFEMP2	NPM3
PCSK6	NPM3
NPHP3	NPM3
LTC4S	NPM3
SULT4A1	NPM3
RAB3IL1	NPM3
HTRA1	NPM3
KLHDC9	NPM3
TMEM158	NPM3
DLX2	NPM3
SDF2L1	NPM3
MSX1	NPM3
SLC16A11	NPM3
SLIT1	NPM3
TUBBP5	NPM3
SEC61G	NPM3
SOCS2	NPM3
TBX1	NPM3
REEP6	NPM3
GSR	NPM3
PPP4C	NPM3
TMEM134	NPM3
NXPH4	NPM3
SERINC2	NPM3
IL1R1	NPM3
TOP1MT	NPM3
GPR160	NPM3
BBC3	NPM3
FAM89A	NPM3
ERO1L	NPM3
ECHDC3	NPM3
MXRA7	NPM3
FADS3	NPM3
PKIG	NPM3
CCDC88C	NPM3
FBXO2	NPM3
LRRC10B	NPM3
GAL3ST2	NPM3
RPUSD1	NPM3
CD6	NPM3
MAP6D1	NPM3
NRG1	NPM3
ANAPC11	NPM3
FOSL1	NPM3
OLFM1	NPM3
C1QTNF1	NPM3
RSPH1	NPM3
WDR86	NPM3
FKBP1B	NPM3
MFSD7	NPM3
NPW	NPM3
FADD	NPM3
HOXD8	NPM3
PSMG1	NPM3
PLEKHG6	NPM3
SDS	NPM3
LMO2	NPM3
FAM162B	NPM3
PPM1J	NPM3
ITGA9	NPM3
LFNG	NPM3
KDELR3	NPM3
PYCR1	NPM3
FOXQ1	NPM3
EGFL8	NPM3
BMP8A	NPM3
RTN4R	NPM3
IL17D	NPM3
PFDN2	NPM3
PKIB	NPM3
SHC2	NPM3
EPCAM	NPM3
TIGD3	NPM3
KLC2	NPM3
KCNF1	NPM3
GADD45G	NPM3
PAX6	NPM3
LY6K	NPM3
TSPAN10	NPM3
CHPT1	NPM3
PRSS41	NPM3
SUSD3	NPM3
COPZ2	NPM3
POLE2	NPM3
PLEKHF2	NPM3
TSPAN33	NPM3
BAMBI	NPM3
RUNX2	NPM3
TUBB6	NPM3
GGH	NPM3
KLHL21	NPM3
STARD10	NPM3
GATSL2	NPM3
ATRNL1	NPM3
ZDHHC23	NPM3
FAM107A	NPM3
C2orf88	NPM3
CAMK1D	NPM3
ENHO	NPM3
NXNL1	NPM3
AUH	NPM3
ANKRD53	NPM3
ERN1	NPM3
CHAC1	NPM3
MBOAT7	NPM3
AK3	NPM3
CITED4	NPM3
EIF4EBP1	NPM3
TRNP1	NPM3
NAT14	NPM3
THRA	NPM3
ARHGAP22	NPM3
VAX2	NPM3
HYI	NPM3
FGF2	NPM3
MSX2	NPM3
SEPT3	NPM3
CRTAP	NPM3
PHF20L1	NPM3
ACOT1	NPM3
FAH	NPM3
ZFYVE21	NPM3
GPX4	NPM3
CDH24	NPM3
CAMK2N2	NPM3
NRM	NPM3
DCBLD1	NPM3
PPP1CA	NPM3
ACTR3B	NPM3
KLC3	NPM3
MIF	NPM3
CELF6	NPM3
STRA13	NPM3
PDSS1	NPM3
IFI30	NPM3
PLEK2	NPM3
PGM5	NPM3
CST6	NPM3
APLP1	NPM3
FCGRT	NPM3
CDH23	NPM3
ERRFI1	NPM3
ADAMTSL5	NPM3
C2CD4D	NPM3
SAC3D1	NPM3
DUSP15	NPM3
USP2	NPM3
SERPING1	NPM3
RNF150	NPM3
KCNK1	NPM3
LOR	NPM3
VEGFC	NPM3
RANBP1	NPM3
DLK2	NPM3
TMEM200C	NPM3
SCCPDH	NPM3
COMMD5	NPM3
ZFYVE21	POP7
CLEC3B	POP7
C11orf63	POP7
TRIP10	POP7
FGF2	POP7
HAGHL	POP7
LIMCH1	POP7
ACOT7	POP7
ARTN	POP7
FBXO2	POP7
NT5DC2	POP7
ARRDC1	POP7
NRTN	POP7
FAM149A	POP7
IL1R1	POP7
PPP1CA	POP7
ADRA2C	POP7
MAF	POP7
GRASP	POP7
LY6K	POP7
CDK2AP1	POP7
FAM89A	POP7
CBX4	POP7
PPP1R1A	POP7
OLFM1	POP7
HES6	POP7
SAP30	POP7
ANAPC11	POP7
PVRL3	POP7
KCNK1	POP7
PQLC1	POP7
MAP6D1	POP7
LMO2	POP7
FAM19A5	POP7
SEPT3	POP7
AKR1E2	POP7
HOXB3	POP7
RASSF7	POP7
SERINC2	SORBS2
NT5DC2	SORBS2
ZFYVE21	SORBS2
PCSK6	SORBS2
HES6	SORBS2
TUBB6	SORBS2
SEPT3	SORBS2
FAM149A	SORBS2
EMID1	SORBS2
CLEC3B	SORBS2
LFNG	SORBS2
ADRA2C	SORBS2
FGF2	SORBS2
GRASP	SORBS2
ACOT7	SORBS2
TRIP10	SORBS2
HAGHL	SORBS2
OLFM1	SORBS2
MAF	SORBS2
LPPR3	SORBS2
PVRL3	SORBS2
SULT4A1	SORBS2
EMX1	SORBS2
CBX4	SORBS2
PPP1CA	SORBS2
GPI	SORBS2
KCNF1	SORBS2
ARTN	SORBS2
CSPG5	SORBS2
C11orf63	SORBS2
LMO2	SORBS2
HAGHL	CELF2
CTNNAL1	CELF2
ARTN	CELF2
LY6K	CELF2
GGH	CELF2
ANKRD53	CELF2
MAP6D1	CELF2
HOXB3	CELF2
GATA6	CELF2
MDFIC	CELF2
TMC6	CELF2
COL13A1	CELF2
CDK2AP1	CELF2
HYI	CELF2
LAPTM4B	CELF2
ABHD12	CELF2
[truncated: 43,728 more rows]
